# Supplementary material for: SPT6 promotes epidermal differentiation and blockade of an intestinal-like phenotype through control of transcriptional elongation
Source: Nat Commun. 2021 Feb 4;12:784. doi: 10.1038/s41467-021-21067-w (PMC7862286; doi:10.1038/s41467-021-21067-w)
Supplement: Supplementary file 5 — Supplementary Data 1 [file 41467_2021_21067_MOESM5_ESM.xlsx]

## Sheet: Sheet1
Supplementary Data 1. ChIP-Seq of RNA Pol II in proliferation conditions.
Chr	Start	End	Strand	Peak Score	Distance to TSS	Gene Name
chr1	150536997	150552782	+	1000	2139	ADAMTSL4-AS1
chr1	45282576	45286585	+	1000	10426	BTBD19
chr1	38267490	38277139	+	1000	-1159	C1orf122
chr1	41324706	41328254	+	1000	1538	CITED4
chr1	86045431	86051864	+	1000	2203	CYR61
chr1	78469584	78471742	+	1000	151	DNAJB4
chr1	8061682	8086992	+	1000	12056	ERRFI1
chr1	94989702	95011294	+	1000	6915	F3
chr1	149223193	149224990	+	1000	-64144	FAM231D
chr1	68148430	68158462	+	1000	2586	GADD45A
chr1	173824362	173838236	+	1000	-1087	GAS5-AS1
chr1	210546696	210547929	+	1000	44672	HHAT
chr1	149854468	149862828	+	1000	123	HIST2H2AC
chr1	228352167	228354625	+	1000	-113	IBA57
chr1	181057516	181066720	+	1000	4480	IER5
chr1	59244588	59251800	+	1000	1591	JUN
chr1	11967855	11970372	+	1000	17372	KIAA2013
chr1	45186552	45187924	+	1000	-18252	KIF2C
chr1	45195892	45197193	+	1000	-8948	KIF2C
chr1	183154218	183234113	+	1000	38991	LAMC2
chr1	145382164	145383544	+	1000	-450	LINC01719
chr1	147735132	147736626	+	1000	-16537	LOC101927468
chr1	17231069	17232342	+	1000	-15544	LOC105376805
chr1	233004129	233005234	+	1000	64043	MAP10
chr1	209600476	209610072	+	1000	-204	MIR205
chr1	209776290	209828387	+	1000	-5483	MIR4260
chr1	147806082	147807538	+	1000	-132	MIR5087
chr1	151511691	151532486	+	1000	3816	MIR554
chr1	8915522	8940039	+	1000	-1131	MIR6728
chr1	37939885	37955036	+	1000	1629	MIR6732
chr1	144533653	144534711	+	1000	-59506	NBPF8
chr1	45265366	45266954	+	1000	263	PLK3
chr1	148240865	148242228	+	1000	-39010	PPIAL4D
chr1	45985911	45988498	+	1000	406	PRDX1
chr1	28974516	28976029	+	1000	160	RNU11
chr1	147993870	147994759	+	1000	168	RNVU1-19
chr1	146555406	146556975	+	1000	113	RNVU1-8
chr1	24018026	24029232	+	1000	5360	RPL11
chr1	153962964	153969254	+	1000	2878	RPS27
chr1	151947200	151967773	+	1000	9228	S100A10
chr1	153517012	153541685	+	1000	-7614	S100A3
chr1	27187438	27195541	+	1000	1860	SFN
chr1	27479957	27481867	+	1000	709	SLC9A1
chr1	28831448	28846170	+	1000	3739	SNORA73B
chr1	93297240	93310817	+	1000	1182	SNORD21
chr1	45239784	45248641	+	1000	150	SNORD38B
chr1	28902400	28909321	+	1000	-526	SNORD99
chr1	162530544	162553113	+	1000	10139	UAP1
chr10	74032088	74038992	+	1000	1863	DDIT4
chr10	3814123	3829827	+	1000	5498	KLF6
chr10	14226667	14228356	+	1000	111228	LOC101928453
chr10	75668948	75680273	+	1000	3751	PLAU
chr10	16933564	16934483	+	1000	-74570	RSU1
chr11	65655177	65668201	+	1000	3814	CCDC85B
chr11	65617315	65628880	+	1000	2707	CFL1
chr11	118962699	118966988	+	1000	1334	H2AFX
chr11	122922283	122934513	+	1000	4645	HSPA8
chr11	65264485	65276423	+	1000	-3134	MASCRNA
chr11	12131038	12152557	+	1000	9674	MICAL2
chr11	93459315	93474919	+	1000	-187	MIR1304
chr11	65188355	65217635	+	1000	-8934	MIR612
chr11	62571637	62573828	+	1000	232	NXF1
chr11	2947554	2952091	+	1000	828	PHLDA2
chr11	62647203	62658490	+	1000	3675	SLC3A2
chr11	8703000	8719094	+	1000	4061	SNORA3B
chr11	809018	816902	+	1000	1279	SNORA52
chr11	62431969	62436062	+	1000	1121	SNORA57
chr11	75110276	75121525	+	1000	435	SNORD15B
chr11	62615310	62624031	+	1000	837	SNORD22
chr11	10815198	10831280	+	1000	-84	SNORD97
chr11	62606268	62610107	+	1000	-559	WDR74
chr11	9480575	9484275	+	1000	-87	ZNF143
chr12	7045746	7056157	+	1000	-1650	C12orf57
chr12	89738656	89748965	+	1000	2826	DUSP6
chr12	6641317	6650153	+	1000	1350	GAPDH
chr12	120627392	120640630	+	1000	-1498	GCN1
chr12	14917646	14924462	+	1000	3011	HIST4H4
chr12	54670607	54683697	+	1000	2619	HNRNPA1P10
chr12	52902162	52919281	+	1000	3522	KRT5
chr12	52874854	52890870	+	1000	4319	KRT6A
chr12	92534736	92539849	+	1000	-685	LINC01619
chr12	125396935	125403138	+	1000	-57	MIR5188
chr12	76415942	76432266	+	1000	1452	PHLDA1
chr12	28109423	28129607	+	1000	3379	PTHLH
chr12	112839719	112847634	+	1000	3447	RPL6
chr12	56435144	56441716	+	1000	2791	RPS26
chr12	66215053	66252157	+	1000	-12851	RPSAP52
chr12	120728344	120731357	+	1000	-10274	SIRT4
chr12	46749779	46767828	+	1000	7842	SLC38A2
chr12	6975632	6983118	+	1000	2097	TPI1
chr12	49522440	49525583	+	1000	1293	TUBA1B
chr12	49658021	49670745	+	1000	5601	TUBA1C
chr12	125392396	125396606	+	1000	5086	UBC
chr12	56509885	56512752	+	1000	-686	ZC3H10
chr13	107174481	107189199	+	1000	5548	EFNB2
chr13	109916243	109930821	+	1000	-103881	MYO16-AS1
chr13	45898583	45916170	+	1000	3206	SNORA31B
chr14	69420634	69447283	+	1000	12125	ACTN1
chr14	90862961	90869290	+	1000	2798	CALM1
chr14	20937360	20939318	+	1000	801	PNP
chr14	20810768	20812216	+	1000	78	RPPH1
chr14	69249973	69263713	+	1000	3788	ZFP36L1
chr15	60660182	60692534	+	1000	13827	ANXA2
chr15	60626534	60658202	+	1000	47817	ANXA2
chr15	71405361	71415060	+	1000	-2371	CT62
chr15	72485853	72525661	+	1000	-15621	GRAMD2A
chr15	66780082	66798234	+	1000	214	MIR4512
chr15	65595991	65598063	+	1000	-17846	PARP16
chr15	65587979	65589235	+	1000	-9426	PARP16
chr15	69744243	69750595	+	1000	2260	RPLP1
chr15	39871650	39893752	+	1000	9421	THBS1
chr16	18810425	18814544	+	1000	208	ARL6IP1
chr16	70284600	70288290	+	1000	-612	EXOSC6
chr16	3069953	3080000	+	1000	-689	HCFC1R1
chr16	56965240	56985088	+	1000	9162	HERPUD1
chr16	87851375	87903359	+	1000	-9101	MIR6775
chr16	56640096	56645343	+	1000	274	MT2A
chr16	22308563	22310189	+	1000	680	POLR3E
chr16	31190887	31214446	+	1000	-10540	PYCARD-AS1
chr16	2316613	2319019	+	1000	71	RNPS1
chr16	2009408	2017121	+	1000	-157	SNORA64
chr16	2198182	2206998	+	1000	2516	SNORD60
chr16	89625753	89633001	+	1000	1539	SNORD68
chr17	79472656	79482847	+	1000	2074	ACTG1
chr17	79821481	79830295	+	1000	2962	ARHGDIA
chr17	39844667	39852193	+	1000	3303	EIF1
chr17	18966707	18967383	+	1000	-16680	GRAP
chr17	73770198	73776177	+	1000	2829	H3F3B
chr17	43223332	43229645	+	1000	1804	HEXIM1
chr17	73716825	73764410	+	1000	19841	ITGB4
chr17	39734498	39743426	+	1000	4185	KRT14
chr17	39772043	39781309	+	1000	4206	KRT17
chr17	8129468	8130832	+	1000	-2789	LINC00324
chr17	70582698	70589180	+	1000	3004	LINC00673
chr17	41392541	41394395	+	1000	-12406	LINC00854
chr17	41444749	41447212	+	1000	20286	LINC00910
chr17	41437134	41439829	+	1000	27785	LINC00910
chr17	7475293	7497648	+	1000	366	LOC100996842
chr17	57913509	57924611	+	1000	433	MIR21
chr17	74725732	74734562	+	1000	2483	MIR636
chr17	73123222	73151506	+	1000	-9474	NT5C
chr17	4842994	4853828	+	1000	3970	PFN1
chr17	7386648	7391317	+	1000	1284	POLR2A
chr17	8278483	8288660	+	1000	2911	RPL26
chr17	72199595	72208894	+	1000	4449	RPL38
chr17	33568945	33578696	+	1000	3734	SLFN5
chr17	37001463	37010576	+	1000	1892	SNORA21B
chr17	62222394	62226866	+	1000	931	SNORA50C
chr17	27046173	27054638	+	1000	-42	SNORD42A
chr17	16341725	16350937	+	1000	1791	SNORD65
chr17	56756392	56757344	+	1000	12548	TEX14
chr17	56708316	56709972	+	1000	60272	TEX14
chr17	56735913	56737047	+	1000	32936	TEX14
chr17	8075953	8077250	+	1000	3128	TMEM107
chr17	10693909	10694740	+	1000	13092	TMEM238L
chr17	38624289	38658217	+	1000	16601	TNS4
chr17	48937581	48944749	+	1000	2550	TOB1
chr18	21451079	21545141	+	1000	45126	LAMA3
chr18	57566368	57569359	+	1000	671	PMAIP1
chr18	47012856	47019077	+	1000	-272	SNORD58C
chr18	12307316	12330269	+	1000	10734	TUBB6
chr19	15486811	15493765	+	1000	324	AKAP8
chr19	1269003	1276841	+	1000	-2598	C19orf24
chr19	2475592	2480311	+	1000	1828	GADD45B
chr19	13260886	13267566	+	1000	2944	IER2
chr19	12901917	12906470	+	1000	1883	JUNB
chr19	18388792	18393454	+	1000	1343	JUND
chr19	13940586	13955716	+	1000	-678	MIR23A
chr19	47728805	47731674	+	1000	37	MIR3191
chr19	39897223	39903801	+	1000	-194	MIR4530
chr19	797153	816891	+	1000	2082	MIR4745
chr19	42363783	42378291	+	1000	-2660	MIR6797
chr19	55896261	55904856	+	1000	1009	MIR6805
chr19	2036597	2051670	+	1000	7110	MKNK2
chr19	2269196	2271680	+	1000	953	OAZ1
chr19	5308716	5309674	+	1000	31619	PTPRS
chr19	13048691	13061183	+	1000	-1691	RAD23A
chr19	5689929	5701765	+	1000	5501	RPL36
chr19	1423686	1446633	+	1000	-3204	RPS15
chr19	39920922	39927291	+	1000	2554	RPS16
chr19	58896385	58908271	+	1000	3692	RPS5
chr19	54704043	54715611	+	1000	5065	RPS9
chr19	17970481	17978273	+	1000	980	SNORA68
chr19	49990578	49998318	+	1000	16	SNORD35A
chr19	3974935	3985688	+	1000	2259	SNORD37
chr19	51295974	51308615	+	1000	88	SNORD88B
chr19	49116104	49123256	+	1000	-2868	SPHK2
chr19	55918180	55920083	+	1000	194	UBE2S
chr19	15946377	15949004	+	1000	7933	UCA1
chr2	47399192	47404688	+	1000	-594	CALM2
chr2	113529351	113534209	+	1000	-9526	CKAP2L
chr2	113534357	113542699	+	1000	4447	IL1A
chr2	207993842	208033588	+	1000	-14854	KLF7
chr2	85764507	85776736	+	1000	4520	MAT2A
chr2	178076072	178084270	+	1000	2717	MIR4444-1
chr2	192541915	192546750	+	1000	1470	NABP1
chr2	88314999	88316842	+	1000	-30611	RGPD1
chr2	151320793	151344442	+	1000	11592	RND3
chr2	122286847	122290184	+	1000	59	RNU4ATAC
chr2	217363028	217373524	+	1000	4756	RPL37A
chr2	3622399	3631591	+	1000	4142	RPS7
chr2	20397505	20426221	+	1000	13064	SDC1
chr2	196520756	196528344	+	1000	2698	SLC39A10
chr2	10577859	10589378	+	1000	3357	SNORA80B
chr2	232312579	232330360	+	1000	-235	SNORD20
chr2	38967586	38978875	+	1000	5406	SRSF7
chr2	121832120	121833356	+	1000	210040	TFCP2L1
chr2	85131951	85137952	+	1000	2188	TMSB10
chr2	43444837	43456806	+	1000	2924	ZFP36L2
chr20	47662375	47664060	+	1000	434	CSE1L
chr20	10610901	10657122	+	1000	-3668	MIR6870
chr20	44561251	44564475	+	1000	-454	PCIF1
chr20	62151380	62157966	+	1000	2579	PPDPF
chr20	4666532	4685071	+	1000	8649	PRNP
chr20	34286981	34331424	+	1000	21056	RBM39
chr20	43956507	43977404	+	1000	10109	SDC4
chr20	47894070	47909819	+	1000	4724	SNORD12
chr20	2631655	2642641	+	1000	-122	SNORD56
chr20	42085780	42096053	+	1000	4412	SRSF6
chr20	60640658	60641836	+	1000	-381	TAF4
chr21	28204653	28219234	+	1000	5785	ADAMTS1
chr21	36221869	36265160	+	1000	17473	RUNX1
chr22	39913315	39926029	+	1000	3103	ATF4
chr22	36687317	36784258	+	1000	48325	MYH9
chr22	43009943	43014322	+	1000	881	RNU12
chr22	39701226	39716528	+	1000	1039	SNORD83B
chr3	112357442	112360486	+	1000	1026	CCDC80
chr3	41240377	41250773	+	1000	4633	CTNNB1
chr3	119811786	119816096	+	1000	-677	GSK3B
chr3	129030530	129035783	+	1000	-1958	H1FX-AS1
chr3	134070721	134093835	+	1000	4426	MIR6827
chr3	49058188	49067275	+	1000	3657	NDUFAF3
chr3	101567630	101585257	+	1000	8085	NFKBIZ
chr3	33839702	33841256	+	1000	416	PDCD6IP
chr3	23958091	23964474	+	1000	2693	RPL15
chr3	170580449	170588468	+	1000	3587	RPL22L1
chr3	52022152	52030148	+	1000	3808	RPL29
chr3	12870282	12883257	+	1000	5180	RPL32
chr3	39447651	39458718	+	1000	639	SNORA62
chr3	186500324	186510154	+	1000	151	SNORA63
chr3	9423714	9440945	+	1000	5978	THUMPD3-AS1
chr3	101394896	101406254	+	1000	-4587	ZBTB11
chr4	87927493	87929326	+	1000	256	AFF1
chr4	75323271	75325804	+	1000	13722	AREG
chr4	75311573	75312833	+	1000	1388	AREG
chr4	100867228	100872120	+	1000	-1791	DNAJB14
chr4	83341703	83352740	+	1000	4157	HNRNPDL
chr4	39450995	39461856	+	1000	4143	RPL9
chr4	119199255	119204988	+	1000	1776	SNORA24
chr4	53577947	53585259	+	1000	2187	SNORA26
chr4	152020245	152039354	+	1000	4820	SNORD73A
chr5	162864176	162870862	+	1000	2942	CCNG1
chr5	172192136	172199147	+	1000	2562	DUSP1
chr5	52774253	52786074	+	1000	3899	FST
chr5	40824493	40836538	+	1000	-1271	LOC100506548
chr5	179028937	179051619	+	1000	-9536	LOC101928445
chr5	170814155	170829522	+	1000	7130	NPM1
chr5	57743622	57757109	+	1000	5601	PLK2
chr5	81568539	81575685	+	1000	2123	RPS23
chr5	133512092	133513889	+	1000	-266	SKP1
chr6	111195195	111198697	+	1000	959	AMD1
chr6	33238912	33249732	+	1000	-595	B3GALT4
chr6	32935897	32953005	+	1000	3590	BRD2
chr6	42855813	42859324	+	1000	986	C6orf226
chr6	36644131	36658304	+	1000	4730	CDKN1A
chr6	132266996	132272802	+	1000	2619	CTGF
chr6	30701540	30712590	+	1000	3563	FLOT1
chr6	26052637	26057475	+	1000	1643	HIST1H1C
chr6	26231963	26235876	+	1000	1297	HIST1H1D
chr6	26121314	26129001	+	1000	784	HIST1H2AC
chr6	27831776	27835844	+	1000	703	HIST1H2AL
chr6	27857168	27864379	+	1000	190	HIST1H2AM
chr6	26155844	26161511	+	1000	328	HIST1H2BD
chr6	26213895	26218729	+	1000	560	HIST1H2BG
chr6	27097949	27102810	+	1000	196	HIST1H2BJ
chr6	27109988	27116662	+	1000	1312	HIST1H2BK
chr6	26030090	26034431	+	1000	28	HIST1H3B
chr6	26042463	26047382	+	1000	-717	HIST1H3C
chr6	26194171	26201037	+	1000	1917	HIST1H3D
chr6	26267158	26274506	+	1000	780	HIST1H3G
chr6	27774365	27784285	+	1000	1483	HIST1H3H
chr6	27838621	27841735	+	1000	-79	HIST1H3I
chr6	26020438	26022791	+	1000	-293	HIST1H4A
chr6	26025544	26027851	+	1000	783	HIST1H4B
chr6	26103816	26105319	+	1000	391	HIST1H4C
chr6	26188016	26189656	+	1000	468	HIST1H4D
chr6	26204311	26207055	+	1000	810	HIST1H4E
chr6	26240152	26242463	+	1000	653	HIST1H4F
chr6	26282611	26286917	+	1000	963	HIST1H4H
chr6	27791513	27793661	+	1000	684	HIST1H4J
chr6	27797694	27799740	+	1000	588	HIST1H4K
chr6	44214010	44225807	+	1000	2114	MIR4647
chr6	35435140	35445455	+	1000	2012	MIR7111
chr6	30575445	30586521	+	1000	4101	PPP1R10
chr6	64281633	64296136	+	1000	6967	PTP4A1
chr6	134486421	134497018	+	1000	4315	SGK1
chr6	133133948	133143619	+	1000	425	SNORA33
chr6	74216613	74232249	+	1000	3730	SNORD141A
chr6	86379401	86389395	+	1000	2688	SNORD50A
chr6	31802117	31815304	+	1000	3857	SNORD52
chr6	36561410	36581682	+	1000	9456	SRSF3
chr7	5557950	5571493	+	1000	5619	ACTB
chr7	116163373	116195524	+	1000	13036	CAV1
chr7	2913244	2914349	+	1000	-29837	GNA12
chr7	26217859	26243421	+	1000	9773	HNRNPA2B1
chr7	112090275	112091627	+	1000	388	IFRD1
chr7	104652174	104655670	+	1000	666	KMT2E-AS1
chr7	130577063	130604139	+	1000	7468	LINC-PINT
chr7	44835102	44845845	+	1000	4238	PPIA
chr7	22893402	22908328	+	1000	4633	SNORD93
chr7	48124420	48152615	+	1000	9666	UPP1
chr8	101707593	101735202	+	1000	-6145	MIR7705
chr8	128746399	128756719	+	1000	3879	MYC
chr8	134297660	134310706	+	1000	5364	NDRG1
chr8	144975891	145021651	+	1000	14987	PLEC
chr8	22101595	22104018	+	1000	187	POLR3D
chr8	144896441	144905930	+	1000	-3636	SCRIB
chr8	49828487	49837353	+	1000	1079	SNAI2
chr8	56982299	56987795	+	1000	1413	SNORD54
chr8	33370432	33371658	+	1000	-335	TTI2
chr8	101932923	101966130	+	1000	13273	YWHAZ
chr8	146010554	146019469	+	1000	-2281	ZNF34
chr9	100744302	100753973	+	1000	3648	ANP32B
chr9	75766487	75789956	+	1000	11574	ANXA1
chr9	33023740	33033015	+	1000	3176	DNAJA1
chr9	127994708	128004828	+	1000	3898	HSPA5
chr9	131937421	131940893	+	1000	1383	IER5L
chr9	21541621	21560504	+	1000	8735	MIR31HG
chr9	96927935	96947517	+	1000	-513	MIRLET7A1
chr9	127617894	127624748	+	1000	2919	RPL35
chr9	19371489	19380885	+	1000	4048	RPS6
chr9	91931612	91934896	+	1000	-134	SECISBP2
chr9	139614838	139623851	+	1000	1345	SNORA17B
chr9	130206184	130214713	+	1000	468	SNORA65
chr9	136214392	136221770	+	1000	380	SNORD36C
chr9	131314102	131315562	+	1000	-5	SPTAN1
chr9	140134682	140139849	+	1000	1554	TUBB4B
chrX	153575435	153601046	+	1000	14766	FLNA
chrX	48432393	48439720	+	1000	3315	RBM3
chrX	100645636	100652392	+	1000	3136	RPL36A
chrX	71486266	71497330	+	1000	5343	RPS4X
chrX	1498194	1511987	+	1000	5949	SLC25A6
chrX	153625284	153632012	+	1000	26	SNORA70
chr11	62278963	62315663	+	997	15846	AHNAK
chr17	79798518	79820427	+	994	9072	P4HB
chr18	3447447	3460288	+	994	95	TGIF1
chr19	47286799	47292383	+	994	954	SLC1A5
chr7	5632172	5640449	+	989	3874	FSCN1
chr8	23019932	23021765	+	988	695	TNFRSF10D
chr7	130543531	130576855	+	987	1376	MIR29A
chr8	48646228	48651627	+	987	1799	CEBPD
chr16	70321253	70324191	+	986	690	AARS
chr19	39324869	39340857	+	980	7754	HNRNPL
chr2	232570774	232581026	+	980	-2124	MIR1244-2
chr2	29117311	29131947	+	980	7120	WDR43
chr2	75185068	75186611	+	979	69	POLE4
chr5	137799541	137807267	+	971	2223	EGR1
chr12	47467617	47476152	+	967	-1502	PCED1B
chr1	109642592	109643924	+	966	443	SCARNA2
chr14	50046042	50053312	+	966	3457	RPS29
chr19	1247863	1262677	+	966	6718	MIDN
chr3	185626923	185656003	+	966	14461	TRA2B
chr1	159884820	159896464	+	965	2865	TAGLN2
chr15	45018753	45019980	+	965	-1820	LOC100419583
chr5	111496315	111502106	+	965	2028	SNORA13
chr7	116139058	116150340	+	965	4601	CAV2
chr9	134269092	134271609	+	961	-35127	PRRC2B
chr1	11072074	11077783	+	956	2249	TARDBP
chr11	6337262	6342879	+	956	1670	CAVIN3
chr4	109541506	109551156	+	956	4546	RPL34
chr1	45096883	45099823	+	953	38375	SNORD145
chr11	18415575	18431521	+	953	5735	LDHA
chr12	123010546	123012198	+	953	188	RSRC2
chr13	27825340	27835495	+	953	879	SNORA27
chr11	61729615	61736215	+	950	2217	FTH1
chr2	20646509	20650318	+	950	1581	RHOB
chr6	10394639	10420996	+	950	3082	TFAP2A-AS2
chr12	30947367	30952135	+	949	1136	LINC00941
chr8	22912583	22926973	+	945	-5964	LOC286059
chr5	177631072	177644817	+	944	6436	HNRNPAB
chr19	48242980	48251170	+	939	-1718	NOP53
chr2	74425225	74439122	+	939	6483	MTHFD2
chr6	136607156	136612148	+	939	1337	BCLAF1
chr9	139257142	139260184	+	939	-400	DNLZ
chr13	52023050	52028368	+	926	1566	INTS6
chr14	35868449	35874310	+	926	2581	NFKBIA
chr17	79008703	79010002	+	926	405	BAIAP2
chr12	120641796	120703603	+	925	15265	PXN
chr19	16184966	16217225	+	925	13960	TPM4
chr16	18793601	18802750	+	924	3481	RPS15A
chr13	30154701	30170229	+	922	7360	SLC7A1
chr11	35160272	35203184	+	921	-2769	SNORD164
chr12	131355168	131366710	+	921	4400	RAN
chr17	16284160	16285143	+	921	-4	UBB
chr17	62492280	62503780	+	915	-599	MIR5047
chr5	180659644	180671832	+	915	3151	SNORD96A
chr12	51476668	51477773	+	911	217	CSRNP2
chr14	102551095	102555033	+	911	448	HSP90AA1
chr14	23787617	23793914	+	909	99	PABPN1
chr3	197676389	197685031	+	909	3615	RPL35A
chr2	136742301	136743739	+	908	234	DARS
chr2	172289087	172291841	+	908	155	METTL8
chr6	27804284	27808429	+	908	-84	HIST1H2BN
chrX	41191924	41195907	+	908	500	DDX3X
chr11	835913	845145	+	907	2000	POLR2L
chr1	40038915	40042727	+	906	1700	PABPC4
chr12	56551247	56562629	+	906	4893	MYL6
chr17	7209958	7219976	+	906	3273	EIF5A
chr2	242638950	242643056	+	906	-431	ING5
chr2	203129192	203136869	+	906	2591	NOP58
chr4	103743267	103750632	+	906	68	UBE2D3
chrX	45651328	45711808	+	906	29352	LOC401585
chrX	16789316	16790254	+	906	-14770	TXLNG
chr16	11346917	11350599	+	902	1281	SOCS1
chr1	153568216	153592095	+	901	1676	S100A16
chr13	45006620	45011555	+	901	1973	TSC22D1
chr8	119108997	119125567	+	901	6776	EXT1
chr2	178116748	178131260	+	898	-3266	MIR3128
chr19	59054879	59060460	+	897	1833	TRIM28
chr6	24718152	24721306	+	896	-326	C6orf62
chr11	10323845	10331418	+	894	1104	ADM
chr17	74552849	74567366	+	894	2392	SNORD1A
chr10	81107004	81111026	+	893	1795	PPIF
chr11	129871165	129874113	+	891	91	PRDM10
chr12	49519046	49522300	+	891	4631	TUBA1B
chr19	11199538	11249134	+	891	186	MIR6886
chr4	169237202	169241171	+	891	772	DDX60
chr6	86154952	86172880	+	891	4614	NT5E
chr12	123717056	123717867	+	889	324	MPHOSPH9
chr9	27523153	27531605	+	883	2471	MOB3B
chr1	153503532	153509294	+	882	2304	S100A6
chr2	113402222	113429989	+	882	12671	SLC20A1
chr15	63334096	63353652	+	879	-2288	TPM1-AS
chr17	36955088	36956846	+	877	191	PIP4K2B
chr3	184032143	184054869	+	877	22	SNORD66
chr1	209945306	209980068	+	876	-4612	C1orf74
chr10	79793238	79804109	+	876	5155	RPS24
chr11	64645003	64646847	+	876	315	EHD1
chr11	35639000	35645911	+	876	2720	FJX1
chrX	12992715	12997824	+	873	2043	TMSB4X
chr12	104301221	104302198	+	870	22280	TTC41P
chr18	3246806	3253730	+	867	-1943	MYL12A
chr5	52626228	52631889	+	865	-147206	FST
chr15	64444582	64458984	+	864	3571	PPIB
chr1	35637705	35659566	+	862	10108	SFPQ
chr1	43379027	43425724	+	862	-22345	SLC2A1-AS1
chr14	23305120	23312700	+	862	3168	MMP14
chr20	34637655	34639396	+	862	357	NORAD
chr4	169753008	169759922	+	862	3309	PALLD
chr9	74976085	74980981	+	862	975	ZFAND5
chr6	30456859	30462704	+	861	2598	HLA-E
chr4	75310862	75311319	+	857	275	AREG
chr6	30687899	30696249	+	857	2748	TUBB
chr16	88847505	88852095	+	856	1828	PIEZO1
chr15	66161302	66162236	+	854	-28	RAB11A
chr3	49391707	49398434	+	852	963	GPX1
chr4	10099546	10121464	+	851	8068	WDR1
chr16	82660303	82670298	+	850	4901	CDH13
chr16	56659294	56662235	+	850	1179	MT1E
chr22	36663796	36687224	+	849	7443	MIR6819
chr6	31696318	31704388	+	844	-2311	DDAH2
chr10	49196354	49198317	+	840	10490	FAM25C
chr17	48131635	48163171	+	840	14071	ITGA3
chr2	128458026	128460210	+	839	521	SFT2D3
chr15	83931429	83957891	+	837	7549	BNC1
chr20	17941463	17951010	+	837	-2647	SNORD17
chr22	29186479	29198221	+	837	4210	XBP1
chr8	144669624	144681134	+	837	4204	EEF1D
chr20	60960613	60967069	+	836	1720	RPS21
chr1	16463225	16482865	+	834	9559	EPHA2
chr12	57903689	57915034	+	834	2890	MIR6758
chr19	8385696	8390015	+	834	1471	RPS28
chr6	26223653	26227267	+	834	77	HIST1H3E
chr1	76251270	76266019	+	830	3482	SNORD45B
chr17	34135779	34138062	+	830	461	TAF15
chr1	152000889	152009936	+	827	4099	S100A11
chr2	27595992	27604621	+	827	3005	ZNF513
chr11	71809194	71814844	+	826	2414	LAMTOR1
chr7	100025915	100034879	+	824	3143	MEPCE
chrX	23801011	23805531	+	824	1996	SAT1
chr6	160147334	160149229	+	823	106	SOD2
chr8	32404201	32427406	+	820	10075	NRG1
chr11	33710540	33746180	+	819	-6074	C11orf91
chr15	45003235	45005109	+	819	487	B2M
chr17	54990476	54993664	+	819	-661	TRIM25
chr5	53605924	53607008	+	819	-63	ARL15
chr1	22379014	22381347	+	818	1060	CDC42
chr15	93425845	93427692	+	818	242	LINC01578
chr2	174828094	174831256	+	818	-728	SP3
chr20	52369048	52370293	+	818	122578	SUMO1P1
chr6	26248730	26251234	+	816	853	HIST1H3F
chr1	36395623	36397423	+	814	-160	AGO3
chr2	191744976	191759848	+	814	6865	GLS
chr11	67350856	67358371	+	811	3547	GSTP1
chr2	9769856	9771647	+	809	433	YWHAQ
chr17	19091204	19091638	+	808	-25484	LOC388436
chr10	126106574	126107865	+	807	326	OAT
chr17	46985324	46989519	+	806	-1076	LOC105371814
chr4	20253222	20254172	+	806	169	SLIT2
chr9	139332937	139336986	+	806	-687	INPP5E
chr6	42749111	42754258	+	805	450	LOC401261
chr21	30670998	30673861	+	804	692	BACH1
chr3	156863342	156878807	+	804	7475	CCNL1
chr8	29185976	29210804	+	804	7932	DUSP4
chr12	53342519	53349327	+	801	-2273	KRT8
chr14	75745158	75750616	+	799	2406	FOS
chr19	572044	574918	+	799	1027	BSG
chr1	200636909	200640201	+	798	-80	LOC101929224
chr14	24681951	24683181	+	798	470	CHMP4A
chr10	102132107	102135010	+	795	225	OLMALINC
chr3	160279089	160284822	+	795	1421	KPNA4
chr3	156391845	156429392	+	795	16165	TIPARP
chr4	15677370	15685321	+	795	-2007	FAM200B
chr12	2921609	2922589	+	792	-9	ITFG2-AS1
chrX	45595354	45651242	+	792	-16768	MIR222
chr1	228644244	228647485	+	791	56	HIST3H2BB
chr17	80415516	80416897	+	791	146	NARF
chr22	46464189	46491529	+	790	-4018	MIRLET7BHG
chr17	17738580	17741837	+	789	117	SREBF1
chr13	73632064	73655839	+	786	11021	KLF5
chr1	59039243	59043851	+	782	1619	TACSTD2
chr12	7072092	7078831	+	778	1308	SCARNA12
chr2	101618166	101626268	+	778	3526	RPL31
chr4	87811672	87814924	+	777	277	C4orf36
chr5	90675243	90679805	+	777	1360	ARRDC3-AS1
chr21	44298356	44300232	+	776	91	WDR4
chr10	1100517	1103580	+	775	608	IDI1
chr6	151186498	151190830	+	775	1081	MTHFD1L
chr20	23611743	23618829	+	774	3399	CST3
chr3	51424810	51435453	+	774	1432	RBM15B
chr6	138418187	138429340	+	768	4897	PERP
chr2	62112484	62116177	+	767	1476	CCT4
chr11	120107093	120107983	+	764	189	POU2F3
chr19	10216842	10229026	+	764	737	P2RY11
chr7	25163306	25165129	+	764	763	CYCS
chr17	37356033	37362931	+	763	2906	RPL19
chr4	177708788	177715687	+	763	1662	VEGFC
chr5	176908028	176924996	+	763	8094	PDLIM7
chr1	153605838	153608348	+	761	-525	S100A13
chr13	91999387	92016005	+	761	4128	MIR92A1
chr3	169481127	169483518	+	761	526	TERC
chr19	1035079	1041182	+	760	-1972	ABCA7
chr2	219134408	219157449	+	760	-1017	MIR6513
chrX	135953331	135963112	+	760	3209	SNORD61
chr6	129811155	129813065	+	759	219260	ARHGAP18
chr6	31495936	31510753	+	757	882	SNORD117
chr1	156709985	156722436	+	756	4875	HDGF
chr1	115297527	115301111	+	752	1352	CSDE1
chr1	94084807	94148329	+	750	30358	BCAR3
chr20	33861138	33873803	+	750	-1489	MMP24OS
chr19	38792788	38803156	+	749	3171	C19orf33
chr5	179124449	179132860	+	749	2724	CANX
chr12	66036681	66038079	+	748	-1228	LOC100507065
chr12	12419439	12420649	+	748	-233	LRP6
chr18	61143659	61174364	+	748	14867	SERPINB5
chr19	1589825	1595567	+	748	64	MBD3
chr10	112255557	112275874	+	747	8090	DUSP5
chr10	43133069	43134480	+	745	511	ZNF33B
chr15	52310793	52316584	+	745	2277	MAPK6
chr19	1847114	1849827	+	745	-18	REXO1
chr3	98612093	98621097	+	745	3938	DCBLD2
chr1	149782250	149785472	+	744	67	HIST2H2BF
chr17	41150229	41157960	+	744	3612	RPL27
chr12	104323885	104351629	+	743	13236	C12orf73
chr20	37062132	37064242	+	737	-545	SNORA71D
chr2	55458788	55466183	+	736	1185	MIR4426
chr17	48163672	48174722	+	734	-2904	PDK2
chr11	66404690	66422734	+	733	7624	RBM4
chr10	75006056	75007962	+	730	80	DNAJC9
chr10	33206161	33249525	+	730	-3357	ITGB1
chr15	42117033	42125534	+	730	1000	JMJD7-PLA2G4B
chr18	48494020	48495219	+	730	232	ELAC1
chr2	43300387	43303988	+	730	27396	LINC02580
chr3	133292351	133304182	+	730	4988	CDV3
chr3	30647273	30655601	+	730	3443	TGFBR2
chr5	149821384	149829904	+	730	3675	RPS14
chr6	19417809	19418499	+	730	-31898	LOC105374960
chr10	6244679	6246537	+	727	768	PFKFB3
chr18	9607871	9616169	+	727	2585	PPP4R1
chr22	19419156	19420544	+	727	-177	MRPL40
chr7	99612924	99614234	+	726	404	ZKSCAN1
chr15	30110985	30115279	+	724	-255	TJP1
chr19	49375322	49384551	+	724	4287	PPP1R15A
chr19	6530560	6531897	+	724	218	TNFSF9
chr4	79471907	79488899	+	724	7661	ANXA3
chr11	65681459	65687925	+	722	1839	C11orf68
chr7	6143467	6144466	+	722	-584	USP42
chr1	182808188	182815941	+	721	-3338	LOC647070
chr9	3525438	3527872	+	721	-654	RFX3
chr14	24898550	24902852	+	719	1560	KHNYN
chr2	238600720	238606247	+	718	2676	LRRFIP1
chr5	137673229	137674294	+	718	57	FAM53C
chr3	63896783	63899292	+	717	-589	SCAANT1
chr1	24301966	24307517	+	716	2212	SRSF10
chr12	53399007	53406392	+	715	2657	EIF4B
chr20	62325154	62336239	+	715	2692	TNFRSF6B
chr11	34121263	34128120	+	711	-2420	NAT10
chr14	103799394	103813119	+	711	2070	SNORA28
chr15	75656173	75662724	+	711	1520	MAN2C1
chr15	75493739	75495912	+	709	604	C15orf39
chr14	21721641	21737814	+	707	7911	HNRNPC
chr16	21529262	21532108	+	707	1080	SLC7A5P2
chr2	73460700	73462490	+	707	231	CCT7
chr6	31795276	31795810	+	707	31	HSPA1B
chr12	69201355	69226860	+	706	11310	MDM2
chr13	21346456	21348519	+	706	610	EEF1AKMT1
chr2	204103269	204104657	+	706	799	CYP20A1
chr10	105787162	105846484	+	704	-8879	MIR936
chr19	6764025	6767650	+	704	1686	SH2D3A
chr19	18681582	18684988	+	701	-365	UBA52
chr20	30192818	30195530	+	701	-815	MIR3193
chr5	180228622	180231327	+	701	74	MGAT1
chr17	80052866	80058469	+	700	439	FASN
chr3	52078260	52091751	+	700	5456	DUSP7
chr16	2300319	2309971	+	698	-3543	ECI1
chr2	163100807	163103980	+	697	-2326	FAP
chr9	127420246	127423121	+	697	968	MIR181A2HG
chr4	6910427	6912258	+	695	-153	TBC1D14
chr8	126441296	126453329	+	695	2861	TRIB1
chr10	74451696	74452639	+	693	-210	MCU
chr7	55433120	55434892	+	693	865	LANCL2
chr8	67832010	67837993	+	693	-217	SNORD87
chr8	74197575	74208346	+	692	2909	RPL7
chr9	86577154	86596676	+	692	-2143	MIR7-1
chr3	71112220	71114813	+	689	558	FOXP1
chr4	164414858	164416601	+	689	56	TMA16
chr7	92453846	92466855	+	689	2914	CDK6
chr16	89429258	89431558	+	687	42867	LOC100287036
chr19	4720755	4724989	+	687	983	DPP9
chr2	201980045	201985682	+	687	-351	CFLAR
chr14	55031791	55035401	+	686	-734	SAMD4A
chr17	39937672	39943150	+	686	1936	JUP
chr5	148205395	148217606	+	686	5344	ADRB2
chr1	22109106	22110270	+	685	4	USP48
chr21	40176886	40187894	+	685	4635	ETS2
chr14	23435518	23453726	+	683	1810	AJUBA
chr1	148604689	148605396	+	681	44195	NBPF15
chr12	49411443	49414784	+	681	-484	PRKAG1
chr14	39639066	39640349	+	681	-73	TRAPPC6B
chr2	109401237	109403785	+	681	-695	CCDC138
chrX	68047774	68068602	+	681	9348	EFNB1
chr10	5488232	5509146	+	679	10175	NET1
chr16	69164188	69167160	+	679	397	CHTF8
chr17	37617571	37619008	+	679	525	CDK12
chr17	43236624	43239117	+	679	329	HEXIM2
chr22	31477099	31503632	+	679	9383	SMTN
chr4	90602358	90603398	+	679	-154674	SNCA-AS1
chr1	154933318	154948515	+	678	2307	SHC1
chr10	43277469	43278726	+	678	143	BMS1
chr1	89356862	89357511	+	676	115	GTF2B
chr14	74178490	74182011	+	674	878	PNMA1
chr3	31573156	31575281	+	674	225	STT3B
chr12	110718444	110736542	+	673	8461	ATP2A2
chr1	41156874	41158341	+	672	-73	NFYC
chr14	81685336	81688397	+	672	430	GTF2A1
chr16	69139628	69154592	+	672	5667	HAS3
chr3	48593360	48639375	+	672	43	MIR711
chr3	152877527	152890178	+	672	3851	RAP2B
chr7	100183253	100183939	+	672	215	LRCH4
chr21	40716565	40721128	+	671	2201	HMGN1
chr6	169611605	169654194	+	671	19592	LOC101929523
chr10	65280297	65282174	+	665	112	REEP3
chr12	53845410	53882784	+	665	5845	PCBP2-OT1
chr21	42797377	42803440	+	665	2450	MX1
chrX	118916372	118926272	+	665	125	SNORA69
chr12	69979030	69981685	+	663	895	CCT2
chr12	21799737	21811160	+	663	5280	LDHB
chr10	32633372	32636816	+	662	882	EPC1
chr2	676016	677946	+	661	-277	TMEM18
chr21	38638947	38640766	+	661	-23	VPS26C
chr7	35839614	35841641	+	661	31	SEPT7
chr19	47362955	47364646	+	660	-9548	AP2S1
chr1	205717140	205719938	+	659	833	NUCKS1
chr14	70233439	70247411	+	659	-5995	LOC100289511
chr14	55517419	55520807	+	659	751	MAPK1IP1L
chr17	8042101	8045377	+	659	4650	MIR6883
chr2	18740923	18742980	+	659	8	RDH14
chr20	48807010	48812050	+	659	-924	CEBPB-AS1
chr8	103874483	103877461	+	659	456	AZIN1
chr12	109121522	109125725	+	657	996	CORO1C
chr12	122235875	122242576	+	657	1627	LINC01089
chr3	50296354	50299874	+	657	6689	SEMA3B-AS1
chr9	113013195	113020050	+	657	2298	TXN
chr1	200707686	200709669	+	656	-9	CAMSAP2
chr4	2928921	2947745	+	656	1060	NOP14-AS1
chr11	17094421	17100011	+	654	2004	RPS13
chr1	40504604	40523194	+	653	7376	CAP1
chr18	61636987	61639225	+	653	843	SERPINB8
chr1	23669675	23671797	+	652	121	HNRNPR
chr1	33430120	33430674	+	652	17	RNF19B
chr1	27338538	27339606	+	652	261	TENT5B
chr19	5786562	5791624	+	652	2156	DUS3L
chr19	47611766	47617488	+	651	2382	ZC3H4
chr19	9730894	9734149	+	651	363	ZNF561-AS1
chr8	144908786	144912351	+	651	711	PUF60
chr19	12791785	12793906	+	650	-144	DHPS
chr20	52208468	52211458	+	650	-10327	ZNF217
chr5	175827411	175843830	+	649	7950	CLTB
chr10	70090724	70099279	+	646	-2317	PBLD
chr15	34330264	34331769	+	646	287	AVEN
chr18	61554722	61575576	+	646	-10075	SERPINB10
chr20	1305789	1307139	+	646	49	SDCBP2
chr3	128900110	128903680	+	646	915	CNBP
chr5	151151296	151153064	+	646	-443	LOC100652758
chr8	26434127	26436638	+	646	42	DPYSL2
chr11	66608854	66615592	+	643	1340	RCE1
chr12	46648912	46665059	+	643	3293	SLC38A1
chr11	64900793	64903180	+	642	17	SYVN1
chr12	13349467	13373145	+	642	11704	EMP1
chr15	91497643	91499445	+	642	438	RCCD1
chr7	105161254	105163028	+	642	564	PUS7
chr9	140505655	140514980	+	642	2664	ARRDC1-AS1
chr2	160568488	160570303	+	641	427	MARCH7
chr19	41813171	41816887	+	640	-1039	CCDC97
chr4	74123942	74125631	+	640	-271	ANKRD17
chr14	50358560	50366551	+	639	2819	ARF6
chr19	45924444	45928596	+	639	300	ERCC1
chr1	6844238	6845257	+	638	293	CAMTA1-DT
chr17	56064465	56085863	+	638	-9539	VEZF1
chr2	161097379	161098641	+	638	30396	LINC02478
chr2	220111882	220118892	+	638	-2578	TUBA4B
chr6	159226058	159240699	+	638	-5633	EZR-AS1
chr20	34251063	34253267	+	636	694	CPNE1
chr12	120933690	120934433	+	634	202	DYNLL1
chr15	34501605	34502451	+	634	269	KATNBL1
chr19	676172	678498	+	634	946	FSTL3
chr1	244997010	245010473	+	633	4963	COX20
chr12	65996321	65999130	+	633	1076	LINC02454
chr10	101491326	101492832	+	629	121	CUTC
chr6	157341665	157343766	+	629	-241850	MIR4466
chr14	24562807	24564881	+	628	354	PCK2
chr1	205599768	205601569	+	627	1332	ELK4
chr1	28585335	28588287	+	627	848	SESN2
chr10	97043296	97051150	+	627	3682	PDLIM1
chr11	65836102	65838629	+	627	-459	PACS1
chr21	27540073	27543414	+	627	1395	APP
chr3	189507191	189519783	+	627	6038	TP63
chr12	52538726	52543343	+	626	44750	KRT80
chr14	105470231	105491460	+	626	6580	CDCA4
chr4	120132221	120134779	+	626	-282	USP53
chr1	6643812	6664185	+	625	8960	KLHL21
chr11	125493830	125497371	+	625	281	CHEK1
chr11	131778940	131782704	+	625	110	NTM
chr19	49999462	50004619	+	625	1064	SNORD35B
chr5	57119699	57121650	+	625	74315	LINC02225
chr1	24285386	24288882	+	623	833	PNRC2
chr12	104679803	104704351	+	622	-5433	EID3
chr14	74217362	74227401	+	622	-3069	MIR4505
chr1	17222125	17223850	+	621	-6826	LOC105376805
chr13	52377675	52379175	+	621	-127	DHRS12
chr4	3533315	3534373	+	619	32	LRPAP1
chr10	32344275	32345718	+	618	375	KIF5B
chr18	29671711	29673205	+	618	-111	RNF138
chr2	44220089	44223857	+	618	1171	LRPPRC
chr3	129511703	129515111	+	618	-25	TMCC1
chr5	122847089	122848629	+	618	66	CSNK1G3
chr17	20944382	20946570	+	617	876	USP22
chr5	14142383	14153189	+	617	3975	TRIO
chr9	35095571	35097212	+	617	155	PIGO
chr1	6540673	6553841	+	615	-1243	PLEKHG5
chr15	89164141	89177034	+	615	6060	AEN
chr2	178084350	178094883	+	615	12162	MIR4444-1
chr7	5640528	5657113	+	615	16384	FSCN1
chr1	26797047	26801700	+	614	471	HMGN2
chr11	2398295	2400445	+	614	-148	CD81-AS1
chr16	30709138	30711531	+	614	-52	LOC730183
chr21	33031640	33032912	+	614	341	SOD1
chr3	195805723	195809220	+	614	1490	TFRC
chr16	30785035	30792673	+	613	9686	ZNF629
chr17	74378090	74387838	+	613	1675	SPHK1
chr19	17325500	17326894	+	613	42	USE1
chr1	87800442	87801678	+	612	6909	LMO4
chr10	99472262	99478882	+	611	2107	MARVELD1
chr11	9405908	9415784	+	611	4677	IPO7
chr13	114548879	114567902	+	611	8686	GAS6
chr19	678756	685890	+	611	5934	FSTL3
chr19	4968650	4969746	+	611	74	KDM4B
chr3	111303513	111314427	+	611	5212	ZBED2
chr6	3157077	3158555	+	611	-33	TUBB2A
chr7	23568794	23572010	+	611	1258	TRA2A
chr8	145550122	145550986	+	611	28	DGAT1
chr9	110245658	110252924	+	611	2710	KLF4
chr9	91924485	91927822	+	609	43	CKS2
chr11	12106823	12113286	+	608	-22069	MICAL2
chr12	57103915	57119499	+	608	7369	NACA
chr13	99851698	99853455	+	608	-103	UBAC2
chr17	49242109	49253409	+	608	3676	NME2
chr22	41842264	41844444	+	608	-327	TOB2
chr5	43556255	43557669	+	608	233	PAIP1
chr11	57408303	57419059	+	607	3736	YPEL4
chr2	70368152	70370986	+	607	-17121	LINC01816
chr9	14312956	14315902	+	605	-384	NFIB
chr1	151020081	151032212	+	604	5930	C1orf56
chr13	26795532	26797059	+	604	213	RNF6
chr15	89876864	89878271	+	604	459	POLG
chr8	22460875	22463064	+	604	-176	CCAR2
chr9	111774119	111778923	+	604	-647	CTNNAL1
chr12	80082436	80086928	+	603	195	PAWR
chr14	75031896	75040302	+	603	42935	LTBP2
chr1	46049434	46051007	+	602	560	NASP
chr17	27070174	27086319	+	602	7223	TRAF4
chr10	70714757	70720291	+	601	1328	DDX21
chr11	610050	619480	+	601	963	IRF7
chr12	25537500	25539945	+	601	-134857	KRAS
chr13	111367211	111368465	+	601	54	ING1
chr17	35766500	35768032	+	601	-46	TADA2A
chr2	201675774	201686960	+	601	4311	BZW1
chr3	3168058	3170165	+	601	511	TRNT1
chr1	6252023	6260205	+	598	3565	RPL22
chr12	6676557	6679319	+	598	-440	NOP2
chr12	104233758	104235867	+	598	163	NT5DC3
chr16	9184341	9198023	+	598	5645	C16orf72
chr17	78120473	78121862	+	598	-185	EIF4A3
chr5	175808989	175820626	+	598	-720	HIGD2A
chr5	32585507	32586393	+	598	345	SUB1
chr6	27106767	27108392	+	598	491	HIST1H4I
chr6	34203000	34205187	+	598	-484	HMGA1
chr7	36428654	36430739	+	598	38	KIAA0895
chr10	54073743	54081373	+	596	3615	DKK1
chr10	120835329	120841551	+	596	1956	EIF3A
chr16	67997185	68003181	+	596	598	SLC12A4
chr17	34946524	34949412	+	596	-258	DHRS11
chr8	99051285	99058503	+	596	-449	SNORA72
chr22	27068489	27071967	+	595	1422	MIATNB
chr6	116690869	116693282	+	595	42	DSE
chr19	10764820	10767467	+	594	1206	ILF3
chr1	6473289	6480377	+	591	3146	HES2
chr11	69453805	69471477	+	591	6768	CCND1
chr19	58693498	58696152	+	591	469	ZNF274
chr2	70778873	70781955	+	591	356	TGFA
chr3	159479803	159483719	+	591	4640	IQCJ-SCHIP1-AS1
chrX	2846525	2847617	+	589	345	ARSD
chr10	74855377	74857077	+	588	505	P4HA1
chr15	41694310	41695091	+	588	-42	NDUFAF1
chr3	57677863	57679310	+	588	230	DENND6A
chr10	76987714	76995767	+	587	4084	COMTD1
chr19	33863941	33866354	+	587	-283	CEBPG
chr6	43737413	43756642	+	586	7305	VEGFA
chr1	94153096	94160717	+	585	-9512	BCAR3
chr14	59948652	59951585	+	585	175	L3HYPDH
chr3	149530050	149531931	+	585	515	RNF13
chr5	68664081	68665961	+	585	-103	RAD17
chr6	88410642	88412566	+	585	381	AKIRIN2
chr1	35245889	35254774	+	584	2420	GJB3
chr1	201345443	201354680	+	584	-3233	TNNT2
chr15	50645915	50650411	+	584	-537	GABPB1
chr15	42564610	42567911	+	584	-106	GANC
chr17	47865372	47866621	+	584	15	KAT7
chr18	21718642	21719716	+	584	259	CABYR
chr18	3260027	3270419	+	584	2506	MYL12B
chr20	2437358	2452052	+	584	-1012	SNORD119
chr5	108083127	108085589	+	584	-270	FER
chr1	183131802	183135058	+	583	-21744	LAMC2
chr19	4246482	4247896	+	583	122	YJU2
chr22	38675452	38700981	+	583	-19176	TMEM184B
chr7	73587998	73590517	+	583	551	EIF4H
chr1	214453847	214455499	+	581	108	SMYD2
chr5	65439600	65441654	+	581	-36	SREK1
chr4	38664586	38667155	+	578	80	KLF3
chr1	44395985	44409229	+	577	3615	ARTN
chr14	91975406	91977544	+	577	349	PPP4R3A
chr17	19770143	19771551	+	577	392	ULK2
chr19	5827848	5828866	+	577	4544	NRTN
chr4	15931825	15940267	+	577	4317	FGFBP1
chr2	32390047	32391252	+	576	-261	SLC30A6
chr10	52177468	52178391	+	574	-169559	ASAH2
chr6	7540829	7591013	+	574	24113	DSP
chr1	58309587	58310929	+	573	-15957	DAB1-AS1
chr1	24968299	24970973	+	573	42	SRRM1
chr20	30289404	30311856	+	573	-8680	ABALON
chr10	70660250	70661785	+	571	-17	DDX50
chr10	88853600	88856261	+	571	8	SHLD2
chr11	118924973	118929158	+	571	892	HYOU1
chr12	4382643	4418492	+	571	-15217	CCND2-AS1
chr12	50135121	50137617	+	571	777	TMBIM6
chr3	57573829	57584795	+	571	3903	ARF4
chr7	41718941	41743010	+	571	-2542	INHBA-AS1
chr1	185275951	185287520	+	570	4726	IVNS1ABP
chr1	40420412	40438794	+	570	8819	MFSD2A
chr17	27618832	27621557	+	570	972	NUFIP2
chr6	71122416	71123124	+	570	-337	FAM135A
chr1	113214895	113218271	+	569	-351	MOV10
chr1	26604622	26613256	+	569	2726	SH3BGRL3
chr19	57789960	57792887	+	569	88	ZNF460
chr5	95286707	95297780	+	569	-5462	LOC101929710
chr7	75543873	75544876	+	568	-46	POR
chr3	40498373	40507701	+	567	4207	RPL14
chr17	56160555	56162080	+	566	537	DYNLL2
chr17	30676591	30679270	+	564	773	ZNF207
chr10	43885019	43905607	+	563	-2519	HNRNPF
chr1	234734791	234749374	+	562	3189	IRF2BP2
chr6	41604325	41623531	+	562	7733	MDFI
chr9	98637014	98638890	+	562	52	ERCC6L2
chr1	223899839	223918318	+	561	8959	CAPN2
chr15	84047421	84049792	+	561	-67374	SH3GL3
chr19	14628253	14629619	+	561	-262	DNAJB1
chr5	137903052	137911502	+	561	4041	HSPA9
chr7	16685573	16686826	+	561	440	BZW2
chr9	74383079	74383972	+	561	275	CEMIP2
chr1	19228436	19232518	+	559	-1184	ALDH4A1
chr10	38146451	38147184	+	559	195	ZNF248
chr12	49317752	49320079	+	559	-251	FKBP11
chr12	32906853	32909654	+	559	634	YARS2
chr14	31090264	31092337	+	559	-160	SCFD1
chr15	48623054	48625227	+	559	-225	DUT
chr19	54962940	54977089	+	559	4880	LENG9
chr2	149402042	149403486	+	559	204	EPC2
chr2	28612849	28620863	+	559	683	FLJ31356
chr2	191884738	191886212	+	559	-777	LOC105373805
chr22	42977557	42978398	+	559	40	RRP7BP
chr3	141594992	141596413	+	559	268	ATP1B3
chr4	40056341	40060043	+	559	-332	N4BP2
chr6	34382363	34394113	+	559	5580	RPS10
chr6	86336939	86354214	+	559	5593	SYNCRIP
chr7	55182741	55237226	+	559	32473	EGFR
chr9	87445110	87445813	+	559	160169	NTRK2
chr12	51632118	51639567	+	558	3334	DAZAP2
chr12	106517475	106535217	+	557	7465	NUAK1
chr12	98987151	98988955	+	557	650	SLC25A3
chr22	29663560	29667152	+	557	-1204	RHBDD3
chr1	101490870	101492329	+	556	197	LOC102606465
chr5	73921121	73938182	+	556	-6197	HEXB
chr6	56474986	56507928	+	556	16237	DST
chr8	90996036	90997081	+	556	341	NBN
chr9	21681599	21686374	+	556	-118649	MTAP
chr1	212781271	212783223	+	555	277	ATF3
chr1	117452000	117456989	+	555	1949	PTGFRN
chr22	36921729	36926121	+	555	1352	EIF3D
chr5	52283315	52308202	+	555	10602	ITGA2
chr6	114178372	114181910	+	555	1627	MARCKS
chr3	127390759	127392101	+	553	-351	ABTB1
chr3	47421073	47423113	+	551	-379	PTPN23
chr7	45019644	45026708	+	551	1933	SNORA9
chr16	2563696	2565857	+	550	905	ATP6V0C
chr22	18120791	18123305	+	548	698	BCL2L13
chr1	156697619	156699163	+	547	128	RRNAD1
chr10	103909614	103914017	+	547	-118	NOLC1
chr13	22177866	22178556	+	547	144	MICU2
chr17	34889524	34892283	+	547	314	PIGW
chr19	48972415	48973099	+	547	292	CYTH2
chr19	56185374	56187259	+	547	-245	EPN1
chr12	46775938	46779439	+	545	-202	LOC100288798
chr16	23567588	23569517	+	545	144	EARS2
chr17	48784316	48785615	+	545	305	ANKRD40
chr17	6542911	6548666	+	545	-1541	KIAA0753
chr19	34662352	34664468	+	545	58	LSM14A
chr19	52203087	52210326	+	545	-9997	SPACA6P-AS
chr21	40554617	40556198	+	545	33	PSMG1
chr6	146055707	146057254	+	545	176	EPM2A
chr9	135544704	135547063	+	545	-95	DDX31
chr9	33289170	33291502	+	545	-79	NFX1
chr11	64007416	64015489	+	544	1864	FKBP2
chr11	128389718	128393694	+	542	499	ETS1
chr14	96967987	96969324	+	542	8	LOC730202
chr16	69344627	69345949	+	542	1	VPS4A
chr21	38444170	38446091	+	542	-27	PIGP
chr6	26251406	26254030	+	542	839	HIST1H2BH
chr6	138190546	138206552	+	542	-9179	LOC100130476
chr6	13614279	13618496	+	542	828	NOL7
chr8	80941688	80943103	+	542	111	MRPS28
chr14	69012836	69016096	+	541	81038	LOC100996664
chr1	67894560	67896912	+	539	387	SERBP1
chr11	125439021	125439932	+	539	193	EI24
chr16	67967479	67983143	+	539	2704	LCAT
chr19	45881003	45904002	+	539	15810	PPP1R13L
chr6	100015195	100016964	+	539	611	CCNC
chr7	18547990	18550683	+	539	440	HDAC9
chr22	50960521	50966194	+	538	676	SCO2
chr1	174967280	174969803	+	537	-30	CACYBP
chr12	53288814	53299057	+	537	4933	KRT8
chr17	7588480	7591505	+	537	603	WRAP53
chr2	191865692	191879666	+	537	6297	STAT1
chr7	5456796	5473355	+	537	-1898	TNRC18
chr14	102413736	102415299	+	536	-16348	DYNC1H1
chr16	88871675	88880800	+	536	2105	APRT
chr17	66031675	66032911	+	536	217	KPNA2
chr22	21976292	21984696	+	536	3846	YDJC
chr1	33799943	33816360	+	534	7348	PHC2
chr10	75254926	75256344	+	534	125	PPP3CB-AS1
chr17	2611948	2615628	+	534	1139	CLUH
chr8	33341911	33343447	+	534	-6	MAK16
chr1	109289148	109290226	+	533	430	STXBP3
chr1	36850877	36852971	+	532	-396	STK40
chr10	74112683	74115065	+	532	1033	DNAJB12
chr12	50587511	50616615	+	532	-6747	LIMA1
chr13	50569663	50572526	+	532	-49	TRIM13
chr17	80030620	80052763	+	532	6325	SNORD134
chr19	49467915	49472264	+	532	1523	FTL
chr2	162016729	162018036	+	532	443	TANK
chr21	48054826	48056293	+	532	52	PRMT2
chr7	55085865	55106448	+	532	9431	EGFR
chr11	6630974	6634451	+	531	763	TAF10
chr13	50069459	50070811	+	531	-348	PHF11
chr9	131445600	131448518	+	531	-306	SET
chr1	78435549	78446124	+	530	-4006	DNAJB4
chr2	231576660	231589450	+	530	4792	CAB39
chr9	130564771	130567555	+	530	703	FPGS
chr20	21283367	21285058	+	529	76	XRN2
chr3	81809726	81811438	+	529	368	GBE1
chr3	185444322	185455807	+	529	19024	IGF2BP2-AS1
chr4	75491544	75492926	+	529	11644	AREG
chr5	179247572	179249542	+	529	715	SQSTM1
chr9	21498595	21536863	+	529	-5545	MIR31
chr12	53429967	53442237	+	528	-4708	TNS2
chr2	32581257	32582633	+	528	-151	BIRC6
chr18	55888398	55896939	+	526	3914	NEDD4L
chr10	75529966	75532881	+	525	-626	FUT11
chr17	1295642	1303959	+	525	3756	YWHAE
chr19	13957517	13958964	+	525	-10767	MIR23A
chr2	219081422	219122990	+	525	20086	ARPC2
chr22	46491634	46514533	+	525	-5546	MIRLET7A3
chr5	138726966	138729260	+	525	-2508	MZB1
chr2	216284471	216301770	+	524	7671	FN1
chr1	234613763	234615217	+	523	359	TARBP1
chr10	28820694	28823304	+	523	-422	WAC
chr11	47429027	47432842	+	523	883	SLC39A13
chr16	56715941	56716818	+	523	-3	MT1X
chr19	12806106	12810189	+	523	-692	FBXW9
chr2	113032621	113034153	+	523	209	ZC3H6
chr20	49546356	49549728	+	522	-292	ADNP
chr6	31588315	31589243	+	522	329	PRRC2A
chr12	1098935	1101150	+	521	-332	ERC1
chr12	95508261	95513473	+	521	-43463	NR2C1
chr17	1613180	1621251	+	521	66	MIR22
chr2	86421832	86423490	+	521	232	IMMT
chr20	62491171	62497658	+	521	1848	ABHD16B
chr20	44717063	44718773	+	521	662	NCOA5
chr21	37691825	37693772	+	521	311	MORC3
chr22	32339608	32345084	+	521	-998	C22orf24
chr7	43622455	43625362	+	520	1216	STK17A
chr1	31904851	31912708	+	519	22119	SERINC2
chr10	75757659	75761812	+	519	1863	VCL
chr4	73934076	73936270	+	519	303	COX18
chr4	95372687	95375274	+	519	972	PDLIM5
chr5	170831699	170845341	+	519	-8147	FGF18
chr1	214718961	214726339	+	518	2374	PTPN14
chr22	43410578	43411918	+	518	-66	PACSIN2
chr4	89299792	89300811	+	518	410	HERC6
chr6	35464012	35467204	+	518	-747	TEAD3
chr12	64797443	64802653	+	517	1920	XPOT
chr5	71602885	71604671	+	517	12306	MRPS27
chr11	85374926	85376423	+	516	508	CREBZF
chr17	25620676	25622308	+	516	445	WSB1
chr19	8455057	8455865	+	516	114	RAB11B-AS1
chr3	170074219	170076569	+	516	-79	SKIL
chrX	149861143	149863929	+	516	699	MTMR1
chr16	67905262	67907582	+	514	-504	EDC4
chr18	3622420	3625936	+	514	20443	DLGAP1-AS2
chr19	39216952	39226460	+	514	13408	CAPN12
chr6	5260078	5262452	+	514	14	FARS2
chr7	39988597	39991306	+	514	-8	CDK13
chr2	173292029	173382818	+	513	45140	ITGA6
chr10	131908137	131910035	+	511	-1	C10orf143
chr2	206546280	206547913	+	511	-128	NRP2
chr12	49074904	49076414	+	510	376	KANSL2
chr12	62995454	62999529	+	510	25	MIRLET7I
chr14	39643545	39658057	+	510	6414	PNN
chr14	73524421	73527060	+	510	519	RBM25
chr16	69359560	69365168	+	510	2134	PDF
chr16	58548726	58556064	+	510	3012	SETD6
chr17	48796413	48797396	+	510	-1	LUC7L3
chr17	3570558	3572566	+	510	411	TAX1BP3
chr4	122616428	122618591	+	510	638	ANXA5
chr4	187599789	187650832	+	510	19677	FAT1
chr6	20401904	20405049	+	510	-434	E2F3
chr8	144799968	144816313	+	510	7183	MIR4664
chr4	166256846	166267205	+	509	13207	MSMO1
chr19	581061	586068	+	507	-6329	HCN2
chr1	167188887	167191102	+	506	-72	POU2F1
chr11	64035220	64038486	+	506	-14958	GPR137
chr11	93860782	93865933	+	506	1263	PANX1
chr16	67231004	67234719	+	506	-167	ELMO3
chr16	2653135	2654201	+	506	283	LOC652276
chr17	4801496	4805762	+	506	681	C17orf107
chr19	17621255	17623400	+	506	-105	PGLS
chr2	70417158	70418563	+	506	-17	C2orf42
chr4	128981316	128983830	+	506	152	LARP1B
chr7	104619057	104625963	+	506	9102	LINC01004
chr7	100483043	100488522	+	506	1557	UFSP1
chrX	110923696	110925247	+	506	73	ALG13
chr5	72143744	72145605	+	505	744	TNPO1
chr1	113238037	113248751	+	503	6284	RHOC
chr12	93321261	93323895	+	503	529	EEA1
chr2	242210877	242213030	+	503	348	HDLBP
chr10	120965821	120967566	+	502	-504	GRK5
chr12	12713764	12716258	+	502	437	DUSP16
chr2	88351351	88355860	+	502	1715	KRCC1
chr6	159180275	159201908	+	502	-5306	MIR3918
chr7	97500848	97502175	+	502	-34	ASNS
chr1	186638810	186651792	+	500	4258	PTGS2
chr1	25572727	25574577	+	500	358	RSRP1
chr16	70557242	70558633	+	500	246	SF3B3
chr3	46733737	46735355	+	500	600	ALS2CL
chr5	138628872	138634379	+	500	2186	MATR3
chr7	148580689	148582606	+	500	-206	EZH2
chr1	27021790	27025290	+	498	1016	ARID1A
chr1	115256328	115259952	+	498	1375	NRAS
chr11	75272920	75275885	+	498	1301	SERPINH1
chr12	6798005	6799157	+	498	-40	ZNF384
chr16	1727767	1730119	+	498	665	JPT2
chr2	70312113	70317884	+	498	413	PCBP1
chr22	37955989	37961127	+	498	2087	CDC42EP1
chr22	38301144	38318687	+	498	7760	MICALL1
chr8	42394069	42398767	+	498	120	SMIM19
chr1	43146715	43150121	+	497	-240	YBX1
chr14	100750323	100752598	+	497	7766	MIR6764
chr16	25268377	25271053	+	497	-860	ZKSCAN2
chr17	17707557	17726376	+	497	-107	MIR6777
chr17	42294342	42298800	+	497	470	UBTF
chr19	1026180	1029239	+	497	1435	CNN2
chr6	45344828	45346357	+	497	9	SUPT3H
chr7	75931689	75935057	+	497	1498	HSPB1
chr8	95960662	95962954	+	497	0	NDUFAF6
chr9	114393083	114394187	+	497	3	DNAJC25-GNG10
chr14	85993741	86002178	+	495	223	FLRT2
chr20	23330306	23332356	+	495	-42	NXT1
chr2	74210422	74213302	+	494	-1669	TET3
chr5	43281808	43308417	+	494	18214	HMGCS1
chr7	72394887	72396360	+	494	29679	NSUN5P2
chrX	133675179	133685250	+	494	214	MIR503
chr11	12695410	12699333	+	493	1402	TEAD1
chr19	11615619	11617348	+	493	255	ZNF653
chr3	134030471	134033489	+	493	-438	LINC02004
chr11	392583	398111	+	492	1164	PKP3
chr13	115079447	115080414	+	492	120	CHAMP1
chr3	197515638	197518993	+	492	-782	LRCH3
chr8	82192572	82195499	+	492	1317	FABP5
chr10	105878803	105882710	+	491	-1060	SFR1
chr11	62558036	62560105	+	491	416	TMEM223
chr16	57496377	57496993	+	491	134	POLR2C
chr19	49956054	49957324	+	491	216	ALDH16A1
chr2	242295426	242296507	+	491	302	FARP2
chr21	44394599	44396232	+	491	795	PKNOX1
chr3	52570414	52572785	+	491	978	SMIM4
chr4	83292148	83296012	+	491	1069	HNRNPD
chr5	138609636	138624297	+	491	2497	SNORA74A
chr6	143264866	143269033	+	491	-611	HIVEP2
chr8	37962183	37963840	+	491	0	ASH2L
chr17	4165697	4168505	+	490	41	ANKFY1
chr2	224898070	224904345	+	490	2150	SERPINE2
chr1	29506594	29508958	+	488	861	SRSF4
chr20	37045717	37062002	+	488	119	SNORA71B
chr15	65809260	65810231	+	487	-69	DPP8
chr15	93442990	93456051	+	487	1891	MIR3175
chr7	21984223	21985825	+	487	518	CDCA7L
chr16	30075128	30079657	+	486	398	ALDOA
chr19	59060552	59067109	+	486	2178	MIR6807
chr19	45904363	45918603	+	486	-1876	PPP1R13L
chr19	46026489	46034315	+	486	19714	VASP
chr2	85554818	85555766	+	486	127	TGOLN2
chr22	38200435	38206428	+	486	-481	GCAT
chr6	11768763	11773035	+	486	8381	ADTRP
chr8	42994529	42997371	+	486	358	HGSNAT
chr8	56684911	56686718	+	486	23	TGS1
chr15	67812833	67814452	+	485	120	C15orf61
chr16	28833474	28837322	+	485	1029	ATXN2L
chr19	39138118	39145093	+	485	3349	ACTN4
chr4	75314771	75316245	+	485	4693	AREG
chr5	130598789	130600614	+	485	-1	CDC42SE2
chr9	20683919	20685065	+	485	257	FOCAD-AS1
chr9	34048022	34049812	+	485	30	UBAP2
chr8	29524951	29527775	+	484	79262	LINC00589
chr9	115094717	115097040	+	484	66	PTBP3
chr9	136855775	136859271	+	484	-77	VAV2
chr11	57073849	57082876	+	483	14051	TNKS1BP1
chr16	29822034	29823250	+	483	-767	PRRT2
chr18	33551699	33552973	+	483	-252	C18orf21
chr3	179040321	179041725	+	482	244	ZNF639
chr1	16444548	16462974	+	481	28843	EPHA2
chr1	156470081	156471617	+	481	-215	MEF2D
chr1	31627091	31628845	+	481	84766	NKAIN1
chr1	78147630	78149693	+	481	-318	ZZZ3
chr12	48211805	48215312	+	481	205	HDAC7
chr14	100679514	100681192	+	481	-24749	YY1
chr15	90930962	90932694	+	481	355	IQGAP1
chr17	5388991	5390994	+	481	-221	MIS12
chr17	62606223	62659806	+	481	25372	SMURF2
chr20	61555819	61559107	+	481	440	DIDO1
chr22	24235769	24242627	+	481	1919	MIF-AS1
chr3	57993924	58166760	+	481	76020	FLNB-AS1
chr5	134180910	134182623	+	481	108	C5orf24
chr7	134463814	134477042	+	481	6264	CALD1
chr7	134849107	134856081	+	481	1632	CYREN
chr14	51861231	51866426	+	480	25	LINC02310
chr17	63118924	63119887	+	480	-14051	RGS9
chr3	101292461	101293828	+	480	206	PCNP
chr3	17783384	17784779	+	480	150	TBC1D5
chr9	131449936	131452000	+	480	-541	SET
chr1	182358728	182361573	+	479	389	GLUL
chr3	9846399	9853501	+	479	-1694	TTLL3
chr2	71294786	71296507	+	478	238	NAGK
chr11	47235793	47238248	+	477	527	DDB2
chr11	64543411	64546506	+	477	275	SF1
chr16	90038471	90040410	+	477	-200	CENPBD1
chr3	69060805	69064453	+	477	416	EOGT
chr1	36621248	36633814	+	476	-5877	TRAPPC3
chr11	61128985	61129975	+	476	7	TMEM138
chr6	3068156	3069878	+	476	66	RIPK1
chr1	94701267	94704348	+	475	500	ARHGAP29
chr1	119682720	119684039	+	475	-84	WARS2
chr13	53023714	53024974	+	475	35	VPS36
chr14	54954640	54955962	+	475	443	GMFB
chr14	100704165	100705524	+	475	-258	YY1
chr2	9143568	9145644	+	475	-727	MBOAT2
chr2	70140094	70143434	+	475	-409	MXD1
chr2	192109745	192121732	+	475	5736	MYO1B
chr9	21334666	21335753	+	475	222	KLHL9
chr9	5435962	5438943	+	475	485	PLGRKT
chr13	31036787	31039380	+	474	381	HMGB1
chr18	12947851	12948772	+	474	328	SEH1L
chr4	39528640	39530023	+	474	-113	UGDH
chr4	69211673	69216181	+	474	1908	YTHDC1
chr7	74488686	74489981	+	474	384	RCC1L
chr9	86535295	86536836	+	474	394	KIF27
chr1	87793739	87795770	+	473	603	LMO4
chr11	62554019	62557235	+	473	753	TMEM179B
chr16	68678068	68696752	+	473	8671	CDH3
chr19	50431922	50433461	+	473	82	NUP62
chr19	8577994	8579484	+	473	309	ZNF414
chr20	6101015	6104609	+	473	1379	FERMT1
chr1	70819427	70820935	+	472	236	ANKRD13C
chr20	43514200	43516674	+	472	1197	YWHAB
chr15	52120504	52123065	+	471	-41	TMOD3
chr2	73297612	73299565	+	471	-129	SFXN5
chr3	185527444	185546576	+	471	1909	IGF2BP2
chr8	38123581	38128714	+	471	591	PLPP5
chr11	12398824	12400054	+	469	321	PARVA
chr4	766929	775820	+	469	4262	LOC100129917
chr1	95085516	95089598	+	468	-80144	F3
chr1	1819690	1823245	+	468	1089	GNB1
chr10	120788952	120794633	+	468	2564	NANOS1
chr11	62320195	62342041	+	468	-3340	MIR3654
chr11	118776475	118785761	+	468	-299	MIR4492
chr12	51663386	51666127	+	468	-554	SMAGP
chr12	6579439	6580282	+	468	205	VAMP1
chr18	45456277	45458337	+	468	210	SMAD2
chr3	99586799	99595674	+	468	3811	FILIP1L
chr4	15654980	15658307	+	468	392	FBXL5
chr5	139723812	139726414	+	468	1075	HBEGF
chr15	63448976	63450380	+	467	63	RPS27L
chr17	45760683	45766601	+	467	-8988	TBKBP1
chr1	236958082	236959481	+	466	200	MTR
chr6	126101448	126102616	+	466	-275	NCOA7
chr1	113497772	113500214	+	465	-18	SLC16A1
chr12	88973795	88974596	+	465	55	KITLG
chr15	41407013	41409470	+	465	203	INO80
chr21	44831852	44847177	+	465	7498	SIK1
chr7	44058463	44058928	+	465	98	POLR2J4
chr7	148823010	148825245	+	465	619	ZNF398
chr1	45267078	45279870	+	464	-517	TCTEX1D4
chr11	32605051	32606952	+	464	688	EIF3M
chr2	220548927	220551800	+	464	58071	SLC4A3
chr2	120979789	120981445	+	464	367	TMEM185B
chr2	58273216	58274758	+	464	140	VRK2
chr21	30443877	30446477	+	464	941	CCT8
chr10	69644029	69645378	+	463	-236	SIRT1
chr17	7252927	7256243	+	463	-623	KCTD11
chr3	135914164	135916363	+	463	-575	MSL2
chr4	177928484	177932285	+	463	133528	LINC02509
chr5	134240057	134241751	+	463	94	PCBD2
chr7	45150084	45151761	+	463	424	TBRG4
chr1	155898940	155904894	+	461	2316	KHDC4
chr13	115045940	115048156	+	461	-11	UPF3A
chr16	21512710	21514834	+	461	-170	SMG1P3
chr22	50977448	50978628	+	461	-6594	KLHDC7B
chr4	169847854	169855399	+	461	79842	CBR4
chr4	25235338	25236565	+	461	298	PI4K2B
chr8	42697562	42698967	+	461	210	THAP1
chrX	23760277	23761813	+	461	359	ACOT9
chr10	89622858	89623779	+	460	123	PTEN
chr11	64526594	64543258	+	460	-6739	PYGM
chr19	40323444	40325541	+	460	381	DYRK1B
chr15	57024958	57026127	+	459	742	ZNF280D
chr16	87424938	87427311	+	459	323	MAP1LC3B
chr17	74580272	74583261	+	459	379	ST6GALNAC2
chr7	5594576	5596720	+	459	-25308	ACTB
chr17	31203409	31204333	+	458	320	MYO1D
chr19	35167741	35169105	+	458	-121	ZNF302
chr2	20100703	20102688	+	458	52	TTC32
chr3	51420767	51424669	+	458	50	MANF
chr4	177240914	177242127	+	458	430	SPCS3
chr8	38239171	38240965	+	458	-278	NSD3
chr12	50564939	50584467	+	457	-13387	CERS5
chr1	53791070	53793766	+	456	1403	LRP8
chr11	33277730	33280438	+	456	216	HIPK3
chr19	50180323	50186308	+	456	-2059	MIR5088
chr2	64067166	64069808	+	456	389	UGP2
chr20	33099937	33105286	+	456	-1578	DYNLRB1
chr22	42904424	42908168	+	456	9533	RRP7A
chr5	95402800	95404436	+	456	-11224	MIR583
chr6	38669857	38671113	+	456	467	GLO1
chr9	139385944	139416423	+	456	12895	MIR4673
chrX	47517861	47518722	+	456	59	UXT-AS1
chrX	48455770	48457182	+	456	279	WDR13
chr12	58165225	58166707	+	455	-52	METTL1
chr12	96792106	96795569	+	454	529	CDK17
chr1	156251561	156252813	+	453	433	SMG5
chr1	27319734	27333951	+	453	6647	TRNP1
chr11	62358498	62370711	+	453	4160	MTA2
chr1	241802804	241803923	+	452	338	OPN3
chr14	21664964	21687155	+	452	-1000	LINC00641
chr2	55919642	55921176	+	452	636	PNPT1
chr22	27869214	27873614	+	452	164802	LINC02554
chr6	108881614	108882567	+	452	21	FOXO3
chr9	110044869	110046622	+	452	228	RAD23B
chr1	207494458	207495917	+	451	370	CD55
chr1	100502203	100504988	+	451	-194	MFSD14A
chr11	70048903	70052306	+	451	1335	FADD
chr11	92930435	92931242	+	451	-217	SLC36A4
chr14	24740152	24741310	+	451	102	RABGGTA
chr16	85766212	85785869	+	451	-734	MIR1910
chr17	15902430	15903767	+	451	-92	ZSWIM7
chr3	150475139	150482309	+	451	2211	SIAH2
chr4	75273707	75277504	+	451	-35210	AREG
chr6	150038404	150039870	+	451	255	LATS1
chr1	207188996	207206318	+	450	8444	C1orf116
chr14	93796042	93800074	+	450	1380	BTBD7
chr1	32799651	32802124	+	449	953	MARCKSL1
chr16	730085	736672	+	449	1061	JMJD8
chr3	190035522	190040594	+	449	2177	CLDN1
chr7	92217636	92219907	+	449	613	FAM133B
chr11	761615	768411	+	447	12489	GATD1
chr14	23425157	23426720	+	447	300	MIR4707
chr7	75946778	75957522	+	447	20275	HSPB1
chr1	202775353	202777806	+	446	2019	KDM5B
chr12	96587497	96593370	+	446	2273	ELK3
chr16	769966	772487	+	446	84	FAM173A
chr17	75279628	75285338	+	446	-1490	SEPT9
chr2	3604407	3606572	+	446	472	RNASEH1
chrX	118602164	118605870	+	446	-934	SLC25A5-AS1
chr13	48611309	48613542	+	444	722	NUDT15
chr7	21466987	21468082	+	444	-118	SP4
chr1	150533213	150536834	+	443	10618	MIR4257
chr11	10920737	10922674	+	443	41941	ZBED5-AS1
chr12	115121584	115123209	+	443	-427	TBX3
chr15	68521046	68522526	+	443	294	CLN6
chr16	2826882	2828608	+	443	-448	ELOB
chr16	69563512	69565132	+	443	35449	MIR1538
chr17	30812315	30818072	+	443	1088	CDK5R1
chr17	40687729	40689681	+	443	754	NAGLU
chr2	208392940	208398091	+	443	899	CREB1
chr2	234474453	234475593	+	443	-787	USP40
chr20	36150608	36157277	+	443	-989	BLCAP
chr22	38897029	38903231	+	443	2215	DDX17
chr22	21995477	22000300	+	443	1346	SDF2L1
chr3	49754900	49762534	+	443	-1479	AMIGO3
chr3	193853663	193860279	+	443	3040	HES1
chr3	128368191	128369875	+	443	686	RPN1
chr5	96142959	96144536	+	443	145	ERAP1
chr7	25018505	25021476	+	443	-159	OSBPL3
chr8	62623693	62627751	+	443	1477	ASPH
chr8	29518794	29523837	+	443	84310	LINC00589
chrX	347100	348463	+	443	-91	PPP2R3B
chr14	64969522	64976280	+	442	-970	ZBTB25
chr15	41244592	41251171	+	442	2212	CHAC1
chr16	89988002	89990601	+	442	-386	TUBB3
chr2	242253149	242256630	+	442	-182	HDLBP
chr4	75320197	75320957	+	442	9762	AREG
chr4	139161738	139164265	+	442	502	SLC7A11
chr7	32996628	32998572	+	442	584	FKBP9
chrY	2709262	2718921	+	442	4468	RPS4Y1
chr10	5854194	5856819	+	441	6	GDI2
chr6	74289936	74291359	+	441	-59892	EEF1A1
chr13	52157421	52160543	+	440	498	WDFY2
chr1	202926593	202936429	+	439	-3811	ADIPOR1
chr1	203274399	203282470	+	439	3770	BTG2
chr1	202975777	202977003	+	439	3	LOC100506747
chr1	31537084	31539049	+	439	498	PUM1
chr11	818360	820599	+	439	578	PNPLA2
chr11	64881884	64890162	+	439	-813	ZNHIT2
chr15	44037844	44040591	+	439	627	PDIA3
chr16	88599579	88604331	+	439	-4494	LOC100128882
chr16	29622570	29625237	+	439	1135	SMG1P2
chr17	8111936	8114297	+	439	427	AURKB
chr2	109149290	109151819	+	439	121	GCC2-AS1
chr2	207023903	207030268	+	439	133	SNORA41
chr6	151710452	151713410	+	439	904	ZBTB2
chr7	100469921	100473594	+	439	-944	SRRT
chr8	26148632	26153263	+	439	215	PPP2R2A
chr8	101924242	101931998	+	439	34679	YWHAZ
chr9	139741918	139747414	+	439	1398	PHPT1
chr9	35069797	35073310	+	439	752	VCP
chr12	133656580	133657900	+	438	451	ZNF140
chr19	41945134	41945940	+	438	-56	DMAC2
chr20	37075159	37075894	+	438	229	SNHG11
chr3	48700033	48701829	+	438	-270	LINC02585
chr5	271105	272291	+	438	-38	PDCD6
chr7	66204990	66208588	+	438	1146	RABGEF1
chrX	53709642	53711830	+	438	2938	HUWE1
chr12	7079074	7089171	+	437	4178	EMG1
chr19	19029552	19046273	+	437	7428	DDX49
chr1	32644025	32646365	+	435	-150	TXLNA
chr17	34899718	34902036	+	435	140	GGNBP2
chr2	73338858	73340949	+	435	243	RAB11FIP5
chr12	27090559	27091777	+	434	86	INTS13
chr17	35848097	35869142	+	434	8668	DUSP14
chr14	51954995	51982941	+	433	13129	FRMD6
chr21	43298534	43300715	+	433	-33	PRDM15
chr6	143380306	143382864	+	433	-394	AIG1
chr7	116195663	116204561	+	433	33700	CAV1
chr8	27950111	27951065	+	433	4	ELP3
chr10	75935387	75939913	+	432	1403	ADK
chr13	77600329	77601765	+	432	284	FBXL3
chr15	75134741	75136350	+	432	7	ULK3
chr16	30757492	30760641	+	432	-554	PHKG2
chr17	11924007	11924879	+	432	308	MAP2K4
chr19	47352332	47354263	+	432	250	AP2S1
chr19	36630241	36633300	+	432	-552	CAPNS1
chr2	74698362	74700389	+	432	567	MRPL53
chr21	17101934	17103260	+	432	-145	USP25
chr22	42474605	42476172	+	432	-307	SMDT1
chr3	12771775	12802084	+	432	13879	TMEM40
chr5	180649361	180651033	+	432	-66	TRIM41
chr6	157097795	157101128	+	432	397	ARID1B
chr6	42846780	42849962	+	432	1017	RPL7L1
chr1	27990228	27999265	+	431	3978	IFI6
chr1	209556215	209563791	+	431	14603	LINC01698
chr11	33060135	33063244	+	431	128	TCP11L1
chr12	56692593	56694647	+	431	555	CS
chr15	31283180	31284988	+	431	-277	MTMR10
chr16	68770840	68772731	+	431	592	CDH1
chr17	62206627	62208320	+	431	29	ERN1
chr20	43535083	43539639	+	431	-1340	PABPC1L
chr4	103789475	103790809	+	431	7	CISD2
chr4	174248638	174255707	+	431	2748	HMGB2
chr7	30633540	30645934	+	431	5228	GARS
chr18	12883255	12884670	+	429	372	PTPN2
chr3	156248802	156273053	+	429	10987	SSR3
chr14	50083407	50088064	+	428	1668	RPL36AL
chr16	89782824	89789672	+	428	-528	ZNF276
chr18	29027336	29037726	+	428	4799	DSG3
chr2	208102960	208108253	+	428	1071	MYOSLID
chr2	64880262	64882201	+	428	-185	SERTAD2
chr20	34359801	34360920	+	428	437	PHF20
chr6	155053843	155056524	+	428	671	SCAF8
chr8	141520633	141523198	+	428	-166	CHRAC1
chr8	42344436	42359146	+	428	7187	SLC20A2
chr9	127630314	127633647	+	428	7583	ARPC5L
chr10	35415317	35417138	+	427	-158	CREM
chr10	102108895	102126233	+	427	10792	SCD
chr11	64863173	64864796	+	427	397	VPS51
chr12	22696829	22697886	+	427	123	C2CD5
chr12	16064101	16065024	+	427	456	DERA
chr16	4740668	4748940	+	427	1110	NUDT16L1
chr18	22006090	22007844	+	427	358	IMPACT
chr2	198348245	198365566	+	427	-5278	SNORA105B
chr3	123303585	123306701	+	427	783	MYLK-AS1
chr7	140396218	140397904	+	427	-184	NDUFB2-AS1
chr9	98188129	98189578	+	427	-37038	LOC100507346
chr19	13067396	13068458	+	426	141	GADD45GIP1
chr1	11111856	11118442	+	425	4942	SRM
chr10	105628988	105632599	+	425	-15629	SH3PXD2A
chr11	94439271	94441511	+	425	33130	LOC105369438
chr14	34930606	34931935	+	425	198	SPTSSA
chr17	42275711	42278343	+	425	-1498	ATXN7L3
chr19	39145258	39161998	+	425	15372	ACTN4
chr2	219269484	219273380	+	425	4063	MIR26B
chr3	47884370	47897246	+	425	-237	MIR1226
chr4	114682479	114684212	+	425	-262	CAMK2D
chr6	30643156	30648721	+	425	-5108	DHX16
chr6	53408463	53410092	+	425	650	GCLC
chr1	224032982	224034805	+	423	-219	TP53BP2
chr12	57038575	57040365	+	423	382	ATP5F1B
chr12	56324269	56337276	+	423	980	DGKA
chr16	8961383	8963076	+	423	-11	CARHSP1
chr16	28936236	28937512	+	423	-342	RABEP2
chr17	74722301	74723791	+	423	134	METTL23
chr17	76835397	76837674	+	423	74	USP36
chr19	10945310	10947473	+	423	25	TMED1
chr2	85581088	85582027	+	423	264	RETSAT
chr21	45526673	45528092	+	423	174	PWP2
chr3	13916776	13922319	+	423	2071	WNT7A
chr5	137088000	137091056	+	423	511	HNRNPA0
chr7	112429663	112430891	+	423	201	TMEM168
chr10	76969596	76973015	+	421	1393	VDAC2
chr19	2423899	2432030	+	421	-50	TIMM13
chr21	37756720	37758474	+	421	-92	CHAF1B
chr22	40766333	40767371	+	421	286	SGSM3
chr10	4712794	4715750	+	420	5990	MANCR
chr10	38299266	38300456	+	420	283	ZNF33A
chr18	26733628	26739520	+	420	-979164	CDH2
chr4	186316559	186318575	+	420	-273	ANKRD37
chr5	61698730	61700256	+	420	294	DIMT1
chr5	77655340	77656944	+	420	-185	SCAMP1
chr7	56118122	56120238	+	420	88	PSPH
chr8	29939832	29940766	+	420	425	SARAF
chr1	36633898	36654742	+	419	-22666	TRAPPC3
chr1	154192563	154194812	+	419	362	UBAP2L
chr11	118764095	118776178	+	419	6035	CXCR5
chr12	104359136	104361091	+	419	520	TDG
chr13	42614023	42616119	+	419	899	DGKH
chr16	27324803	27328224	+	419	1283	IL4R
chr16	4232995	4234420	+	419	58374	SRL
chr17	60781274	60782424	+	419	-1718	LOC105371855
chr17	1944481	1948973	+	419	1450	OVCA2
chr19	3967706	3973228	+	419	654	DAPK3
chr2	86789658	86790819	+	419	382	CHMP3
chr20	5986230	5987249	+	419	20	CRLS1
chr20	17917990	17928425	+	419	20382	SNORD17
chr3	138327133	138328563	+	419	-71	FAIM
chr3	4534523	4535328	+	419	-78	ITPR1-DT
chr3	196666792	196669971	+	419	930	NCBP2
chr4	57253031	57255702	+	419	-692	AASDH
chr5	133338522	133341531	+	419	631	VDAC1
chr6	34207237	34216677	+	419	3507	MIR6835
chr7	100769610	100773222	+	419	1046	SERPINE1
chr9	95526847	95528090	+	419	-385	BICD2
chr13	109806963	109809557	+	418	11391	MYO16-AS1
chr6	139694100	139696780	+	418	59	CITED2
chr9	131388797	131399890	+	418	24786	WDR34
chr4	15002988	15006750	+	417	571	CPEB2
chr1	19577725	19581369	+	416	1472	MRTO4
chr11	82995921	82997793	+	416	593	CCDC90B
chr15	44828550	44830745	+	416	381	EIF3J
chr16	70411122	70415959	+	416	32808	DDX19A
chr16	47176753	47178336	+	416	392	NETO2
chr16	24550754	24552308	+	416	623	RBBP6
chr17	37025607	37027943	+	416	663	LASP1
chr17	62914816	62915944	+	416	229	LRRC37A3
chr19	39172957	39216860	+	416	40206	CAPN12
chr2	36582191	36586341	+	416	896	CRIM1
chr20	361287	381891	+	416	9602	TRIB3
chr8	10587385	10588270	+	416	257	SOX7
chr1	218517897	218523954	+	414	-1905	TGFB2-AS1
chr11	33180838	33183426	+	414	905	CSTF3
chr11	73498540	73499634	+	414	170	MRPL48
chr13	96705156	96706237	+	414	40	UGGT2
chr15	38544071	38545864	+	414	-85	SPRED1
chr19	45401956	45409343	+	414	-3357	APOE
chr2	11483856	11485818	+	414	-126	ROCK2
chr20	39765075	39766924	+	414	-162	PLCG1
chr4	169399978	169402538	+	414	407	DDX60L
chr5	79949764	79951586	+	414	125	DHFR
chrX	118708218	118709022	+	414	190	UBE2A
chr1	167683421	167684066	+	413	-7444	MPZL1
chr9	71650400	71651505	+	413	473	FXN
chrX	153686145	153687053	+	413	-22	PLXNA3
chr13	44451945	44454500	+	412	-92	LACC1
chr17	2587071	2596662	+	412	4347	MIR6776
chr8	66862189	66863880	+	412	-64179	DNAJC5B
chr9	130860582	130861805	+	412	432	SLC25A25
chr1	153918064	153920294	+	411	-25	DENND4B
chr12	57081097	57083112	+	411	88	PTGES3
chr17	76355771	76356584	+	411	-17	SOCS3
chr17	49337058	49338916	+	411	90	UTP18
chr18	74533559	74536399	+	411	416	ZNF236
chr6	30293579	30295338	+	411	-163	TRIM39
chr9	101983061	101985465	+	411	-17	ALG2
chr10	33175372	33189385	+	410	8022	SNORA86
chr11	45167570	45169149	+	410	-535	PRDM11
chr12	113621986	113623953	+	410	315	DDX54
chr2	15731431	15732656	+	410	298	DDX1
chr20	14316823	14318448	+	410	678	FLRT3
chr20	5098971	5101085	+	410	-204	PCNA-AS1
chr22	38597832	38602289	+	410	1033	MAFF
chr1	94031210	94084477	+	409	318	LOC100129046
chr11	47786575	47790136	+	409	675	FNBP4
chr13	77565682	77567057	+	409	310	CLN5
chr20	32670680	32683436	+	409	23104	EIF2S2
chr11	74204174	74204890	+	408	102	LOC100287896
chr1	33281810	33284308	+	407	16	S100PBP
chr14	50778659	50780052	+	407	308	ATP5S
chr19	28283812	28285641	+	407	-77	LOC101927151
chr3	156805610	156808055	+	407	-838	LINC00881
chr3	27524594	27525993	+	407	618	SLC4A7
chr3	53253416	53269538	+	407	28653	TKT
chr7	143076847	143093049	+	407	5169	MIR6892
chr1	149814871	149818340	+	406	-2287	HIST2H2AA4
chr1	179049773	179052456	+	406	2	TOR3A
chr10	123686629	123688501	+	406	13	ATE1
chr10	121435621	121442457	+	406	28157	BAG3
chr14	105330322	105332980	+	406	1	CEP170B
chr15	71335277	71337844	+	406	71279	CT62
chr15	35837396	35838980	+	406	-208	DPH6-DT
chr15	91208269	91209370	+	406	5354	LINC01585
chr17	61894924	61912618	+	406	-999	PSMC5
chr19	488461	489645	+	406	-7437	MADCAM1
chr2	27002866	27009697	+	406	-2601	CENPA
chr20	1446152	1447651	+	406	1436	NSFL1C
chr22	47157803	47158876	+	406	-175	TBC1D22A
chr3	5019220	5029124	+	406	-2526	BHLHE40-AS1
chr3	137893310	137894037	+	406	118	DBR1
chr3	50328721	50330432	+	406	450	IFRD2
chr4	100009267	100011559	+	406	405	LOC100507053
chr5	115419505	115421404	+	406	-219	COMMD10
chr5	56205233	56206377	+	406	-84	SETD9
chr6	111279131	111280703	+	406	154	GTF3C6
chr7	6629145	6630314	+	406	77	C7orf26
chr7	139024694	139027025	+	406	-19	FMC1
chr7	56127873	56132795	+	406	-1583	SUMF2
chr8	87520045	87521248	+	406	363	RMDN1
chr9	123294376	123295972	+	406	47274	CDK5RAP2
chr9	114245014	114247005	+	406	1016	ECPAS
chr9	80646168	80647743	+	406	-590	GNAQ
chr1	109779864	109785497	+	405	-9961	CELSR2
chr1	228269812	228291083	+	405	-4517	MIR3620
chr10	126846801	126850681	+	405	-137	CTBP2
chr16	75182275	75183074	+	405	-275	ZFP1
chr22	38605886	38613224	+	405	10528	MAFF
chr3	69589896	69592140	+	405	-155563	FRMD4B
chr7	98989835	98998973	+	405	11901	PDAP1
chr9	100818529	100819900	+	405	255	NANS
chr9	131457752	131461233	+	405	-5291	PKN3
chr7	129250531	129252287	+	404	-134	NRF1
chr11	74698837	74700730	+	402	-167	NEU3
chr17	8338868	8339944	+	402	236	NDEL1
chr17	78427690	78429373	+	402	21873	NPTX1
chr19	56151294	56157633	+	402	-523	ZNF581
chr2	231685037	231689788	+	402	-41901	ITM2C
chr3	122785712	122787937	+	402	968	PDIA5
chr5	127871600	127875195	+	402	338	FBN2
chr1	14075382	14076656	+	401	143	PRDM2
chr1	21056618	21060440	+	401	604	SH2D5
chr15	81291800	81296055	+	401	632	TLNRD1
chr19	2229135	2237829	+	401	666	MIR1227
chr9	114657731	114669922	+	401	4780	UGCG
chr1	67395344	67396887	+	400	189	MIER1
chr14	24422658	24423499	+	400	134	DHRS4
chr15	35261555	35262423	+	400	6	AQR
chr1	156102739	156118520	+	399	-9106	SEMA4A
chr11	71498382	71499550	+	399	409	FAM86C1
chr11	43702131	43703283	+	399	564	HSD17B12
chr15	76195251	76197048	+	399	-51	FBXO22
chr15	75930809	75933205	+	399	657	IMP3
chr16	2801537	2824650	+	399	-10492	SRRM2-AS1
chr17	73891135	73894750	+	399	142	TRIM65
chr2	238383265	238384350	+	399	-11246	MLPH
chr2	235933945	235938932	+	399	75810	SH3BP4
chr3	50273424	50273909	+	399	77	GNAI2
chr4	143320420	143327619	+	399	443669	INPP4B
chr5	108063257	108064404	+	399	132	LINC01023
chr5	6632496	6634393	+	399	9	SRD5A1
chr6	26183660	26185246	+	399	429	HIST1H2BE
chr6	42988978	42990179	+	399	238	RRP36
chr7	48018300	48019342	+	399	401	HUS1
chr9	98079170	98080358	+	399	227	FANCC
chr12	10864707	10876153	+	398	5523	YBX3
chr14	24629964	24654467	+	398	981	REC8
chr4	57972212	57977111	+	398	-1267	IGFBP7-AS1
chr8	37887390	37890453	+	398	901	EIF4EBP1
chr16	66864224	66865011	+	396	262	NAE1
chr17	8104578	8111565	+	396	5472	AURKB
chr3	196013558	196015721	+	396	-16	PCYT1A
chr5	148922369	148931686	+	396	2867	CSNK1A1
chr15	59949323	59950933	+	395	-388	GTF2A2
chr5	180687730	180689142	+	395	223	TRIM52-AS1
chr1	146713984	146715142	+	394	-229	CHD1L
chr1	36234770	36235771	+	394	281	CLSPN
chr1	1709157	1717363	+	394	-1674	NADK
chr1	155880311	155883878	+	394	-901	RIT1
chr10	105605065	105615893	+	394	4685	SH3PXD2A
chr10	98345843	98347309	+	394	233	TM9SF3
chr11	118616028	118619990	+	394	43648	DDX6
chr12	11801509	11803185	+	394	-441	ETV6
chr12	28342731	28344816	+	394	-102	LOC729291
chr12	64841294	64847524	+	394	-1431	TBK1
chr14	69324325	69420401	+	394	73720	ACTN1
chr14	90848659	90850754	+	394	-13621	CALM1
chr15	40619870	40633490	+	394	6488	CCDC9B
chr16	89553525	89557160	+	394	1627	ANKRD11
chr17	57695592	57698731	+	394	111	CLTC
chr17	18157795	18164784	+	394	581	FLII
chr17	79875405	79876521	+	394	95	SIRT7
chr18	48556263	48557585	+	394	341	SMAD4
chr18	267569	269366	+	394	-408	THOC1
chr2	203239692	203241990	+	394	-209	BMPR2
chr2	37897951	37899384	+	394	675	CDC42EP3
chr2	27664849	27666634	+	394	508	KRTCAP3
chr2	55269023	55279045	+	394	-12	RTN4
chr2	110370784	110377303	+	394	2132	SOWAHC
chr5	98108496	98113536	+	394	-2228	RGMB-AS1
chr7	2393151	2396046	+	394	124	EIF3B
chr7	139043312	139045851	+	394	-11	LUC7L2
chr8	30669275	30670454	+	394	488	PPP2CB
chr9	6680807	6682905	+	394	-36164	GLDC
chr1	51983582	51985216	+	393	596	EPS15
chr1	23345330	23346813	+	393	130	KDM1A
chr1	23493117	23495539	+	393	1023	LUZP1
chr1	1550520	1551856	+	393	-57	MIB2
chr11	119039269	119040509	+	393	467	NLRX1
chr12	129307733	129309536	+	393	-93	SLC15A4
chr13	115000205	115001005	+	393	285	CDC16
chr18	657203	658951	+	393	263	TYMSOS
chr19	52693104	52695280	+	393	1137	PPP2R1A
chr2	48541273	48543650	+	393	666	FOXN2
chr2	114513833	114514998	+	393	-15	SLC35F5
chr20	32581437	32582957	+	393	-24	RALY-AS1
chr21	26979391	26980006	+	393	103	MRPL39
chr22	24950033	24952207	+	393	155	GUCD1
chr3	121467635	121469120	+	393	237	GOLGB1
chr4	71705026	71705794	+	393	-190	GRSF1
chr7	73097310	73098691	+	393	102	BUD23
chr8	8412543	8413120	+	393	-146835	CLDN23
chr9	132388306	132389372	+	393	116	NTMT1
chrX	1570903	1571888	+	393	475	ASMTL
chr15	22833154	22834510	+	391	437	TUBGCP5
chr12	56337382	56352597	+	390	14857	PMEL
chr16	58425962	58427043	+	390	204	GINS3
chr11	61581889	61584801	+	389	-330	FADS2
chr17	1242949	1258239	+	389	52962	YWHAE
chr18	19191926	19193753	+	389	609	SNRPD1
chr21	35747359	35748669	+	389	235	SMIM11B
chr16	2568061	2571453	+	388	-589	AMDHD2
chr18	9474496	9475938	+	388	-313	RALBP1
chr4	102266333	102271271	+	388	-132	FLJ20021
chr6	3744972	3752827	+	388	3347	PXDC1
chr7	115850294	115853143	+	388	1171	TES
chr11	20408351	20409942	+	387	70	PRMT3
chr13	37572774	37576414	+	387	-84	EXOSC8
chr16	87350519	87352347	+	387	318	LOC101928659
chr17	2301429	2305970	+	387	559	MNT
chr18	42258923	42259819	+	387	-767	SETBP1
chr19	45681068	45681595	+	387	170	TRAPPC6A
chr2	233414843	233416624	+	387	217	EIF4E2
chr2	29168657	29175288	+	387	21123	SNORD53B
chr2	54784832	54788696	+	387	1233	SPTBN1
chr20	45310280	45313350	+	387	1309	SLC13A3
chr22	39096157	39097588	+	387	75	JOSD1
chr22	37876774	37900802	+	387	-6310	MFNG
chr5	131826096	131826945	+	387	-55	IRF1
chr5	141736109	141737995	+	387	32194	SPRY4-AS1
chr14	35590566	35592219	+	386	-135	KIAA0391
chr15	59659144	59665609	+	386	2695	MYO1E
chr3	160116618	160119883	+	386	-97	SMC4
chrX	41199300	41212455	+	386	12462	DDX3X
chrX	49028005	49034525	+	386	3081	PLP2
chr1	159881983	159884677	+	385	10177	TAGLN2
chr5	132386288	132388938	+	385	-49	HSPA4
chr10	103576875	103578469	+	384	550	OGA
chr11	117048090	117050177	+	384	-806	SIDT2
chr4	151936338	151938037	+	384	-538	LRBA
chr11	85955338	85956551	+	383	518	EED
chr11	66383378	66384780	+	383	26	RBM14
chr12	111179759	111181068	+	383	370	PPP1CC
chr13	25085223	25087445	+	383	614	PARP4
chr16	4320695	4324197	+	383	555	TFAP4
chr17	79934749	79936234	+	383	65	ASPSCR1
chr18	61033336	61035010	+	383	333	KDSR
chr5	154236803	154238499	+	383	-158	CNOT8
chr6	17705716	17707865	+	383	275	NUP153
chr8	94928022	94930359	+	383	15	PDP1
chr1	155231113	155234454	+	382	-607	SCAMP3
chr11	32913545	32915099	+	382	-402	QSER1
chr11	119979232	119997761	+	382	11125	TRIM29
chr14	24024996	24029807	+	382	2210	THTPA
chr16	19078741	19079699	+	382	-19	COQ7
chr16	30456373	30457470	+	382	375	SEPHS2
chr16	31721681	31726433	+	382	-493	ZNF720
chr17	18144145	18152776	+	382	13410	FLII
chr17	79212542	79214243	+	382	281	NDUFAF8
chr17	49230681	49232253	+	382	547	NME1
chr2	10829448	10830794	+	382	-8	NOL10
chr2	98611605	98613157	+	382	-27	TMEM131
chr2	190305333	190306657	+	382	-164	WDR75
chr3	23986497	23988209	+	382	-259	NR1D2
chr3	141205280	141207082	+	382	292	RASA2
chr5	159848692	159849759	+	382	308	PTTG1
chr5	171709819	171711745	+	382	13	UBTD2
chr6	143653541	143659328	+	382	107380	ADAT2
chr6	86111864	86116598	+	382	289	LINC02535
chr7	120590617	120591510	+	382	246	ING3
chr7	99960569	99968543	+	382	-6512	PILRA
chr7	6413866	6414909	+	382	261	RAC1
chr8	145536813	145546604	+	382	-730	MIR6848
chr8	55047432	55048794	+	382	332	MRPL15
chr8	21997995	21999852	+	382	541	REEP4
chr8	48920514	48921594	+	382	59	UBE2V2
chr9	5509193	5512407	+	382	255	PDCD1LG2
chr14	77491550	77495873	+	381	1331	IRF2BPL
chr17	35969065	35970164	+	381	-128	SYNRG
chr1	178994679	178996266	+	380	213	FAM20B
chr1	28156958	28158010	+	380	159	PPP1R8
chr11	108337559	108338605	+	380	176	C11orf65
chr11	88061439	88069397	+	380	5537	CTSC
chr12	56984853	56996097	+	380	33640	BAZ2A
chr13	44379374	44380227	+	380	-18684	ENOX1
chr16	48642695	48644484	+	380	531	N4BP1
chr17	66243522	66244618	+	380	-75	AMZ2
chr17	61818276	61820996	+	380	-306	STRADA
chr2	54342390	54343334	+	380	452	ACYP2
chr2	202013214	202017943	+	380	6937	CFLAR-AS1
chr2	61761250	61766598	+	380	1494	XPO1
chr21	30004167	30007412	+	380	94149	LINC00161
chr22	31794939	31796243	+	380	52	DRG1
chr22	33197511	33203167	+	380	3537	TIMP3
chr5	65220778	65222849	+	380	-569	ERBIN
chr7	44645814	44647055	+	380	313	OGDH
chr7	151214691	151217041	+	380	1144	RHEB
chr8	144362520	144364165	+	380	528	MINCR
chr8	97273389	97275237	+	380	199	PTDSS1
chr9	132244191	132246656	+	380	-5516	LINC00963
chr1	235324117	235325220	+	378	263	RBM34
chr10	135079179	135092893	+	378	4371	ADAM8
chr10	103542051	103546738	+	378	-1224	NPM3
chr18	12407777	12409135	+	378	561	PRELID3A
chr19	50357614	50367987	+	378	-254	PTOV1-AS2
chr19	16682443	16684166	+	378	-111	SLC35E1
chr2	64680425	64682358	+	378	64	LGALSL
chr22	20861710	20864475	+	378	757	MED15
chr22	36424115	36424983	+	378	36	RBFOX2
chr3	5227361	5231335	+	378	-11	EDEM1
chr3	49129939	49132659	+	378	-234	QRICH1
chr3	52721347	52732192	+	378	17	SNORD69
chr4	79696472	79698372	+	378	-110	BMP2K
chr4	77069041	77070286	+	378	5	NUP54
chr5	74160548	74162947	+	378	29	LOC441086
chr6	170150795	170152695	+	378	27	ERMARD
chr6	157744077	157745088	+	378	709	TMEM242
chr7	100394974	100401889	+	378	26712	EPHB4
chr8	144348613	144350696	+	378	47	GLI4
chr1	901217	903934	+	377	698	PLEKHN1
chr17	79316404	79320042	+	377	-13749	TMEM105
chr19	42779973	42786039	+	377	-5811	CIC
chr8	61564033	61565040	+	377	-26788	CHD7
chr12	12509683	12510559	+	375	108	BORCS5
chr12	11323593	11324864	+	375	-4	PRH1-PRR4
chr7	148723543	148726511	+	375	755	PDIA4
chr12	117348567	117349916	+	374	480	FBXW8
chr12	107349212	107350879	+	374	-518	TMEM263
chr14	65381022	65382303	+	374	583	CHURC1
chr14	51407939	51411702	+	374	1428	PYGL
chr2	220143879	220144791	+	374	295	DNAJB2
chr3	189625075	189628099	+	374	78876	MIR944
chr3	150320000	150322138	+	374	19	SELENOT
chr4	77869743	77872376	+	374	192	SEPT11
chr5	43313055	43313708	+	374	18	HMGCS1
chr6	33538594	33540531	+	374	8508	BAK1
chr6	41754844	41756038	+	374	260	TOMM6
chr7	98029846	98030552	+	374	228	BAIAP2L1
chr8	125485321	125488101	+	374	93	RNF139-AS1
chr12	133262722	133264765	+	373	367	POLE
chr13	100258780	100259383	+	373	163	CLYBL
chr6	31627389	31629288	+	373	211	C6orf47
chr8	64080535	64081792	+	373	-23	YTHDF3
chr12	14518231	14519703	+	372	401	ATF7IP
chr12	90101662	90104073	+	372	135	ATP2B1-AS1
chr12	22199021	22200151	+	372	478	CMAS
chr19	53426082	53427784	+	372	-5749	ZNF888
chr2	128847822	128849966	+	372	112	UGGT1
chr8	61590457	61591211	+	372	-490	CHD7
chr8	144659500	144669455	+	372	-3956	NAPRT
chr9	95086945	95088695	+	372	56	NOL8
chr9	139293501	139296362	+	372	-2042	SNAPC4
chr9	35102580	35104832	+	372	-514	STOML2
chrX	153235943	153239024	+	372	-508	TMEM187
chr1	44169918	44175032	+	371	537	KDM4A-AS1
chr1	2417309	2443756	+	371	22778	PLCH2
chr10	1032852	1036582	+	371	368	GTPBP4
chr11	118884518	118889489	+	371	2054	RPS25
chr12	95867181	95868771	+	371	154	METAP2
chr14	51133617	51135881	+	371	322	SAV1
chr18	12375448	12377412	+	371	845	AFG3L2
chr19	18978483	18981548	+	371	26938	GDF1
chr19	32895132	32897262	+	371	248	LOC400684
chr2	109335257	109336479	+	371	-69	RANBP2
chr22	50353574	50357007	+	371	1147	PIM3
chr3	66271112	66272029	+	371	142	SLC25A26
chr3	67703814	67705476	+	371	393	SUCLG2
chr3	32020950	32023673	+	371	-955	ZNF860
chr6	12289821	12299609	+	371	4186	EDN1
chr6	26520675	26522501	+	371	-346	HCG11
chr1	117909047	117910413	+	370	-325	MAN1A2
chr10	43878228	43881473	+	370	12429	HNRNPF
chr10	65026637	65029290	+	370	1020	JMJD1C
chr11	403033	410506	+	370	8230	SIGIRR
chr12	27484486	27486647	+	370	-221	ARNTL2
chr12	66308251	66365315	+	370	-60836	LOC100129940
chr14	52117272	52123488	+	370	1804	FRMD6
chr15	59225134	59226613	+	370	2	SLTM
chr2	27545104	27546721	+	370	57	MPV17
chr2	227700036	227702033	+	370	403	RHBDD1
chr20	387885	390301	+	370	399	RBCK1
chr22	24254921	24256763	+	370	-14725	MIF-AS1
chr3	32611533	32612852	+	370	174	DYNC1LI1
chr3	40565596	40566970	+	370	-86	ZNF621
chr4	103421726	103423650	+	370	202	NFKB1
chr6	33171162	33173444	+	370	-111	HSD17B8
chr7	86781109	86783730	+	370	549	DMTF1
chr11	95656771	95657832	+	369	70	MTMR2
chr12	110757487	110793568	+	369	56495	ATP2A2
chr13	51483695	51485079	+	369	461	RNASEH2B-AS1
chr15	74709654	74726621	+	369	7908	SEMA7A
chr17	11899956	11901351	+	369	36	ZNF18
chr7	66118830	66120900	+	369	359	LOC100996437
chr8	22456973	22458936	+	369	840	C8orf58
chr8	96145875	96147235	+	369	606	PLEKHF2
chr2	112641149	112642398	+	368	-32	ANAPC1
chr4	17512965	17513864	+	368	443	QDPR
chr8	82631932	82633882	+	368	632	ZFAND1
chr1	94342723	94345139	+	367	831	DNTTIP2
chr1	43830497	43836335	+	367	-7	ELOVL1
chr1	36770904	36773814	+	367	-349	SH3D21
chr10	126431798	126433788	+	367	137	FAM53B
chr10	121301664	121303347	+	367	-283	RGS10
chr10	116697828	116698585	+	367	254	TRUB1
chr11	8985522	8986953	+	367	15	TMEM9B-AS1
chr13	111364436	111366309	+	367	-238	ING1
chr15	76135153	76136876	+	367	-371	UBE2Q2
chr16	22824795	22826459	+	367	-233	HS3ST2
chr17	79603292	79604304	+	367	381	NPLOC4
chr19	48222083	48231242	+	367	10061	EHD2
chr19	34918797	34920016	+	367	138	UBA2
chr19	58891813	58893466	+	367	-250	ZNF837
chr20	17587280	17596797	+	367	41439	DSTN
chr22	43252435	43253698	+	367	342	ARFGAP3
chr4	87514729	87519659	+	367	1726	PTPN13
chr4	140476348	140478222	+	367	638	SETD7
chr6	76311153	76312899	+	367	801	SENP6
chr6	28890133	28892093	+	367	655	TRIM27
chr7	148958226	148960820	+	367	261	ZNF783
chr9	125702987	125704099	+	367	255	RABGAP1
chr1	44439566	44448532	+	366	-825	B4GALT2
chr14	52196316	52201604	+	366	14959	FRMD6
chr17	40020506	40022191	+	366	336	KLHL11
chr22	21336068	21336980	+	366	-34	LZTR1
chr7	1199500	1200626	+	366	53	LOC101927021
chr2	47269337	47271289	+	365	-101319	MCFD2
chr5	60627838	60628291	+	365	-36	ZSWIM6
chr1	116518308	116521448	+	363	19	LOC101928977
chr1	24289010	24294824	+	363	5616	PNRC2
chr12	49961115	49962485	+	363	128	MCRS1
chr16	57275515	57279736	+	363	-1413	ARL2BP
chr17	75954152	75955229	+	363	-45628	TNRC6C
chr20	23341755	23343552	+	363	-116	GZF1
chr3	171757132	171761549	+	363	996	FNDC3B
chr3	49937210	49941516	+	363	1707	MST1R
chr4	139935694	139937645	+	363	-244	NOCT
chr6	43543451	43544637	+	363	166	POLH
chr6	31744364	31746463	+	363	-305	VWA7
chr7	98740859	98742220	+	363	204	SMURF1
chr14	102275851	102277675	+	362	563	PPP2R5C
chr1	6452711	6454248	+	361	347	ACOT7
chr1	20204367	20205228	+	361	-4091	OTUD3
chr1	201252089	201255977	+	361	1453	PKP1
chr10	126604714	126606384	+	361	-25143	ZRANB1
chr11	2420008	2422905	+	361	-262	TSSC4
chr13	21633789	21635941	+	361	857	LATS2
chr14	90797714	90798974	+	361	137	NRDE2
chr15	70391267	70392073	+	361	-1414	TLE3
chr2	65454486	65455692	+	361	260	ACTR2
chr2	187453970	187456318	+	361	354	ITGAV
chr22	42915347	42915967	+	361	172	RRP7A
chr3	49916073	49925453	+	361	-13108	CAMKV
chr4	77994106	77998071	+	361	-25	CCNI
chr5	150454395	150461064	+	361	2916	TNIP1
chr1	27226289	27227408	+	360	114	GPATCH3
chr1	17763634	17768374	+	360	246	RCC2
chr1	192777494	192778576	+	360	-134	RGS2
chr10	25305421	25306525	+	360	465	THNSL1
chr11	505551	507983	+	360	54	RNH1
chr12	124117935	124119890	+	360	-589	EIF2B1
chr12	109225915	109229473	+	360	3088	MIR619
chr13	31190778	31192500	+	360	95	HMGB1
chr15	68569386	68572105	+	360	604	FEM1B
chr15	80188494	80190186	+	360	-1	MTHFS
chr15	44063758	44070119	+	360	-2356	SERF2
chr16	75281766	75286358	+	360	1492	BCAR1
chr16	70812790	70813335	+	360	22017	VAC14
chr17	36661860	36669321	+	360	80870	ARHGAP23
chr19	56166258	56171342	+	360	3384	U2AF2
chr2	157197493	157199496	+	360	138	FLJ46875
chr20	5590451	5592080	+	360	407	GPCPD1
chr20	10398879	10400877	+	360	12695	MKKS
chr3	52719421	52721110	+	360	329	GNL3
chr3	146258422	146262858	+	360	1988	PLSCR1
chr5	130970395	130971861	+	360	-199	RAPGEF6
chr5	140699786	140700778	+	360	69	TAF7
chr8	102504222	102507112	+	360	999	GRHL2
chr9	88896662	88898107	+	360	106	ISCA1
chr9	6757086	6759288	+	360	837	KDM4C
chr9	139438310	139442091	+	360	38	NOTCH1
chr9	123637182	123640187	+	360	922	PHF19
chr9	86322195	86323740	+	360	201	UBQLN1
chr1	32046300	32055447	+	359	7127	TINAGL1
chr20	19955012	19978417	+	359	-31220	NAA20
chr3	47821796	47824119	+	359	448	SMARCC1
chr1	162569366	162584029	+	358	-24358	DDR2
chr1	21502381	21503965	+	358	208	EIF4G3
chr1	245025785	245028500	+	358	685	HNRNPU
chr1	93544185	93545234	+	358	-83	MTF2
chr1	35324341	35325757	+	358	289	SMIM12
chr11	117997030	117997651	+	358	18844	SCN4B
chr11	64079870	64086945	+	358	2149	TRMT112
chr12	66025246	66029593	+	358	8733	LOC100507065
chr17	33306556	33308559	+	358	40	LIG3
chr2	153573506	153576226	+	358	28	ARL6IP6
chr22	45555476	45559867	+	358	1991	NUP50-DT
chr3	45179172	45188217	+	358	4220	CDCP1
chr3	48127735	48131225	+	358	1289	MAP4
chr3	176910329	176916292	+	358	962	TBL1XR1
chr3	183415223	183416233	+	358	122	YEATS2
chr5	43120639	43122036	+	358	-226	ZNF131
chr8	131369011	131371631	+	358	-61542	ASAP1-IT1
chr1	1508933	1511027	+	357	282	SSU72
chr1	145438135	145444837	+	357	2139	TXNIP
chr11	1968239	1970727	+	357	981	MRPL23
chr12	69753331	69754421	+	357	386	YEATS4
chr2	223725529	223728242	+	357	1233	ACSL3
[truncated: 33,072 more rows]
