# Supplementary material for: SPT6 promotes epidermal differentiation and blockade of an intestinal-like phenotype through control of transcriptional elongation
Source: Nat Commun. 2021 Feb 4;12:784. doi: 10.1038/s41467-021-21067-w (PMC7862286; doi:10.1038/s41467-021-21067-w)
Supplement: Supplementary file 6 — Supplementary Data 2 [file 41467_2021_21067_MOESM6_ESM.xlsx]

## Sheet: Sheet1
Supplementary Data 2. ChIP-Seq of RNA Pol II in differentiation conditions.
Chr	Start	End	Strand	Peak Score	Distance to TSS	Gene Name
chr1	150527719	150552810	+	1000	6764	ADAMTSL4-AS1
chr1	202923030	202929759	+	1000	718	ADIPOR1
chr1	212779848	212787166	+	1000	1537	ATF3
chr1	203274344	203282869	+	1000	3942	BTG2
chr1	207188994	207207915	+	1000	7647	C1orf116
chr1	209950047	209980060	+	1000	-6978	C1orf74
chr1	244997646	245004646	+	1000	2368	COX20
chr1	86045790	86051491	+	1000	2196	CYR61
chr1	8074757	8087051	+	1000	5489	ERRFI1
chr1	94990764	95010356	+	1000	6853	F3
chr1	149223210	149224776	+	1000	-64242	FAM231D
chr1	68149840	68157739	+	1000	2929	GADD45A
chr1	6472641	6480218	+	1000	3550	HES2
chr1	149856007	149860807	+	1000	-118	HIST2H2AC
chr1	228349661	228354533	+	1000	452	IBA57-DT
chr1	181057081	181071226	+	1000	6515	IER5
chr1	234734317	234750270	+	1000	2978	IRF2BP2
chr1	59244406	59251734	+	1000	1715	JUN
chr1	11967966	11970250	+	1000	17377	KIAA2013
chr1	6654964	6663877	+	1000	3538	KLHL21
chr1	145382432	145383440	+	1000	-532	LINC01719
chr1	209600500	209609713	+	1000	-372	MIR205
chr1	151511682	151522418	+	1000	-1222	MIR554
chr1	37939393	37952655	+	1000	193	MIR6732
chr1	201428621	201438748	+	1000	4615	PHLDA3
chr1	148241254	148242208	+	1000	-39195	PPIAL4D
chr1	45986628	45988032	+	1000	280	PRDX1
chr1	154933079	154938557	+	1000	-1560	PYGO2
chr1	33429284	33430752	+	1000	396	RNF19B
chr1	28974556	28976127	+	1000	229	RNU11
chr1	153962967	153964941	+	1000	723	RPS27
chr1	25572447	25574708	+	1000	433	RSRP1
chr1	151948923	151967179	+	1000	8663	S100A10
chr1	152001022	152010052	+	1000	3974	S100A11
chr1	153574242	153590597	+	1000	-588	S100A16
chr1	153529078	153541816	+	1000	2859	S100A2
chr1	153360296	153363769	+	1000	1420	S100A8
chr1	153329711	153336443	+	1000	2747	S100A9
chr1	28585244	28615636	+	1000	14477	SESN2
chr1	27187312	27194763	+	1000	1408	SFN
chr1	43388182	43391448	+	1000	-34905	SLC2A1-AS1
chr1	155099696	155110360	+	1000	-2792	SLC50A1
chr1	27478956	27482288	+	1000	999	SLC9A1
chr1	28902963	28908805	+	1000	521	SNORA61
chr1	28831657	28843270	+	1000	2393	SNORA73B
chr1	173828255	173838362	+	1000	52	SNORD81
chr1	153003194	153007633	+	1000	1734	SPRR1B
chr1	153010579	153013975	+	1000	1317	SPRR2D
chr1	59037376	59044194	+	1000	2381	TACSTD2
chr1	145437667	145445787	+	1000	2380	TXNIP
chr1	152877356	152886770	+	986	1042	IVL
chr1	201251713	201308354	+	973	27453	PKP1
chr1	24645777	24686468	+	966	16592	GRHL3
chr1	109642598	109643632	+	962	300	SCARNA2
chr1	109776769	109786510	+	944	-11002	CELSR2
chr1	144533788	144534608	+	932	-59490	NBPF8
chr1	93297333	93305374	+	923	-1493	SNORD21
chr1	27324273	27339610	+	915	7392	TENT5B
chr1	45196027	45197115	+	903	-8919	KIF2C
chr1	22379030	22381309	+	901	1049	CDC42
chr1	17762430	17769790	+	848	140	RCC2
chr1	147735370	147736666	+	823	-16676	LOC101927468
chr1	16463499	16483048	+	814	9331	EPHA2
chr1	24018074	24020530	+	808	1033	RPL11
chr1	45097186	45098192	+	805	39039	SNORD145
chr1	45239782	45248748	+	800	203	SNORD38B
chr1	45265399	45266804	+	799	204	PLK3
chr1	17230852	17232332	+	788	-15431	LOC105376805
chr1	44115670	44117072	+	785	574	KDM4A
chr1	182359052	182361699	+	766	164	GLUL
chr1	901072	904109	+	738	713	PLEKHN1
chr1	27215351	27217389	+	734	499	GPN2
chr1	147993901	147994798	+	692	203	RNVU1-19
chr1	152955923	152959735	+	685	1265	SPRR1A
chr1	201979223	201988430	+	677	4136	ELF3
chr1	35246025	35254026	+	671	2114	GJB3
chr1	44454904	44458969	+	643	-332	CCDC24
chr1	89356813	89357465	+	643	162	GTF2B
chr1	151019913	151032419	+	635	5950	C1orf56
chr1	153026448	153030191	+	632	1669	SPRR2A
chr1	40504829	40508471	+	617	127	CAP1
chr1	26797267	26800035	+	592	-251	HMGN2
chr1	47696685	47697762	+	592	164	TAL1
chr1	156697355	156699200	+	574	14	RRNAD1
chr1	46767480	46769576	+	566	510	LRRC41
chr1	228643390	228647224	+	563	253	HIST3H2A
chr1	192777756	192778567	+	563	-8	RGS2
chr1	43918392	43920666	+	556	131	HYI
chr1	53685352	53686759	+	553	256	C1orf123
chr1	33235288	33244324	+	553	8571	KIAA1522
chr1	162530815	162532868	+	553	152	UAP1
chr1	153504416	153509060	+	544	1979	S100A6
chr1	174967608	174969795	+	538	130	CACYBP
chr1	41325910	41328243	+	537	942	CITED4
chr1	45284675	45286420	+	534	11393	BTBD19
chr1	202776164	202777815	+	534	1609	KDM5B
chr1	17221936	17223810	+	532	-6712	LOC105376805
chr1	155898609	155904776	+	529	2541	KHDC4
chr1	6548018	6552789	+	528	237	PLEKHG5
chr1	153606138	153607168	+	527	-85	S100A13
chr1	32826752	32830133	+	521	580	TSSK3
chr1	44494130	44497712	+	520	874	SLC6A9
chr1	27021698	27025153	+	519	901	ARID1A
chr1	152486796	152490439	+	518	1639	CRCT1
chr1	115258150	115259919	+	515	481	NRAS
chr1	155879977	155884156	+	515	-873	RIT1
chr1	153064043	153067086	+	514	1440	SPRR2E
chr1	169075174	169076441	+	510	-140	ATP1B1
chr1	27668085	27670593	+	505	856	SYTL1
chr1	201345486	201354144	+	504	-2987	TNNT2
chr1	147806050	147807484	+	502	-89	MIR5087
chr1	204140733	204141279	+	502	-5541	REN
chr1	228593643	228594580	+	498	406	TRIM11
chr1	35656348	35658989	+	497	1075	SFPQ
chr1	116518412	116521965	+	492	-291	LOC101928977
chr1	161034729	161059666	+	491	-7437	ARHGAP30
chr1	11071905	11074096	+	489	321	TARDBP
chr1	35324374	35325527	+	487	-304	SMIM12
chr1	6085891	6086554	+	485	149	KCNAB2
chr1	44171242	44173843	+	481	470	KDM4A-AS1
chr1	45186883	45187794	+	479	-18152	KIF2C
chr1	76251431	76264089	+	479	2598	SNORD45B
chr1	31905375	31911165	+	478	21610	SERINC2
chr1	31885938	31892218	+	476	2418	SERINC2
chr1	43422114	43425980	+	476	-673	SLC2A1-AS1
chr1	179850774	179852675	+	476	547	TOR1AIP1
chr1	115299430	115301222	+	475	345	CSDE1
chr1	29507405	29508986	+	475	442	SRSF4
chr1	19277433	19283963	+	469	2128	IFFO2
chr1	235323675	235325273	+	464	457	RBM34
chr1	200863694	200867783	+	463	1789	INAVA
chr1	202929927	202936614	+	462	3134	CYB5R1
chr1	109756265	109760696	+	460	1965	SARS
chr1	209782354	209827014	+	458	-7829	MIR4260
chr1	36395085	36397354	+	454	-464	AGO3
chr1	156083870	156087889	+	454	1418	LMNA
chr1	32799747	32802036	+	454	949	MARCKSL1
chr1	205179954	205180974	+	450	263	DSTYK
chr1	113216016	113218192	+	444	9	MOV10
chr1	36849771	36853036	+	441	125	STK40
chr1	22109125	22110435	+	437	-88	USP48
chr1	21112469	21114520	+	436	-313	HP1BP3
chr1	184020157	184021347	+	430	-33	TSEN15
chr1	1007297	1009963	+	429	1057	RNF223
chr1	181072670	181074989	+	424	16191	IER5
chr1	40039900	40042722	+	419	1210	PABPC4
chr1	109289136	109290129	+	416	375	STXBP3
chr1	156105585	156112783	+	414	-10551	SEMA4A
chr1	1342060	1344247	+	413	-460	MRPL20
chr1	2435394	2441843	+	413	19449	PANK4
chr1	38272824	38275217	+	413	-155	YRDC
chr1	93810544	93812528	+	412	58	DR1
chr1	100502509	100504715	+	404	-177	MFSD14A
chr1	52343999	52345431	+	403	-106	NRDC
chr1	1263283	1272090	+	403	960	TAS1R3
chr1	6645234	6654832	+	403	9982	ZBTB48
chr1	36771297	36773805	+	401	-157	SH3D21
chr1	84970852	84972624	+	401	-246	SPATA1
chr1	36554043	36556037	+	395	587	ADPRHL2
chr1	27319946	27322105	+	393	830	TRNP1
chr1	14075430	14076608	+	392	143	PRDM2
chr1	24306040	24307248	+	389	309	SRSF10
chr1	94343898	94345268	+	386	179	DNTTIP2
chr1	24968110	24970994	+	386	-42	SRRM1
chr1	115123373	115126253	+	384	-548	BCAS2
chr1	6844207	6845216	+	384	329	CAMTA1-DT
chr1	117452073	117453557	+	384	270	PTGFRN
chr1	87793661	87795477	+	383	418	LMO4
chr1	1655464	1656288	+	382	-17	CDK11B
chr1	145588131	145591304	+	380	-282	NUDT17
chr1	207494498	207496059	+	378	461	CD55
chr1	202857433	202858612	+	378	363	RABIF
chr1	200834553	200838394	+	377	-5610	GPR25
chr1	8013796	8014776	+	377	-7428	PARK7
chr1	214722412	214726021	+	376	808	PTPN14
chr1	202895479	202896787	+	374	267	KLHL12
chr1	161014775	161016728	+	373	18	USF1
chr1	156668494	156676227	+	372	3099	CRABP2
chr1	161128558	161129767	+	370	-92	USP21
chr1	156251035	156252808	+	369	699	SMG5
chr1	24285751	24287516	+	367	332	PNRC2
chr1	156716183	156722390	+	366	1799	HDGF
chr1	234790801	234794960	+	363	10845	LOC101927787
chr1	1712818	1715204	+	363	-2425	NADK
chr1	43147331	43149297	+	363	-344	YBX1
chr1	117908888	117910315	+	362	-454	MAN1A2
chr1	115211012	115214136	+	360	158	DENND2C
chr1	228327823	228330545	+	360	1255	GUK1
chr1	51701209	51704212	+	356	765	RNF11
chr1	155231152	155232780	+	354	210	SCAMP3
chr1	1550485	1552036	+	353	15	MIB2
chr1	206680172	206681614	+	353	30	RASSF5
chr1	6453003	6454524	+	352	63	ACOT7
chr1	52830760	52832083	+	352	456	CC2D1B
chr1	10693743	10696677	+	347	160207	PEX14
chr1	156260225	156265534	+	347	-1590	SMG5
chr1	154987253	154993355	+	345	15198	ZBTB7B
chr1	160987049	160992450	+	344	1384	F11R
chr1	25173652	25175916	+	344	71123	MIR6731
chr1	160231007	160232752	+	343	340	LOC100287049
chr1	70819632	70820881	+	342	161	ANKRD13C
chr1	43282414	43283232	+	342	47	ERMAP
chr1	183604106	183605062	+	341	492	ARPC5
chr1	181103739	181105679	+	341	-38911	LINC01732
chr1	153965019	153968935	+	340	3746	RPS27
chr1	156091040	156097256	+	339	-1760	LMNA
chr1	201471171	201476613	+	338	2075	CSRP1
chr1	202975941	202976945	+	338	-50	LOC100506747
chr1	228296534	228298253	+	338	-380	MRPL55
chr1	32134823	32137246	+	337	-25196	PEF1
chr1	19227052	19231941	+	335	-203	ALDH4A1
chr1	145208895	145210557	+	334	613	NOTCH2NL
chr1	179050512	179060907	+	334	4597	TOR3A
chr1	95085529	95089554	+	333	-80128	F3
chr1	33720982	33722833	+	333	-267	ZNF362
chr1	22283172	22284014	+	332	-19794	CELA3B
chr1	1279381	1281168	+	332	4218	DVL1
chr1	185284393	185287040	+	332	745	IVNS1ABP
chr1	110026483	110027124	+	331	276	ATXN7L2
chr1	2359628	2362013	+	331	-16810	PEX10
chr1	120254189	120256555	+	331	953	PHGDH
chr1	35637529	35641883	+	330	19037	SFPQ
chr1	32644844	32646490	+	329	322	TXLNA
chr1	52520189	52523531	+	327	3	BTF3L4
chr1	226308944	226311010	+	326	-25727	ACBD3-AS1
chr1	153930349	153931561	+	326	177	CRTC2
chr1	24125030	24127925	+	326	-417	GALE
chr1	19811608	19812938	+	325	-138	CAPZB
chr1	201364585	201368996	+	325	1879	LAD1
chr1	110090505	110091721	+	323	-73	GNAI3
chr1	39338442	39339886	+	323	91	LOC105378663
chr1	119682774	119683800	+	323	8	WARS2
chr1	32965712	32966600	+	322	35498	ZBTB8B
chr1	8935683	8939579	+	321	1114	ENO1
chr1	42800109	42801864	+	318	-83	FOXJ3
chr1	27286214	27287276	+	318	156	KDF1
chr1	200884671	200886959	+	318	-12257	MROH3P
chr1	161084704	161086184	+	318	-2418	NIT1
chr1	8021131	8022200	+	318	-49	PARK7
chr1	154192496	154194300	+	318	73	UBAP2L
chr1	10959570	10962014	+	316	81302	C1orf127
chr1	156561073	156562911	+	316	434	NAXE
chr1	29101282	29102725	+	314	-36651	OPRD1
chr1	27814787	27817338	+	314	636	WASF2
chr1	15943631	15945761	+	311	743	DDI2
chr1	110949766	110950815	+	311	-141	LAMTOR5-AS1
chr1	26946400	26948420	+	311	66377	MIR1976
chr1	42921694	42922740	+	311	52	PPCS
chr1	39456726	39458724	+	310	809	AKIRIN1
chr1	16160567	16163892	+	310	-12130	SPEN
chr1	161086350	161092051	+	309	1292	NIT1
chr1	155289131	155291362	+	309	-394	RUSC1
chr1	1509494	1511085	+	309	-27	SSU72
chr1	110576876	110577982	+	308	206	STRIP1
chr1	41156833	41158248	+	306	-140	NFYC
chr1	44397961	44406851	+	305	3414	ARTN
chr1	200707814	200709517	+	305	-21	CAMSAP2
chr1	161007740	161008966	+	305	421	TSTD1
chr1	2125774	2126724	+	304	-35	FAAP20
chr1	200637468	200640148	+	302	56	DDX59
chr1	153918311	153920207	+	301	-105	DENND4B
chr1	205718199	205719385	+	301	580	NUCKS1
chr1	65886147	65887223	+	299	286	LEPROT
chr1	150521159	150527565	+	296	-43	MIR4257
chr1	179845708	179847075	+	296	550	TOR1AIP2
chr1	29062824	29065753	+	296	836	YTHDF2
chr1	209562320	209563297	+	294	17408	LINC01698
chr1	1003827	1006549	+	294	4499	RNF223
chr1	156709753	156712444	+	293	-175	MRPL24
chr1	1207538	1209854	+	293	538	UBE2J2
chr1	25565556	25568247	+	292	7109	RSRP1
chr1	249131967	249133583	+	291	398	ZNF672
chr1	222816968	222818019	+	290	-152	MIA3
chr1	70686720	70688035	+	289	343	SRSF11
chr1	40420615	40421488	+	288	267	MFSD2A
chr1	45267096	45277042	+	288	888	TCTEX1D4
chr1	154154758	154156229	+	288	232	TPM3
chr1	27724287	27730257	+	286	8124	GPR3
chr1	155714710	155715657	+	286	-376	MSTO2P
chr1	148604715	148605248	+	286	44134	NBPF15
chr1	89149695	89150741	+	286	391	PKN2
chr1	155910902	155917710	+	286	2826	RXFP4
chr1	9239831	9243570	+	285	-563	LINC01759
chr1	156469802	156471570	+	285	-52	MEF2D
chr1	67395535	67396671	+	285	177	MIER1
chr1	204376577	204382391	+	285	1461	PPP1R15B
chr1	152019196	152021335	+	285	-10754	S100A11
chr1	159892253	159895798	+	285	316	TAGLN2
chr1	26826829	26828222	+	284	28623	HMGN2
chr1	111681946	111683705	+	283	13	DRAM2
chr1	245025891	245028325	+	283	719	HNRNPU
chr1	27113295	27115891	+	283	-86	PIGV
chr1	228674182	228677205	+	283	625	RNF187
chr1	6684903	6685820	+	282	151	THAP3
chr1	169862332	169863769	+	281	50	SCYL3
chr1	156214829	156218235	+	279	1376	PAQR6
chr1	1821251	1823259	+	278	301	GNB1
chr1	154390455	154391343	+	278	-11859	IL6R-AS1
chr1	16970912	16971648	+	277	-789	MST1P2
chr1	203764578	203766295	+	277	771	ZC3H11A
chr1	1309534	1311839	+	276	-106	AURKAIP1
chr1	26604791	26612426	+	276	2395	SH3BGRL3
chr1	224033240	224034851	+	276	-371	TP53BP2
chr1	182758697	182759141	+	274	335	NPL
chr1	16278700	16279657	+	273	23449	ZBTB17
chr1	224301382	224302134	+	272	-31	FBXO28
chr1	33281773	33283840	+	272	-237	S100PBP
chr1	90460319	90461336	+	272	173	ZNF326
chr1	1709376	1711026	+	269	96	NADK
chr1	62207689	62209180	+	269	296	PATJ
chr1	28843480	28845520	+	269	-245	RCC1
chr1	16446564	16462916	+	268	27864	EPHA2
chr1	206857999	206859900	+	268	584	MAPKAPK2
chr1	62901560	62902180	+	268	-105	USP1
chr1	51983994	51985052	+	266	472	EPS15
chr1	226111292	226112563	+	266	113	PYCR2
chr1	100435210	100436145	+	266	-315	SLC35A3
chr1	209587401	209590946	+	265	-12992	MIR205HG
chr1	220218823	220220359	+	262	409	EPRS
chr1	233004489	233005272	+	262	64242	MAP10
chr1	43814234	43815190	+	260	-9914	CDC20
chr1	226249287	226251013	+	260	-258	H3F3A
chr1	59369248	59369900	+	260	-116574	LINC01358
chr1	81640469	81641102	+	260	382602	LOC101927434
chr1	28156878	28157711	+	260	-31	PPP1R8
chr1	209556159	209559287	+	259	12323	LINC01698
chr1	1838093	1841004	+	257	-6718	CALML6
chr1	32053066	32055325	+	257	10449	TINAGL1
chr1	120611059	120612398	+	256	589	NOTCH2
chr1	94702401	94703589	+	254	312	ARHGAP29
chr1	9188071	9189362	+	254	513	GPR157
chr1	226373822	226375151	+	253	-63	ACBD3
chr1	221915328	221916910	+	253	-601	DUSP10
chr1	111505724	111506692	+	253	358	LRIF1
chr1	1098106	1100924	+	253	-2969	MIR200B
chr1	211431499	211433112	+	253	-314	RCOR3
chr1	224370556	224372091	+	252	110	DEGS1
chr1	44793368	44794053	+	252	27241	ERI3
chr1	6484731	6485369	+	252	202	ESPN
chr1	160174999	160177054	+	252	917	PEA15
chr1	8062068	8065672	+	251	22523	ERRFI1
chr1	33219381	33221077	+	251	-11006	KIAA1522
chr1	211555723	211556736	+	251	132	LINC00467
chr1	151226911	151227618	+	251	67	PSMD4
chr1	1259505	1260729	+	250	-26	CPTP
chr1	19638337	19639414	+	250	135	PQLC2
chr1	16563401	16564085	+	246	-84	CPLANE2
chr1	26144431	26147576	+	246	-394	MTFR1L
chr1	12538065	12539148	+	246	-28694	SNORA59A
chr1	31627370	31628603	+	245	84748	NKAIN1
chr1	44440002	44441966	+	244	664	ATP6V0B
chr1	23669853	23671603	+	244	129	HNRNPR
chr1	713586	714593	+	244	-21	LOC100288069
chr1	234508420	234509758	+	244	60	LOC101927765
chr1	202779465	202780721	+	244	19	PCAT6
chr1	146555650	146556789	+	244	84	RNVU1-8
chr1	20822416	20823602	+	243	-10281	CAMK2N1
chr1	109505584	109506323	+	243	168	CLCC1
chr1	234858767	234860982	+	243	85	LINC01132
chr1	1334160	1338424	+	243	1382	LOC148413
chr1	204369703	204375752	+	243	8218	PPP1R15B
chr1	180990774	180992214	+	243	763	STX6
chr1	212964953	212965689	+	243	151	TATDN3
chr1	180122620	180124807	+	242	-255	QSOX1
chr1	154973225	154974846	+	240	-1071	ZBTB7B
chr1	16499569	16500535	+	239	-17448	EPHA2
chr1	46805892	46806913	+	239	-448	NSUN4
chr1	36915762	36916644	+	239	-117	OSCP1
chr1	27854033	27855657	+	239	-38147	WASF2
chr1	200875611	200879145	+	237	13429	INAVA
chr1	151881631	151882692	+	237	200	THEM4
chr1	26662483	26664924	+	236	16918	CRYBG2
chr1	35220164	35221770	+	236	319	GJB5
chr1	229643644	229644742	+	236	16	LOC101927478
chr1	6544882	6546596	+	236	-210	PLEKHG5
chr1	146643376	146644805	+	236	78	PRKAB2
chr1	16693611	16694514	+	236	537	SZRD1
chr1	33592275	33593358	+	235	45037	AZIN2
chr1	25071651	25073415	+	235	773	CLIC4
chr1	68214158	68217553	+	235	64995	GADD45A
chr1	46215778	46216775	+	235	209	IPP
chr1	19536020	19538122	+	235	191	LOC101927895
chr1	203830586	203831440	+	235	35	SNRPE
chr1	156426447	156427574	+	234	-27670	C1orf61
chr1	59011647	59012604	+	234	346	OMA1
chr1	155657955	155658706	+	234	117	YY1AP1
chr1	160964937	160968319	+	233	24505	F11R
chr1	32670593	32672672	+	233	396	IQCC
chr1	64808971	64809712	+	232	-127135	CACHD1
chr1	201798167	201798666	+	232	128	IPO9
chr1	155145173	155145892	+	232	272	KRTCAP2
chr1	205782038	205783071	+	232	-230	SLC41A1
chr1	40024986	40026427	+	231	-336	PPIEL
chr1	53662227	53663508	+	228	766	CPT2
chr1	43399715	43405484	+	228	-22121	SLC2A1-AS1
chr1	235530391	235531271	+	228	156	TBCE
chr1	36620692	36623791	+	228	-587	TRAPPC3
chr1	120190512	120191313	+	228	-522	ZNF697
chr1	86072736	86073340	+	227	26594	CYR61
chr1	161101859	161103480	+	227	-191	DEDD
chr1	226890829	226891751	+	227	-28521	ITPKB-IT1
chr1	235132778	235133977	+	227	-33631	LOC101927851
chr1	214647990	214651196	+	227	75431	PTPN14
chr1	207223652	207227226	+	227	886	YOD1
chr1	214453795	214455510	+	226	87	SMYD2
chr1	36642822	36645855	+	224	-22684	TRAPPC3
chr1	212731580	212732491	+	223	-6641	ATF3
chr1	112281132	112282369	+	223	296	INKA2
chr1	20959733	20961063	+	223	226	MIR6084
chr1	241803179	241803797	+	223	213	OPN3
chr1	28764452	28765223	+	223	176	PHACTR4
chr1	21058433	21060337	+	223	-252	SH2D5
chr1	151260032	151266932	+	223	8694	ZNF687
chr1	117113024	117115229	+	222	-411	CD58
chr1	9294682	9295406	+	222	181	H6PD
chr1	43852262	43855870	+	222	1417	MED8
chr1	200881004	200882823	+	222	-16159	MROH3P
chr1	249199892	249201197	+	222	102	PGBD2
chr1	54411747	54412403	+	221	76	LRRC42
chr1	109815665	109818278	+	221	8795	PSRC1
chr1	9952178	9954899	+	219	16778	CTNNBIP1
chr1	932298	936707	+	219	1050	HES4
chr1	245132864	245135043	+	219	218	LOC101928068
chr1	37979815	37980745	+	219	140	MEAF6
chr1	31537842	31538966	+	219	160	PUM1
chr1	112162376	112163042	+	219	-60	RAP1A
chr1	36623950	36629348	+	219	-4995	TRAPPC3
chr1	9826572	9827322	+	218	57637	CLSTN1
chr1	183203143	183205339	+	218	49067	LAMC2
chr1	28969209	28970279	+	218	-24	LINC01715
chr1	87796878	87798072	+	218	3324	LMO4
chr1	94245102	94245679	+	218	-4451	MIG7
chr1	33366535	33367285	+	218	131	TMEM54
chr1	110610921	110611728	+	217	1998	ALX3
chr1	1446785	1447852	+	217	-205	ATAD3A
chr1	26437206	26438852	+	217	-239	PDIK1L
chr1	33811508	33816213	+	217	1639	PHC2
chr1	244816269	244817107	+	216	338	DESI2
chr1	206785515	206786109	+	215	92	EIF2D
chr1	205600049	205601803	+	215	1074	ELK4
chr1	43838437	43839215	+	215	-5081	ELOVL1
chr1	224544478	224545442	+	213	447	CNIH4
chr1	225840247	225841779	+	213	-168	ENAH
chr1	24151499	24152125	+	212	137	HMGCL
chr1	198125792	198127020	+	212	298	NEK7
chr1	210546857	210547780	+	211	44678	HHAT
chr1	153699867	153701235	+	211	8	INTS3
chr1	39570669	39571750	+	211	21370	MACF1
chr1	2120652	2122331	+	210	4723	FAAP20
chr1	217803996	217804855	+	210	29	GPATCH2
chr1	33224567	33227649	+	210	-5127	KIAA1522
chr1	59314467	59315148	+	210	63984	LINC01135
chr1	151546144	151547903	+	210	28751	MIR554
chr1	47069183	47070668	+	210	41	MKNK1
chr1	2457169	2458178	+	210	394	PANK4
chr1	235242365	235243292	+	210	48424	SNORA14B
chr1	109584268	109584930	+	210	251	WDR47
chr1	154975120	154978830	+	210	1869	ZBTB7B
chr1	151431395	151432103	+	209	192	POGZ
chr1	11119635	11120785	+	209	-119	SRM
chr1	26677100	26680914	+	208	1614	CRYBG2
chr1	183154931	183159745	+	208	2164	LAMC2
chr1	247494334	247495833	+	208	159	ZNF496
chr1	223900066	223902132	+	207	980	CAPN2
chr1	145506935	145508028	+	207	-76	RBM8A
chr1	1284912	1285395	+	205	-661	DVL1
chr1	84944845	84945528	+	205	266	RPF1
chr1	87169874	87170896	+	205	132	SH3GLB1
chr1	25558465	25560021	+	205	-230	SYF2
chr1	91486906	91487954	+	205	-365	ZNF644
chr1	228285002	228291139	+	204	3093	C1orf35
chr1	109618233	109618981	+	204	17	TAF13
chr1	23694985	23695858	+	204	-43	ZNF436-AS1
chr1	94146120	94147894	+	203	-81	BCAR3
chr1	28994701	28996838	+	203	529	GMEB1
chr1	89457923	89459013	+	203	-37	KYAT3
chr1	113240261	113246060	+	203	6518	RHOC
chr1	161283519	161284464	+	203	-175	SDHC
chr1	228269710	228272552	+	202	280	ARF1
chr1	46086296	46089532	+	202	1817	CCDC17
chr1	59761951	59763339	+	202	20	FGGY
chr1	15207290	15208219	+	202	-42871	KAZN
chr1	161068113	161069574	+	202	662	KLHDC9
chr1	22351637	22352555	+	202	99	LINC00339
chr1	9599332	9600019	+	202	147	SLC25A33
chr1	21502689	21503664	+	201	205	EIF4G3
chr1	11159286	11160464	+	201	92	EXOSC10
chr1	182808156	182809257	+	201	20	LOC647070
chr1	155177849	155179398	+	201	133	MTX1
chr1	39491796	39493137	+	201	499	NDUFS5
chr1	109234436	109235798	+	201	185	PRPF38B
chr1	109968400	109969664	+	201	38	PSMA5
chr1	113497916	113499793	+	201	121	SLC16A1
chr1	1167089	1168481	+	200	156	B3GALT6
chr1	41445206	41446502	+	200	883	CTPS1
chr1	10269778	10271075	+	200	-338	KIF1B
chr1	232765579	232766569	+	200	-87743	LINC01745
chr1	156098583	156102590	+	200	4678	LMNA
chr1	2322595	2326037	+	200	1102	RER1
chr1	157107808	157108785	+	198	87	ETV3
chr1	183128953	183129743	+	198	-18943	LAMC1-AS1
chr1	90355562	90356166	+	198	68384	LRRC8D
chr1	93544391	93545109	+	198	-42	MTF2
chr1	151555537	151560942	+	198	-26423	SNX27
chr1	229761134	229762320	+	198	67	TAF5L
chr1	62190313	62191333	+	198	272	TM2D1
chr1	180471272	180472692	+	197	40	ACBD6
chr1	24069196	24070720	+	197	102	ELOA
chr1	182991303	182993668	+	197	-110	LAMC1
chr1	94791007	94791808	+	196	-78091	ARHGAP29
chr1	183217451	183221888	+	196	54340	NMNAT2
chr1	39324351	39325924	+	196	358	RRAGC
chr1	25869960	25870635	+	195	221	LDLRAP1
chr1	145216461	145217433	+	195	7834	NOTCH2NL
chr1	32046072	32052809	+	195	5694	TINAGL1
chr1	954994	958305	+	194	1146	AGRN
chr1	8065787	8074640	+	194	16180	ERRFI1
chr1	209583098	209586430	+	194	-17401	MIR205HG
chr1	151539758	151546053	+	194	24633	MIR554
chr1	214619150	214621205	+	194	104847	PTPN14
chr1	156030599	156032583	+	194	651	RAB25
chr1	78443880	78445542	+	193	-131	DNAJB4
chr1	165737728	165739447	+	193	421	LOC100147773
chr1	17310955	17311765	+	193	-3279	MFAP2
chr1	59165333	59165841	+	193	160	MYSM1
chr1	178207435	178208387	+	193	-102695	RASAL2
chr1	153618889	153621065	+	193	-11153	SNAPIN
chr1	209988602	209990033	+	192	-9797	IRF6
chr1	87800690	87801429	+	192	6908	LMO4
chr1	228122332	228123132	+	192	6652	MIR5008
chr1	145574996	145576626	+	192	-177	PIAS3
chr1	153934857	153936958	+	192	61	SLC39A1
chr1	15736167	15736718	+	191	51	EFHD2
chr1	155196219	155198083	+	191	174	GBAP1
chr1	92764244	92764986	+	191	-49	GLMN
chr1	3712431	3713508	+	191	99	LRRC47
chr1	36929529	36930545	+	191	3	MRPS15
chr1	149899016	149900341	+	191	466	SF3B4
chr1	151254599	151255612	+	191	317	ZNF687
chr1	156666324	156668412	+	188	8091	CRABP2
chr1	100315172	100316000	+	187	-54	AGL
chr1	178309336	178311196	+	187	-340	RASAL2
chr1	38019433	38019976	+	187	241	SNIP1
chr1	46151683	46154493	+	187	-759	TMEM69
chr1	147400384	147400882	+	186	146	GPR89B
chr1	236073568	236074357	+	186	-26954	LYST
chr1	211749961	211752649	+	186	794	SLC30A1
chr1	117663944	117664874	+	186	2	TRIM45
chr1	27152737	27153465	+	186	-100	ZDHHC18
chr1	116960962	116961590	+	185	-32	ATP1A1-AS1
chr1	26758220	26759185	+	185	-71	DHDDS
chr1	153948973	153950482	+	185	724	JTB
chr1	2333935	2339202	+	185	7442	PEX10
chr1	39953741	39957252	+	184	-1822	BMP8A
chr1	149871100	149872078	+	184	454	BOLA1
chr1	156112942	156116513	+	184	-5008	SEMA4A
chr1	212769221	212769964	+	183	-12378	ATF3
chr1	36788283	36789489	+	183	363	EVA1B
chr1	24446137	24447631	+	183	-8219	MYOM3
chr1	153569623	153574102	+	183	9969	S100A16
chr1	32538248	32539148	+	183	198	TMEM39B
chr1	170500735	170501592	+	181	-100	GORAB
chr1	155242324	155243738	+	180	289	CLK2
chr1	167522373	167523243	+	180	248	CREG1
chr1	114471768	114473440	+	180	-457	HIPK1-AS1
chr1	46049478	46050164	+	180	161	NASP
chr1	6259002	6259810	+	180	273	RPL22
chr1	32687259	32688420	+	180	133	TMEM234
chr1	228603534	228605678	+	180	-23	TRIM17
chr1	223902339	223904991	+	179	3546	CAPN2
chr1	23882842	23886296	+	179	1716	ID3
chr1	227505376	227506755	+	178	-239	CDC42BPA
chr1	44678837	44679705	+	178	146	DMAP1
chr1	45769467	45770183	+	178	243	LINC01144
chr1	10002740	10003947	+	178	142	LZIC
chr1	27679186	27684132	+	178	11698	MAP3K6
chr1	149910813	149911719	+	178	-2475	MTMR11
chr1	201951690	201952798	+	178	-214	RNPEP
chr1	68297546	68300068	+	177	348	GNG12
chr1	52498738	52499782	+	177	212	KTI12
chr1	151735418	151736260	+	177	-117	OAZ3
chr1	40722957	40724202	+	177	-143	ZMPSTE24
chr1	19232036	19240344	+	176	-6897	ALDH4A1
chr1	176175477	176177056	+	176	114	COP1
chr1	184723343	184724085	+	176	327	EDEM3
chr1	178994957	178996496	+	176	467	FAM20B
chr1	19262394	19269347	+	176	16956	IFFO2
chr1	209980152	209982154	+	176	-1633	IRF6
chr1	65468041	65469085	+	176	-404	LINC01359
chr1	226186753	226187626	+	176	-123	SDE2
chr1	67895631	67896749	+	176	-67	SERBP1
chr1	27673391	27678697	+	176	7561	SYTL1
chr1	115052875	115054227	+	176	230	TRIM33
chr1	38155792	38156293	+	175	225	C1orf109
chr1	36106594	36107627	+	175	42	PSMB2
chr1	93305708	93310282	+	175	1719	SNORA66
chr1	197743539	197745359	+	174	174	DENND1B
chr1	249120456	249121293	+	174	298	MIR3124
chr1	44443639	44445984	+	173	-63	B4GALT2
chr1	29557085	29557943	+	173	-44	MECR
chr1	155931320	155933051	+	173	-11058	MIR6738
chr1	11322181	11323162	+	173	-63	MTOR
chr1	20833639	20835005	+	173	352	MUL1
chr1	160312568	160313799	+	173	120	NCSTN
chr1	22442629	22448814	+	172	23798	WNT4
chr1	26185675	26186763	+	171	-270	AUNIP
chr1	24289510	24291892	+	171	4400	PNRC2
chr1	153755849	153756402	+	171	9295	SLC27A3
chr1	1475809	1476747	+	171	-538	TMEM240
chr1	24104292	24105249	+	170	17	ELOA-AS1
chr1	160961814	160964612	+	170	27920	F11R
chr1	85741353	85742293	+	170	-218	LOC646626
chr1	233248520	233249758	+	170	162551	NTPCR
chr1	28696103	28696865	+	170	419	PHACTR4
chr1	162467473	162468472	+	170	377	UHMK1
chr1	151162209	151163075	+	170	47	VPS72
chr1	76189627	76190717	+	169	140	ACADM
chr1	227922614	227923503	+	169	54	JMJD4
chr1	233749253	233751318	+	169	535	KCNK1
chr1	20204527	20204946	+	169	-4152	OTUD3
chr1	166808275	166809619	+	169	306	POGK
chr1	113161170	113162781	+	169	65	ST7L
chr1	86173803	86174765	+	169	-168	ZNHIT6
chr1	116915451	116916551	+	168	206	ATP1A1
chr1	32859450	32860530	+	168	72	BSDC1
chr1	16084837	16086439	+	168	383	FBLIM1
chr1	19256213	19262174	+	168	23633	IFFO2
chr1	19273070	19277325	+	168	7629	IFFO2
chr1	200867975	200872741	+	168	6409	INAVA
chr1	7461873	7462316	+	168	-12280	LOC102725193
chr1	12609829	12610247	+	168	29013	MIR6730
chr1	14026068	14027320	+	168	-41	PRDM2
chr1	154946011	154946958	+	168	475	SHC1
chr1	9352790	9354000	+	168	454	SPSB1
chr1	55680422	55681634	+	168	11	USP24
chr1	113004031	113010170	+	168	-2063	WNT2B
chr1	112936522	112937464	+	167	-1807	CTTNBP2NL
chr1	17737973	17739430	+	167	26358	RCC2
chr1	172502112	172502736	+	167	166	SUCO
chr1	11796032	11797784	+	166	766	AGTRAP
chr1	157015321	157016036	+	166	-516	ARHGEF11
chr1	94167199	94168016	+	166	-20213	BCAR3
chr1	116257104	116257776	+	166	53986	CASQ2
chr1	43831214	43834429	+	166	588	ELOVL1
chr1	212793397	212797071	+	166	-2555	FAM71A
chr1	229406696	229407385	+	166	-139	LOC105373159
chr1	19923334	19924151	+	166	271	MINOS1
chr1	43232801	43233410	+	165	189	C1orf50
chr1	20811242	20813508	+	165	353	CAMK2N1
chr1	35227735	35229668	+	165	3359	GJB4
chr1	2343202	2345040	+	165	-111	PEX10
chr1	172412751	172413419	+	165	145	PIGC
chr1	161735612	161736369	+	164	-44	ATF6
chr1	150601189	150603053	+	164	-23	ENSA
chr1	95699681	95700285	+	164	272	RWDD3
chr1	47183638	47185555	+	163	140	EFCAB14
chr1	155224837	155225616	+	163	48	FAM189B
chr1	39657057	39658619	+	163	107999	MACF1
chr1	171750086	171751428	+	163	-4	METTL13
chr1	1092963	1093800	+	163	-9103	MIR200B
chr1	32367754	32372017	+	163	15374	PTP4A2
chr1	46738466	46741458	+	163	26595	RAD54L
chr1	36614782	36615174	+	163	137	TRAPPC3
chr1	207180465	207181120	+	162	25309	C1orf116
chr1	181080557	181083297	+	162	24289	IER5
chr1	180922360	180923954	+	162	866	KIAA1614-AS1
chr1	150265963	150266684	+	162	61	MRPS21
chr1	43405685	43411248	+	162	-16254	SLC2A1-AS1
chr1	214512242	214513814	+	162	58463	SMYD2
chr1	171710584	171712109	+	162	33	VAMP4
chr1	78147800	78149285	+	162	-199	ZZZ3
chr1	101361101	101362386	+	161	109	SLC30A7
chr1	235491773	235492523	+	160	279	GGPS1
chr1	219346984	219348024	+	160	-9	LYPLAL1
chr1	205286381	205289480	+	160	2989	NUAK2
chr1	201450033	201452966	+	160	-13200	PHLDA3
chr1	206686500	206687699	+	160	6236	RASSF5
chr1	17742697	17747216	+	160	20103	RCC2
chr1	1014649	1015919	+	160	-5597	RNF223
chr1	93644965	93646166	+	160	681	TMED5
chr1	32529669	32533504	+	160	-6046	TMEM39B
chr1	8917382	8921567	+	159	7175	MIR6728
chr1	204386208	204387604	+	159	-5961	PPP1R15B
chr1	228681569	228684261	+	159	7847	RNF187
chr1	32041894	32043894	+	159	808	TINAGL1
chr1	32039465	32040229	+	159	-2239	TINAGL1
chr1	154979399	154981703	+	159	5445	ZBTB7B
chr1	155213659	155214737	+	158	455	GBA
chr1	31296808	31297323	+	158	-434	LINC01778
chr1	149981645	149982928	+	158	400	OTUD7B
chr1	17758397	17762329	+	158	4696	RCC2
chr1	6279677	6280711	+	158	14005	RNF207
chr1	151042571	151043921	+	157	166	GABPB2
chr1	6295634	6296419	+	157	18	ICMT
chr1	23494916	23495458	+	157	164	LUZP1
chr1	53703874	53704743	+	157	-26	MAGOH
chr1	204484940	204486158	+	157	42	MDM4
chr1	204462694	204464312	+	156	-4029	PIK3C2B
chr1	11864928	11866095	+	155	-642	CLCN6
chr1	93426944	93427826	+	155	-306	FAM69A
chr1	11714255	11715184	+	155	169	FBXO2
chr1	24117023	24118250	+	155	-10	LYPLA2
chr1	38324458	38326008	+	155	59	MTF1
chr1	40366840	40368001	+	155	267	MYCL
chr1	16939803	16940277	+	155	60	NBPF1
chr1	154909707	154910860	+	155	-799	PMVK
chr1	35642502	35656098	+	155	9443	SFPQ
chr1	156253868	156257380	+	155	1554	TMEM79
chr1	101491260	101492106	+	154	281	LOC102606465
chr1	10753605	10754564	+	153	102649	CASZ1
chr1	155042363	155044306	+	153	-6867	DCST1-AS1
chr1	86042079	86043151	+	153	1431	DDAH1
chr1	111745897	111747206	+	153	609	DENND2D
chr1	15853234	15853862	+	153	240	DNAJC16
chr1	68180688	68183949	+	153	31458	GADD45A
chr1	228335608	228339840	+	153	309	GJC2
chr1	10534965	10535393	+	153	176	PEX14
chr1	24828789	24830185	+	153	100	RCAN3
chr1	232665450	232665887	+	153	-14314	SIPA1L2
chr1	59398446	59399042	+	152	-87404	LINC01358
chr1	214644721	214647751	+	152	78788	PTPN14
chr1	63833086	63833639	+	151	101	ALG6
chr1	156182483	156183278	+	151	101	PMF1-BGLAP
chr1	97025725	97026288	+	151	-161155	PTBP2
chr1	115323008	115323593	+	151	8	SIKE1
chr1	166844808	166845594	+	151	453	TADA1
chr1	11333221	11333726	+	151	218	UBIAD1
chr1	161123313	161124493	+	151	369	UFC1
chr1	197169688	197170737	+	150	-380	CRB1
chr1	144891634	144892241	+	150	40095	PDE4DIP
chr1	185014465	185015226	+	150	294	RNF2
chr1	19240576	19252307	+	149	-17148	ALDH4A1
chr1	9950011	9951779	+	149	19421	CTNNBIP1
chr1	202907265	202909695	+	149	-10708	KLHL12
chr1	234700030	234700785	+	149	-32882	LINC01354
chr1	208136549	208137074	+	148	-52128	CD34
chr1	16949942	16950864	+	148	6998	CROCCP2
chr1	160957009	160960144	+	148	32557	F11R
chr1	16678649	16679441	+	148	-59	FBXO42
chr1	183186580	183190609	+	148	33420	LAMC2
chr1	234668638	234669545	+	148	-1566	LINC01354
chr1	151283670	151284668	+	148	16022	PI4KB
chr1	6265768	6266503	+	148	-54	RNF207
chr1	169454549	169455738	+	148	65	SLC19A2
chr1	43487141	43487864	+	148	-62655	SLC2A1
chr1	159885120	159886620	+	148	7637	TAGLN2
chr1	10092997	10093787	+	148	351	UBE4B
chr1	35734101	35734845	+	148	-95	ZMYM4
chr1	249152020	249153799	+	148	216	ZNF692
chr1	36021026	36021734	+	147	1657	KIAA0319L
chr1	40538007	40540132	+	147	24073	PPT1
chr1	16062027	16063294	+	146	-149	SLC25A34
chr1	244614104	244615340	+	145	714	ADSS
chr1	85724988	85725687	+	145	18	C1orf52
chr1	202003894	202004557	+	145	24535	ELF3
chr1	8930775	8934561	+	145	-6019	MIR6728
chr1	151430796	151431305	+	145	891	POGZ
chr1	52869791	52870849	+	145	101	PRPF38A
chr1	153599275	153600401	+	145	-94	S100A13
chr1	27438059	27438994	+	145	43095	SLC9A1
chr1	85666134	85667878	+	145	-278	SYDE2
chr1	212587731	212588348	+	145	204	TMEM206
chr1	21616086	21617159	+	144	144	ECE1
chr1	32479364	32480736	+	144	755	KHDRBS1
chr1	156232338	156233235	+	144	-14878	PAQR6
chr1	247094373	247095324	+	143	-122	AHCTF1
chr1	202015384	202017018	+	143	36511	ELF3
chr1	204560809	204561225	+	143	75510	MDM4
chr1	203503600	203504075	+	143	40566	OPTC
chr1	110880493	110881401	+	143	846	RBM15-AS1
chr1	1623783	1624498	+	143	103	SLC35E2B
chr1	225923356	225923891	+	143	-41892	SRP9
chr1	22422918	22426394	+	143	44863	WNT4
chr1	220267432	220268166	+	142	344	IARS2
chr1	15250445	15251561	+	142	378	KAZN
chr1	62696361	62696898	+	142	36155	L1TD1
chr1	39648856	39650264	+	142	99721	MACF1
chr1	16767145	16767891	+	142	351	NECAP2
chr1	170677208	170677556	+	142	44069	PRRX1
chr1	151371713	151373564	+	142	597	PSMB4
chr1	173990820	173991943	+	142	-29171	RC3H1
chr1	3566256	3566808	+	142	139	WRAP73
chr1	78469872	78470458	+	141	-347	DNAJB4
chr1	236767446	236768188	+	141	24	HEATR1
chr1	204412372	204413567	+	141	-32024	PPP1R15B
chr1	27175125	27176228	+	141	-13953	SFN
chr1	10705654	10718056	+	140	144878	CASZ1
chr1	47799164	47800576	+	140	401	CMPK1
chr1	149783679	149784193	+	140	-8	HIST2H2BF
chr1	1368393	1369217	+	140	1148	LINC01770
chr1	27018930	27019549	+	140	1383	LOC101928728
chr1	113615677	113616305	+	140	199	LRIG2
chr1	32402883	32404429	+	140	332	PTP4A2
chr1	40626635	40627573	+	140	63	RLF
chr1	43394525	43398792	+	140	-28062	SLC2A1-AS1
chr1	33077664	33078423	+	140	38148	ZBTB8OS
chr1	183171538	183176946	+	139	19068	LAMC2
chr1	201245847	201246839	+	139	-6237	PKP1
chr1	150335882	150336861	+	139	-216	RPRD2
chr1	161146666	161147753	+	138	549	B4GALT3
chr1	43824077	43824562	+	138	-307	CDC20
chr1	32817081	32817592	+	138	10508	FAM229A
chr1	153894937	153895535	+	138	215	GATAD2B
chr1	226966341	226966734	+	138	-39661	ITPKB
chr1	153320054	153321316	+	138	632	PGLYRP4
chr1	168194958	168195520	+	138	-16	SFT2D2
chr1	2158236	2159151	+	138	-1441	SKI
chr1	36839454	36840793	+	138	11405	STK40
chr1	201924280	201924986	+	138	14	TIMM17A
chr1	95537803	95538840	+	137	186	ALG14
chr1	150946872	150947578	+	137	254	CERS2
chr1	44820310	44821079	+	137	257	ERI3
chr1	89989989	89990987	+	137	91	LRRC8B
chr1	31091019	31091728	+	137	-100246	MATN1-AS1
chr1	28655248	28657033	+	137	627	MED18
chr1	205416957	205419340	+	137	-622	MIR135B
chr1	161171194	161172804	+	137	62	NDUFS2
chr1	26201321	26202791	+	137	-4312	PAQR7
chr1	151167448	151168328	+	137	-3132	PIP5K1A
chr1	150459230	150460352	+	137	-49	TARS2
chr1	53018419	53019531	+	137	-213	TUT4
chr1	35496718	35497586	+	137	417	ZMYM6
chr1	226315570	226316872	+	136	-19483	ACBD3-AS1
chr1	220701362	220702259	+	136	285	MARK1
chr1	67390261	67391016	+	136	60	MIER1
chr1	1226301	1227790	+	136	4505	MIR6726
chr1	17846461	17847688	+	135	-19256	ARHGEF10L
chr1	10699533	10702232	+	135	155851	CASZ1
chr1	20930687	20931231	+	135	15515	CDA
chr1	12678101	12679512	+	135	-1069	DHRS3
chr1	231557514	231558491	+	135	2788	EGLN1
chr1	16173642	16176603	+	135	-480	FLJ37453
chr1	19360318	19361759	+	135	-78212	IFFO2
chr1	11091613	11092569	+	135	15205	MASP2
chr1	11089933	11091385	+	135	16637	MASP2
chr1	45973611	45975443	+	135	8671	MMACHC
chr1	13910295	13911657	+	135	724	PDPN
chr1	16007008	16007668	+	135	-3460	PLEKHM2
chr1	153336522	153338384	+	135	7123	S100A9
chr1	155894940	155895977	+	135	419	SCARNA4
chr1	214559392	214560739	+	135	105500	SMYD2
chr1	153631028	153631682	+	135	225	SNAPIN
chr1	203661693	203662617	+	135	-36554	SNORA77
chr1	225965501	225966095	+	135	283	SRP9
chr1	247267190	247267727	+	135	216	ZNF669
chr1	71518462	71522321	+	134	-6900	PTGER3
chr1	36689453	36691470	+	134	444	THRAP3
chr1	198412532	198412854	+	133	97382	ATP6V1G3
chr1	201458384	201458793	+	133	7113	CSRP1
chr1	200643578	200644379	+	133	-4852	DDX59
chr1	151170767	151171811	+	133	268	PIP5K1A
chr1	229038689	229039205	+	133	168123	RHOU
chr1	228677481	228678959	+	133	3152	RNF187
chr1	53611810	53612281	+	133	-3741	SLC1A7
chr1	155990299	155990791	+	133	213	SSR2
chr1	151859282	151859861	+	133	22790	THEM4
chr1	167905558	167906496	+	132	230	DCAF6
chr1	35223310	35227355	+	132	-10	GJB4
chr1	112263249	112266593	+	132	17125	INKA2
chr1	16267096	16270626	+	132	33766	ZBTB17
chr1	155947854	155949117	+	131	-149	ARHGEF2
chr1	116883363	116883949	+	130	-32139	ATP1A1
chr1	93787930	93788368	+	130	23219	CCDC18-AS1
chr1	161368637	161370020	+	130	-31655	CFAP126
chr1	230778125	230778630	+	130	175	COG2
chr1	93249931	93250757	+	130	319	EVI5
chr1	154377648	154379009	+	130	659	IL6R
chr1	226850314	226850930	+	130	12147	ITPKB-IT1
chr1	9204706	9207436	+	130	5765	MIR34A
chr1	59193081	59193518	+	130	-27552	MYSM1
chr1	214612550	214613739	+	130	111880	PTPN14
chr1	45094576	45095198	+	130	41841	SNORD145
chr1	186344038	186345224	+	130	-174	TPR
chr1	193027728	193029331	+	130	-6	UCHL5
chr1	178498976	178499571	+	129	-12658	C1orf220
chr1	60281315	60282050	+	129	1149	HOOK1
chr1	230023168	230023579	+	129	-1808	LINC01682
chr1	46648848	46649690	+	129	-7102	LOC110117498
chr1	24562742	24563883	+	129	36582	LOC284632
chr1	108479149	108479550	+	129	-27716	VAV3-AS1
chr1	203619338	203619979	+	128	23743	ATP2B4
chr1	20987570	20988697	+	128	-96	DDOST
chr1	183206843	183207577	+	128	52036	LAMC2
chr1	156087971	156090410	+	128	4729	LMNA
chr1	201228423	201229965	+	128	-23386	PKP1
chr1	245015851	245017283	+	128	952	SNORA100
chr1	115711328	115711806	+	128	-79446	TSPAN2
chr1	54355167	54355583	+	128	112	YIPF1
chr1	179111788	179112803	+	127	-71	ABL2
chr1	27901635	27902655	+	127	27860	AHDC1
chr1	151008927	151009861	+	127	365	BNIPL
chr1	169763464	169764384	+	127	53	C1orf112
chr1	10702592	10705431	+	127	152722	CASZ1
chr1	32662671	32667121	+	127	-1091	CCDC28B
chr1	26667833	26671666	+	127	10872	CRYBG2
chr1	150596352	150597124	+	127	4871	ENSA
chr1	36803548	36805182	+	127	-14610	EVA1B
chr1	23345564	23346723	+	127	202	KDM1A
chr1	183168565	183171309	+	127	14763	LAMC2
chr1	228578790	228580151	+	127	5340	MIR6742
chr1	155292668	155295644	+	127	-30	RUSC1
chr1	26643855	26645846	+	127	-94	UBXN11
chr1	244211089	244211730	+	127	-832	ZBTB18
chr1	154600178	154601001	+	126	-133	ADAR
chr1	213188481	213189202	+	126	10	ANGEL2
chr1	78405594	78407504	+	126	-38293	DNAJB4
chr1	193073581	193074948	+	126	150	GLRX2
chr1	183167350	183168183	+	126	12592	LAMC2
chr1	33792737	33793927	+	126	4761	MIR3605
chr1	23076875	23077467	+	126	31161	MIR4684
chr1	45805106	45806251	+	126	-49	MUTYH
chr1	17559671	17560691	+	126	-15412	PADI3
chr1	204288544	204289099	+	126	40236	PLEKHA6
chr1	110881982	110882529	+	126	310	RBM15
chr1	156163348	156164305	+	126	103	SLC25A44
chr1	227915747	227918123	+	126	716	SNAP47
chr1	234613837	234615175	+	126	343	TARBP1
chr1	55181380	55182338	+	126	364	TTC4
chr1	117236436	117236867	+	125	-83	C1orf137
chr1	109795693	109797135	+	125	3773	CELSR2
chr1	246729304	246730308	+	125	167	CNST
chr1	109203617	109204222	+	125	-175	HENMT1
chr1	40540297	40543442	+	124	21273	PPT1
chr1	9648688	9649301	+	124	62	TMEM201
chr1	54519124	54519573	+	124	-102	TMEM59
chr1	224619692	224623336	+	124	487	WDR26
chr1	61547876	61549639	+	123	777	NFIA
chr1	15479022	15480972	+	123	-210	TMEM51
chr1	16111946	16115353	+	123	20545	UQCRHL
chr1	207216127	207217945	+	123	7386	YOD1
chr1	222885268	222886153	+	122	154	AIDA
chr1	228275654	228277305	+	122	5628	ARF1
chr1	94374377	94375254	+	122	339	GCLM
chr1	154244440	154245650	+	122	6	HAX1
chr1	152538978	152539519	+	122	-19	LCE3E
chr1	36863204	36863673	+	122	122	LSM10
chr1	23158463	23159038	+	122	30969	MIR4253
chr1	155921424	155922364	+	122	-767	MIR6738
chr1	10458572	10459729	+	122	-25	PGD
chr1	44015746	44016825	+	122	19754	PTPRF
chr1	214513968	214519170	+	122	62004	SMYD2
chr1	223927037	223928158	+	121	27478	CAPN2
chr1	19269494	19272954	+	121	11602	IFFO2
chr1	61515692	61516991	+	121	-26605	NFIA
chr1	43123710	43124130	+	121	-128	PPIH
chr1	43996347	43997007	+	121	146	PTPRF
chr1	145610529	145611339	+	121	-56	RNF115
chr1	155621176	155621652	+	121	27632	SCARNA26A
chr1	11811213	11812984	+	120	-10152	C1orf167
chr1	111019742	111020382	+	120	-3326	CYMP
chr1	45451971	45452558	+	120	130	EIF2B3
chr1	113577689	113578071	+	120	37844	LOC100996251
chr1	212458567	212459735	+	120	272	PPP2R5A
chr1	218458026	218458914	+	120	-159	RRP15
chr1	6520031	6521853	+	120	5313	TNFRSF25
chr1	229693714	229695066	+	119	52	ABCB10
chr1	959623	960924	+	119	4770	AGRN
chr1	110527226	110528008	+	119	230	AHCYL1
chr1	10957848	10958549	+	119	83896	C1orf127
chr1	159750695	159751227	+	119	168	DUSP23
chr1	19337288	19337932	+	119	-54784	IFFO2
chr1	183165148	183166526	+	119	10663	LAMC2
chr1	156431480	156432447	+	119	28428	MEF2D
chr1	155579517	155580075	+	119	-165	MSTO1
chr1	201235714	201238246	+	119	-15600	PKP1
chr1	8585523	8586108	+	119	-30842	SNORD128
chr1	205253420	205254416	+	119	27593	TMCC2
chr1	207218163	207219680	+	119	5501	YOD1
chr1	16301726	16302857	+	119	336	ZBTB17
chr1	181998553	181999356	+	119	31893	ZNF648
chr1	9896330	9897003	+	118	-12082	CLSTN1
chr1	182349840	182353592	+	118	8823	GLUL
chr1	31956046	31956677	+	118	-15478	LINC01225
chr1	109632753	109633603	+	118	-185	TMEM167B
chr1	154984022	154985060	+	118	9435	ZBTB7B
chr1	27929823	27930785	+	117	-299	AHDC1
chr1	160982967	160984168	+	117	7566	F11R
chr1	183190835	183195264	+	117	37875	LAMC2
chr1	55894755	55895334	+	117	203730	MIR4422
chr1	33501621	33502497	+	116	453	AK2
chr1	203596816	203599431	+	116	2208	ATP2B4
chr1	172607893	172608970	+	116	-19717	FASLG
chr1	212003498	212004257	+	116	237	LPGAT1
chr1	236080386	236081199	+	116	-33784	LYST
chr1	25756214	25757105	+	116	-690	MACO1
chr1	2432419	2435310	+	116	24203	PANK4
chr1	55229790	55230312	+	116	175	PARS2
chr1	220445370	220446215	+	116	51	RAB3GAP2
chr1	205090783	205091268	+	116	125	RBBP5
chr1	16275346	16276508	+	116	26700	ZBTB17
chr1	202920850	202922336	+	115	5519	ADIPOR1
chr1	231004000	231004590	+	115	7	C1orf198
chr1	207925040	207926044	+	115	159	CD46
chr1	172715528	172715870	+	115	87551	FASLG
chr1	24121939	24124732	+	115	2725	GALE
chr1	159954390	159956244	+	115	24303	LINC01133
chr1	156102682	156105309	+	115	8087	LMNA
chr1	8928338	8930696	+	115	-2868	MIR6728
chr1	115973365	115973709	+	115	-92680	NGF
chr1	6672890	6673668	+	115	-477	PHF13
chr1	31895218	31896173	+	115	9035	SERINC2
chr1	165796805	165797695	+	115	518	UCK2
chr1	16263133	16265902	+	115	38110	ZBTB17
chr1	71546337	71547205	+	115	201	ZRANB2
chr1	94712441	94713614	+	114	289	ARHGAP29
chr1	32166638	32167215	+	114	2842	COL16A1
chr1	24513413	24514526	+	114	-204	IFNLR1
chr1	40204262	40204857	+	114	42	PPIE
chr1	8877054	8877882	+	114	231	RERE
chr1	150898837	150899478	+	114	342	SETDB1
chr1	154942242	154945805	+	114	-800	SHC1
chr1	201123040	201123607	+	114	360	TMEM9
chr1	7830874	7832012	+	114	114	VAMP3
chr1	150848657	150849508	+	113	162	ARNT
chr1	52558255	52560595	+	113	37568	BTF3L4
chr1	223913932	223914829	+	113	14261	CAPN2
chr1	97743504	97743820	+	113	182183	DPYD-AS1
chr1	19355535	19356337	+	113	-73110	IFFO2
chr1	200872892	200875489	+	113	10241	INAVA
chr1	3816419	3817857	+	113	170	LINC01134
chr1	30042831	30043187	+	113	-366383	LINC01756
chr1	9875	10430	+	113	-1717	LOC102725121
chr1	206847938	206848492	+	113	-10150	MAPKAPK2
chr1	19577983	19578567	+	113	200	MRTO4
chr1	236958031	236959297	+	113	83	MTR
chr1	151171914	151173260	+	113	1566	PIP5K1A
chr1	151373824	151376066	+	113	2904	PSMB4
chr1	33116706	33117442	+	113	115	RBBP4
chr1	43432666	43433494	+	113	-8233	SLC2A1
chr1	43414772	43416757	+	113	-8956	SLC2A1-AS1
chr1	214552024	214555148	+	113	99021	SMYD2
chr1	1199235	1201690	+	113	8772	UBE2J2
chr1	94158249	94159519	+	112	-11490	BCAR3
chr1	10734689	10738524	+	112	120127	CASZ1
chr1	227171193	227174037	+	112	44677	COQ8A
chr1	112938447	112939351	+	112	99	CTTNBP2NL
chr1	36806862	36809143	+	112	-18247	EVA1B
chr1	180541129	180541598	+	112	13253	OVAAL
chr1	2066855	2067165	+	112	30855	PRKCZ
chr1	214555533	214557447	+	112	101925	SMYD2
chr1	231664190	231664731	+	112	61	TSNAX-DISC1
chr1	28285872	28286812	+	112	369	XKR8
chr1	155531967	155533311	+	111	-315	ASH1L
chr1	44459268	44460173	+	111	2201	CCDC24
chr1	46956101	46957257	+	111	-15989	DMBX1
chr1	200879363	200880150	+	111	15807	INAVA
chr1	236029680	236030632	+	111	71	LYST
chr1	2574289	2574736	+	111	-10031	MMEL1
chr1	20940107	20940745	+	111	-19522	PINK1
chr1	145455488	145456478	+	111	14425	POLR3GL
chr1	46663756	46664488	+	111	-1	POMGNT1
chr1	32421437	32421999	+	111	-17730	PTP4A2
chr1	153633374	153634855	+	111	2984	SNAPIN
chr1	26216943	26217489	+	111	15428	STMN1
chr1	33785712	33788771	+	110	-542	A3GALT2
chr1	16533224	16533766	+	110	5671	ARHGEF19
chr1	235666996	235668809	+	110	-121	B3GALNT2
chr1	85039422	85040343	+	110	281	CTBS
chr1	222988010	222988676	+	110	-80	DISP1
chr1	63153408	63154124	+	110	273	DOCK7
chr1	65431763	65432488	+	110	127	JAK1
chr1	215756648	215757040	+	110	16122	KCTD3
chr1	39873979	39875401	+	110	-486	KIAA0754
chr1	2245861	2246758	+	110	37791	LOC100129534
chr1	228996917	228997241	+	110	126255	RHOU
chr1	27179581	27180296	+	110	-9691	SFN
chr1	153747397	153748547	+	110	1142	SLC27A3
chr1	197871406	197872380	+	109	211	C1orf53
chr1	42928244	42929198	+	109	-304	CCDC30
chr1	154547951	154551450	+	109	9443	CHRNB2
chr1	17274955	17275345	+	109	26705	CROCC
chr1	68165834	68166266	+	109	15190	GADD45A
chr1	15271836	15272758	+	109	-118	KAZN
chr1	239055796	239056269	+	109	-406715	LINC01139
chr1	201243728	201245586	+	109	-7923	PKP1
chr1	167189445	167189878	+	109	-405	POU2F1
chr1	1242783	1247709	+	109	1286	PUSL1
chr1	109646760	109648449	+	109	4789	SCARNA2
chr1	154579677	154580781	+	108	495	ADAR
chr1	47133667	47134386	+	108	73	ATPAF1
chr1	161359340	161359872	+	108	-21933	CFAP126
chr1	161696643	161697349	+	108	4553	FCRLB
chr1	171226311	171226789	+	108	-512	FMO1
chr1	210501908	210502885	+	108	146	HHAT
chr1	201360155	201361308	+	108	7938	LAD1
chr1	201363137	201364420	+	108	4891	LAD1
chr1	152536894	152538882	+	108	1341	LCE3E
chr1	180235335	180238187	+	108	7055	LHX4-AS1
chr1	77505322	77505920	+	108	-20207	MIR7156
chr1	32108840	32110793	+	108	402	PEF1
chr1	114301524	114302546	+	108	127	PHTF1
chr1	43411760	43413095	+	108	-12293	SLC2A1-AS1
chr1	43416888	43421939	+	108	-5307	SLC2A1-AS1
chr1	168148006	168148666	+	108	253	TIPRL
chr1	1489295	1491280	+	108	-14547	TMEM240
chr1	116088522	116089049	+	108	-95789	VANGL1
chr1	207219845	207222633	+	108	3183	YOD1
chr1	21651065	21651395	+	107	20804	ECE1
chr1	44412458	44413110	+	107	306	IPO13
chr1	84326295	84326679	+	107	192	LINC01725
chr1	161135523	161136440	+	107	-190	PPOX
chr1	29469155	29471279	+	107	-19796	TMEM200B
chr1	40348844	40349333	+	107	95	TRIT1
chr1	116184407	116185326	+	107	292	VANGL1
chr1	12290531	12291476	+	107	907	VPS13D
chr1	203766454	203769460	+	107	1306	ZBED6
chr1	43312163	43312583	+	107	129	ZNF691
chr1	184355726	184357591	+	106	508	C1orf21
chr1	41364130	41365654	+	106	-36874	CITED4
chr1	227127014	227128283	+	106	-290	COQ8A
chr1	17240582	17241104	+	106	-7602	CROCC
chr1	117209880	117210596	+	106	139	IGSF3
chr1	94311824	94312436	+	106	-258	MIR760
chr1	167690767	167691968	+	106	180	MPZL1
chr1	17576875	17577409	+	106	1549	PADI3
chr1	9749353	9750079	+	106	113	PIK3CD
chr1	153462558	153463609	+	106	-29946	S100A7
chr1	212789007	212791324	+	105	1805	ATF3
chr1	109805681	109806821	+	105	13610	CELSR2
chr1	146713953	146714804	+	105	87	CHD1L
chr1	53163503	53164374	+	105	100	COA7
chr1	36815997	36817455	+	105	-26971	EVA1B
chr1	65363608	65364282	+	105	68307	JAK1
chr1	25894937	25895646	+	105	25215	LDLRAP1
chr1	160254680	160255227	+	105	-12	PEX19
chr1	2382831	2384315	+	105	-15325	PLCH2
chr1	153429338	153431351	+	105	2793	S100A7
chr1	99126881	99128021	+	105	215	SNX7
chr1	51800402	51800813	+	105	-4371	TTC39A
chr1	154530368	154531970	+	105	-49	UBE2Q1
chr1	249143856	249145817	+	105	8289	ZNF692
chr1	39470478	39470913	+	104	13779	AKIRIN1
chr1	222886273	222887159	+	104	53	BROX
chr1	206808413	206809403	+	104	27	DYRK3
chr1	36785870	36788089	+	104	2270	EVA1B
chr1	68218158	68220283	+	104	68360	GADD45A
chr1	200838577	200839686	+	104	-2952	GPR25
chr1	185410724	185411066	+	104	-106724	GS1-279B7.1
chr1	154405489	154406120	+	104	-26764	IL6R-AS1
chr1	173683831	173684556	+	104	113	KLHL20
chr1	165742551	165743031	+	104	4625	LOC100147773
chr1	39608050	39608867	+	104	58619	MACF1
chr1	38604040	38604849	+	104	49541	MIR3659
chr1	11866200	11866779	+	104	-329	MTHFR
chr1	24743371	24744334	+	104	1337	NIPAL3
chr1	64127852	64129319	+	104	39698	PGM1
chr1	33271585	33273241	+	104	-10630	S100PBP
chr1	19252579	19256103	+	103	-25048	ALDH4A1
chr1	17848009	17848635	+	103	-18008	ARHGEF10L
chr1	230240480	230240846	+	103	37721	GALNT2
chr1	42631388	42631829	+	103	-1213	GUCA2A
chr1	156023520	156024877	+	103	-319	LAMTOR2
chr1	67454736	67458266	+	103	60575	MIER1
chr1	911118	912082	+	103	5897	PERM1
chr1	8763013	8763636	+	103	114375	RERE
chr1	35331266	35332155	+	103	-6293	SMIM12
chr1	27357790	27358241	+	103	-18682	TENT5B
chr1	161031809	161034466	+	102	6623	ARHGAP30
chr1	45279425	45280309	+	102	5713	BTBD19
chr1	156679574	156679987	+	102	-4172	CRABP2
chr1	177980634	177980929	+	102	26361	CRYZL2P
chr1	228342509	228343195	+	102	5437	GJC2
chr1	19401350	19402342	+	102	-119020	IFFO2
chr1	158979476	158981007	+	102	559	IFI16
chr1	1252866	1255871	+	102	5699	INTS11
chr1	222060387	222060903	+	102	-46637	LINC01655
chr1	98403490	98403933	+	102	3585	LINC01930
chr1	228280759	228281210	+	102	-3980	MIR3620
chr1	68849908	68851252	+	102	65062	RPE65
chr1	100598191	100599102	+	102	5	SASS6
chr1	38455405	38456121	+	102	19	SF3A3
chr1	234321785	234322151	+	102	-27989	SLC35F3
chr1	214519332	214521808	+	102	66005	SMYD2
chr1	228592520	228593526	+	102	1494	TRIM11
chr1	33647410	33647730	+	102	101	TRIM62
chr1	155938737	155940234	+	101	8481	ARHGEF2
chr1	63249561	63250066	+	101	36	ATG4C
chr1	52814181	52815643	+	101	16965	CC2D1B
chr1	60138575	60139001	+	101	60180	MIR4711
chr1	116381309	116382687	+	101	1335	NHLH2
chr1	894236	894729	+	101	197	NOC2L
chr1	202690579	202692176	+	101	-11826	SYT2
chr1	36653173	36653873	+	101	-31869	TRAPPC3
chr1	1406687	1407696	+	100	56	ATAD3B
chr1	10725073	10728288	+	100	130053	CASZ1
chr1	6245208	6246105	+	100	-5462	CHD5
chr1	36600138	36601752	+	100	-10260	COL8A2
chr1	68189387	68191410	+	100	39538	GADD45A
chr1	153642823	153643578	+	100	304	ILF2
chr1	33206994	33207428	+	100	-301	KIAA1522
chr1	235116598	235116900	+	100	-17003	LOC101927851
chr1	116619304	116621034	+	100	-34207	MAB21L3
chr1	151548396	151550480	+	100	31166	MIR554
chr1	97186988	97188157	+	100	411	PTBP2
chr1	32420441	32421073	+	100	-16769	PTP4A2
chr1	17754089	17754732	+	100	10649	RCC2
chr1	109764808	109767230	+	100	9504	SARS
chr1	151118801	151119916	+	100	-218	SEMA6C
chr1	33938128	33938546	+	100	105	ZSCAN20
chr1	150480534	150480947	+	99	253	ECM1
chr1	204099163	204100587	+	99	-10661	ERLNC1
chr1	74663637	74664197	+	99	21	FPGT
chr1	233763427	233763929	+	99	3780	MIR4427
chr1	201562449	201562734	+	99	-54859	NAV1
chr1	153263905	153265386	+	99	18549	PGLYRP3
chr1	245014481	245015690	+	99	2434	SNORA100
chr1	152959899	152960957	+	99	3864	SPRR1A
chr1	226311261	226312057	+	98	-24045	ACBD3-AS1
chr1	36348767	36349642	+	98	408	AGO1
chr1	231376558	231377519	+	98	-105	C1orf131
chr1	10834997	10836682	+	98	20894	CASZ1
chr1	95392281	95392733	+	98	272	CNN3
chr1	55352308	55352911	+	98	312	DHCR24
chr1	161719445	161720267	+	98	298	DUSP12
chr1	150591869	150592772	+	98	9289	ENSA
chr1	225997677	225998171	+	98	88	EPHX1
chr1	160960349	160960781	+	98	30568	F11R
chr1	184942501	184943557	+	98	689	FAM129A
chr1	2517543	2517989	+	98	-133	FAM213B
chr1	155277765	155279816	+	98	85	FDPS
chr1	152715842	152716242	+	98	-14464	KPRP
chr1	183198760	183200512	+	98	44462	LAMC2
chr1	40421577	40422352	+	98	1180	MFSD2A
chr1	174992244	174993011	+	98	-36	MRPS14
chr1	109825231	109826539	+	98	-95	PSRC1
chr1	67519034	67520169	+	98	479	SLC35D1
chr1	153072731	153073019	+	98	-5871	SPRR2E
chr1	185125558	185126837	+	98	5	SWT1
chr1	150449741	150451027	+	98	-9456	TARS2
chr1	25664462	25665361	+	98	122	TMEM50A
chr1	40915629	40916075	+	98	-485	ZFP69B
chr1	235490614	235491571	+	97	-290	ARID4B
chr1	1193892	1195245	+	97	-12466	C1QTNF12
chr1	64935546	64936138	+	97	-634	CACHD1
chr1	52812972	52814009	+	97	18387	CC2D1B
chr1	193090531	193091678	+	97	16	CDC73
chr1	9968786	9970454	+	97	696	CTNNBIP1
chr1	41433166	41433947	+	97	-11415	CTPS1
chr1	33358600	33359775	+	97	7089	HPCA
chr1	181087921	181089000	+	97	30822	IER5
chr1	152475204	152475635	+	97	-7901	LCE5A
chr1	167130567	167130869	+	97	34324	LINC01363
chr1	40425772	40426745	+	97	5474	MFSD2A
chr1	6614092	6614705	+	97	260	NOL9
chr1	20208780	20209308	+	97	156	OTUD3
chr1	13914100	13914896	+	97	2531	PDPN
chr1	29563013	29565860	+	97	1408	PTPRU
chr1	8483869	8484469	+	97	-422	RERE
chr1	109772584	109775923	+	97	17738	SARS
chr1	201851935	201852501	+	97	-5579	SHISA4
chr1	28099543	28100083	+	97	119	STX12
chr1	27648588	27649195	+	97	255	TMEM222
chr1	25677028	25677601	+	97	12525	TMEM50A
chr1	201356025	201357243	+	97	-9806	TNNT2
chr1	36649832	36651264	+	97	-28894	TRAPPC3
chr1	32253922	32254444	+	96	-24519	ADGRB2
chr1	244486067	244486636	+	96	-29586	C1orf100
chr1	52818010	52820449	+	96	12648	CC2D1B
chr1	8156722	8157680	+	96	-70808	ERRFI1
chr1	120286738	120287862	+	96	24255	HMGCS2
chr1	60280399	60281029	+	96	181	HOOK1
chr1	181071745	181072563	+	96	14516	IER5
chr1	8922296	8925042	+	96	2980	MIR6728
chr1	64386130	64386529	+	96	146639	ROR1
chr1	153524918	153527874	+	96	-4662	S100A3
chr1	160708922	160709304	+	96	266	SLAMF7
chr1	151584466	151585015	+	96	78	SNX27
chr1	152926326	152927287	+	96	-16323	SPRR4
chr1	10853128	10855676	+	95	2331	CASZ1
chr1	9927710	9928037	+	95	42443	CTNNBIP1
chr1	184986256	184986766	+	95	15852	LINC01633
chr1	160181118	160187902	+	95	-5851	LOC729867
chr1	43825889	43830987	+	95	1948	MIR6734
chr1	155920120	155921099	+	95	518	MIR6738
chr1	155163470	155163932	+	95	-995	MUC1
chr1	117449462	117450077	+	95	-2776	PTGFRN
chr1	214639549	214640994	+	95	84753	PTPN14
chr1	153347900	153348459	+	95	-104	S100A12
chr1	155625640	155627777	+	95	22338	SCARNA26A
chr1	218518530	218519871	+	95	-180	TGFB2-AS1
chr1	22427711	22430070	+	95	40629	WNT4
chr1	29081550	29081899	+	95	18272	YTHDF2
chr1	29097651	29101164	+	95	35955	YTHDF2
chr1	200452620	200452954	+	95	-73601	ZNF281
chr1	115152500	115153962	+	94	-28966	BCAS2
chr1	38157432	38157879	+	94	291	C1orf109
chr1	109262648	109263045	+	94	7290	FNDC7
chr1	154964764	154967070	+	94	-145	LENEP
chr1	98791611	98791968	+	94	115522	LINC01776
chr1	151996367	151997071	+	94	5965	NBPF18P
chr1	183248279	183249401	+	94	25169	NMNAT2
chr1	20978673	20980405	+	94	-853	PINK1-AS
chr1	158939614	158940044	+	94	30273	PYDC5
chr1	24023832	24024832	+	94	6063	RPL11
chr1	149892669	149893620	+	94	-3710	SV2A
chr1	150039358	150040198	+	94	53	VPS45
chr1	226320440	226322958	+	93	-14005	ACBD3-AS1
chr1	202113033	202114100	+	93	305	ARL8A
chr1	179923539	179924294	+	93	8	CEP350
chr1	16568861	16571311	+	93	-6427	CPLANE2
chr1	152365323	152365811	+	93	21183	CRNN
chr1	26675156	26676246	+	93	4920	CRYBG2
chr1	38061267	38061663	+	93	121	GNL2
chr1	23523143	23523670	+	93	-2184	HTR1D
chr1	152551205	152553087	+	93	834	LCE3D
chr1	31191588	31192142	+	93	246	MATN1-AS1
chr1	231149138	231149570	+	93	6316	MIR1182
chr1	151535246	151538875	+	93	18788	MIR554
chr1	151299599	151300300	+	93	242	PI4KB
chr1	204407693	204408277	+	93	-27040	PPP1R15B
chr1	198638258	198638558	+	93	30310	PTPRC
chr1	67872081	67875938	+	93	22114	SERBP1
chr1	67865953	67867486	+	93	29404	SERBP1
chr1	173025477	173025871	+	93	-5571	TNFSF18
chr1	967808	968921	+	92	12861	AGRN
chr1	223965246	223967772	+	92	66390	CAPN2
chr1	27709548	27709901	+	92	99	CD164L2
chr1	156662210	156662778	+	92	12965	CRABP2
chr1	110036495	110037122	+	92	107	CYB561D1
chr1	150487756	150488639	+	92	-36	FALEC
chr1	156570548	156571587	+	92	212	GPATCH4
chr1	24610312	24611024	+	92	-35144	GRHL3
chr1	110772099	110772590	+	92	19008	KCNC4
chr1	225615278	225616429	+	92	-38	LBR
chr1	27986420	27986719	+	92	2664	LINC02574
chr1	154947475	154948380	+	92	-242	MIR4258
chr1	145516133	145516748	+	92	-120	PEX11B
chr1	31401738	31403750	+	92	5879	SNORD103A
chr1	35450559	35451207	+	92	65	TMEM35B
chr1	52607440	52608652	+	92	280	ZFYVE9
chr1	200378667	200379542	+	92	82	ZNF281
chr1	161030513	161031696	+	91	8656	ARHGAP30
chr1	111991026	111992512	+	91	26	ATP5PB
chr1	51086447	51086784	+	91	-197496	DMRTA2
chr1	159930359	159931520	+	91	-75	LINC01133
chr1	61649874	61650626	+	91	68940	NFIA-AS1
chr1	151222061	151223593	+	91	-4349	PSMD4
chr1	183773901	183774410	+	91	-60	RGL1
chr1	38493383	38494015	+	91	15315	UTP11
chr1	241852182	241852532	+	91	36777	WDR64
chr1	202918880	202919518	+	90	7913	ADIPOR1
chr1	10738996	10741285	+	90	116593	CASZ1
chr1	93790330	93791053	+	90	20677	CCDC18-AS1
chr1	224381950	224382467	+	90	10995	DEGS1
chr1	197705654	197706385	+	90	38604	DENND1B
chr1	149820815	149821964	+	90	951	HIST2H2BC
chr1	149785042	149785344	+	90	43	HIST2H3D
chr1	245879261	245879633	+	90	-481628	KIF26B-AS1
chr1	46744635	46745306	+	90	24068	LRRC41
chr1	54422370	54423378	+	90	10875	LRRC42
chr1	95111685	95112343	+	90	99442	MIR378G
chr1	146373463	146373817	+	90	-217	NBPF12
chr1	24021782	24022917	+	90	4080	RPL11
chr1	249104388	249105005	+	90	14869	SH3BP5L
chr1	2159324	2159568	+	90	-688	SKI
chr1	36834148	36835442	+	90	16733	STK40
chr1	36826162	36826744	+	90	25075	STK40
chr1	201315050	201316300	+	90	31153	TNNT2
chr1	26656105	26656773	+	90	-11683	UBXN11
chr1	182070500	182070909	+	90	-39857	ZNF648
chr1	94023129	94023602	+	89	27354	BCAR3
chr1	20807659	20808429	+	89	4684	CAMK2N1
chr1	223942963	223944383	+	89	43554	CAPN2
chr1	36234878	36235450	+	89	387	CLSPN
chr1	151533986	151535161	+	89	16301	MIR554
chr1	78353958	78354750	+	89	154	NEXN
chr1	173446444	173446762	+	89	117	PRDX6
chr1	178694021	178694939	+	89	198	RALGPS2
chr1	27868643	27869829	+	89	-52538	WASF2
chr1	43170260	43171180	+	89	22062	YBX1
chr1	82267063	82268101	+	88	960	ADGRL2
chr1	36561657	36563225	+	88	7988	ADPRHL2
chr1	155946242	155947776	+	88	957	ARHGEF2
chr1	205446936	205447380	+	88	-21944	BLACAT1
chr1	223894891	223895338	+	88	-5005	CAPN2
chr1	10741533	10742398	+	88	114768	CASZ1
chr1	36601887	36602674	+	88	-11595	COL8A2
chr1	32673404	32675685	+	88	-151	DCDC2B
chr1	38204799	38205216	+	88	25817	EPHA10
chr1	160981551	160982809	+	88	8953	F11R
chr1	147189205	147189754	+	88	43235	GJA5
chr1	180881657	180882579	+	88	-195	KIAA1614
chr1	245317258	245318378	+	88	-469	KIF26B
chr1	183178416	183180842	+	88	24455	LAMC2
chr1	209528068	209529255	+	88	-16739	LINC01698
chr1	224392454	224392773	+	88	8368	LOC101927143
chr1	38589040	38589652	+	88	34443	MIR3659
chr1	224571120	224572268	+	88	14319	MIR4742
chr1	151528349	151530379	+	88	11092	MIR554
chr1	1249355	1250087	+	88	-1775	MIR6727
chr1	233085901	233086349	+	88	-152	NTPCR
chr1	26449775	26450248	+	88	11743	PDIK1L
chr1	32131714	32132383	+	88	-21210	PEF1
chr1	208357439	208357995	+	88	59948	PLXNA2
chr1	19662098	19663524	+	88	24071	PQLC2
chr1	180139308	180140258	+	88	15815	QSOX1
chr1	155893469	155894661	+	88	1812	SCARNA4
chr1	243419214	243419796	+	88	198	SDCCAG8
chr1	172468880	172469284	+	88	-32407	SUCO
chr1	226063036	226063552	+	88	7126	TMEM63A
chr1	43168864	43169815	+	88	20681	YBX1
chr1	227751177	227751830	+	88	283	ZNF678
chr1	22402652	22403447	+	87	23929	CDC42
chr1	241755299	241755996	+	87	43585	CHML
chr1	155023153	155024206	+	87	-38	DCST1-AS1
chr1	68201592	68202243	+	87	51057	GADD45A
chr1	27226506	27227673	+	87	-127	GPATCH3
chr1	24613045	24613490	+	87	-32545	GRHL3
chr1	45476678	45477111	+	87	133	HECTD3
chr1	27998217	27998788	+	87	222	IFI6
chr1	183029559	183029824	+	87	37096	LAMC1
chr1	183160827	183161627	+	87	6053	LAMC2
chr1	143743276	143743806	+	87	978	LINC01138
chr1	234492501	234492930	+	87	16434	LOC101927765
chr1	116600873	116602492	+	87	-52694	MAB21L3
chr1	116593944	116594567	+	87	-60121	MAB21L3
chr1	39594165	39595824	+	87	45155	MACF1
chr1	78245274	78245784	+	87	220	MIGA1
chr1	228277414	228279321	+	87	-6597	MIR3620
chr1	1250166	1251900	+	87	-3087	MIR6727
chr1	27248070	27248882	+	87	263	NUDC
chr1	204364202	204368443	+	87	14623	PPP1R15B
chr1	227058111	227058691	+	87	128	PSEN2
chr1	178387082	178387417	+	87	76643	RASAL2
chr1	214506567	214509156	+	87	53296	SMYD2
chr1	202692333	202693834	+	87	-13532	SYT2
chr1	33396277	33400383	+	87	-31289	TMEM54
chr1	39471818	39475056	+	86	16521	AKIRIN1
chr1	44378116	44380529	+	86	-19670	ARTN
chr1	10884751	10885581	+	86	-28433	CASZ1
chr1	10718322	10724980	+	86	135082	CASZ1
chr1	1328097	1329222	+	86	5063	CCNL2
chr1	9906101	9907286	+	86	-22109	CLSTN1
chr1	85930302	85930725	+	86	376	DDAH1
chr1	16092218	16092944	+	86	1587	FBLIM1
chr1	147229447	147230000	+	86	2991	GJA5
chr1	181085915	181086961	+	86	28800	IER5
chr1	159915416	159916155	+	86	-399	IGSF9
chr1	32573453	32574584	+	86	374	KPNA6
chr1	89450352	89451093	+	86	7709	KYAT3
chr1	67453156	67454148	+	86	57726	MIER1
chr1	167683587	167683933	+	86	-7427	MPZL1
chr1	171563636	171565112	+	86	57399	MYOC
chr1	169337137	169337927	+	86	-331	NME7
chr1	120604080	120604618	+	86	7968	NOTCH2
chr1	154126959	154127901	+	86	162	NUP210L
chr1	52194942	52195863	+	86	-84	OSBPL9
chr1	154928442	154930415	+	86	-789	PBXIP1
chr1	144931667	144932331	+	86	33	PDE4DIP
chr1	46597785	46598610	+	86	183	PIK3R3
chr1	178095895	178096349	+	86	-32994	RASAL2-AS1
chr1	84764109	84764785	+	86	398	SAMD13
chr1	31901833	31903099	+	86	15806	SERINC2
chr1	108742585	108743327	+	86	24	SLC25A24
chr1	235271316	235271636	+	86	19776	SNORA14B
chr1	47780099	47780507	+	86	-484	STIL
chr1	11086180	11087488	+	86	14155	TARDBP
chr1	2477685	2480016	+	86	-8954	TNFRSF14
chr1	201354286	201355900	+	86	-8265	TNNT2
chr1	35544699	35545587	+	86	179	ZMYM1
chr1	120174096	120174479	+	86	16103	ZNF697
chr1	53192046	53192468	+	86	126	ZYG11B
chr1	23404842	23406511	+	86	-21249
chr1	32660831	32661468	+	85	-4838	CCDC28B
chr1	161098210	161099122	+	85	3590	DEDD
chr1	36789759	36790893	+	85	-571	EVA1B
chr1	201445537	201445961	+	85	-7450	PHLDA3
chr1	6536504	6537536	+	85	8509	PLEKHG5
chr1	17380265	17380698	+	85	184	SDHB
chr1	4763027	4763333	+	84	48075	AJAP1
chr1	20821206	20821850	+	84	-8800	CAMK2N1
chr1	207500113	207503086	+	84	6782	CD55
chr1	9883572	9884166	+	84	715	CLSTN1
chr1	21588209	21589025	+	84	17566	ECE1
chr1	65888124	65888733	+	84	2029	LEPROT
chr1	224393155	224393499	+	84	7654	LOC101927143
chr1	116544717	116546151	+	84	-25537	LOC101928977
chr1	219498448	219498730	+	84	150278	LYPLAL1
chr1	156041523	156042814	+	84	9621	MEX3A
chr1	165868109	165868427	+	84	-8890	MIR3658
chr1	183536640	183537253	+	84	22793	NCF2
chr1	61614978	61615332	+	84	67175	NFIA
chr1	61803794	61804522	+	84	-84968	NFIA-AS1
chr1	144932430	144932934	+	84	-317	PDE4DIP
chr1	214689178	214689844	+	84	35513	PTPN14
chr1	17750523	17751831	+	84	13882	RCC2
chr1	109644053	109645061	+	84	1742	SCARNA2
chr1	36556597	36557769	+	83	2730	ADPRHL2
chr1	110325968	110326372	+	83	-19526	EPS8L3
chr1	68036216	68036729	+	83	-114388	GADD45A
chr1	203714457	203715087	+	83	15067	LINC00260
chr1	209212716	209213050	+	83	67084	LINC01774
chr1	198904700	198905217	+	83	1600	MIR181A1HG
chr1	1711570	1712490	+	83	-444	NADK
chr1	877719	878789	+	83	16425	NOC2L
chr1	214721417	214722002	+	83	3315	PTPN14
chr1	180138504	180139103	+	83	14835	QSOX1
chr1	17749494	17750433	+	83	15096	RCC2
chr1	203666176	203666484	+	83	-32379	SNORA77
chr1	70718838	70720280	+	83	32525	SRSF11
chr1	202694543	202695832	+	83	-15636	SYT2
chr1	29472141	29473320	+	83	-22309	TMEM200B
chr1	224075798	224076145	+	83	-42297	TP53BP2
chr1	16125539	16127028	+	83	7911	UQCRHL
chr1	27866820	27867345	+	83	-50384	WASF2
chr1	147141864	147142871	+	82	267	ACP6
chr1	120449216	120451003	+	82	-10962	ADAM30
chr1	113446467	113447151	+	82	-19163	AKR7A2P1
chr1	223950911	223952376	+	82	51524	CAPN2
chr1	1288158	1289315	+	82	-4244	DVL1
chr1	231473005	231474094	+	82	69	EXOC8
chr1	160975237	160975882	+	82	15574	F11R
chr1	210771198	210771754	+	82	268836	HHAT
chr1	6282189	6283336	+	82	13282	ICMT
chr1	158985056	158985885	+	82	5788	IFI16
chr1	27275797	27277427	+	82	10289	KDF1
chr1	204167880	204168416	+	82	-2529	KISS1
chr1	183211359	183212459	+	82	56735	LAMC2
chr1	762506	763183	+	82	58	LINC00115
chr1	203705653	203707209	+	82	6726	LINC00260
chr1	113392133	113392828	+	82	785	LINC01356
chr1	9536704	9537162	+	82	-47878	LOC100506022
chr1	116594753	116595404	+	82	-59298	MAB21L3
chr1	209576971	209578103	+	82	-24628	MIR205HG
chr1	224574224	224575666	+	82	11068	MIR4742
chr1	205268600	205271808	+	82	20715	NUAK2
chr1	164528281	164528675	+	82	-119	PBX1
chr1	2380938	2381791	+	82	-17534	PLCH2
chr1	214636632	214637483	+	82	87967	PTPN14
chr1	28827446	28828377	+	82	-4544	RCC1
chr1	192796022	192796611	+	82	18147	RGS2
chr1	155862531	155863149	+	82	17866	RIT1
chr1	213616756	213617111	+	82	392358	RPS6KC1
chr1	33273366	33273797	+	82	-9462	S100PBP
chr1	31892379	31893586	+	82	6322	SERINC2
chr1	21061949	21062638	+	82	-3160	SH2D5
chr1	31768655	31770153	+	82	240	SNRNP40
chr1	3541501	3542227	+	82	308	TPRG1L
chr1	3546354	3547315	+	82	5278	TPRG1L
chr1	36646710	36649599	+	82	-26500	TRAPPC3
chr1	22434640	22436536	+	82	33931	WNT4
chr1	22778290	22779388	+	82	495	ZBTB40
chr1	40996712	40997358	+	82	-198	ZNF684
chr1	16238055	16239055	+	82	40911
chr1	6410412	6410932	+	81	8332	ACOT7
chr1	145556434	145557198	+	81	7607	ANKRD35
chr1	17951009	17951897	+	81	6645	ARHGEF10L
chr1	212787300	212788791	+	81	-315	ATF3
chr1	17338134	17338469	+	81	166	ATP13A2
chr1	28564074	28566019	+	81	2444	ATP5IF1
chr1	40516124	40516615	+	81	9846	CAP1
chr1	10751209	10751935	+	81	105161	CASZ1
chr1	244624444	244625271	+	81	184	CATSPERE
chr1	207566889	207567259	+	81	-60571	CR2
chr1	32676320	32677367	+	81	2148	DCDC2B
chr1	1282991	1284808	+	81	593	DVL1
chr1	231175263	231176329	+	81	199	FAM89A
chr1	180168928	180169664	+	81	2152	FLJ23867
chr1	230220196	230220769	+	81	17540	GALNT2
chr1	24686583	24687708	+	81	37615	GRHL3
chr1	24592953	24593444	+	81	-52614	GRHL3
chr1	65532634	65533156	+	81	534	JAK1
chr1	6052006	6052567	+	81	-72	KCNAB2
chr1	39876243	39876849	+	81	1370	KIAA0754
chr1	33244661	33245579	+	81	13885	KIAA1522
chr1	33233167	33233883	+	81	2290	KIAA1522
chr1	30447159	30447515	+	81	63122	LINC01648
chr1	8271991	8272489	+	81	3508	LINC01714
chr1	96828042	96828511	+	81	11405	LINC01787
chr1	156714962	156716080	+	81	-4598	MRPL24
chr1	86861692	86862278	+	81	40	ODF2L
chr1	33805936	33808148	+	81	8457	PHC2
chr1	234908106	234908504	+	81	-12502	PP2672
chr1	186152346	186152676	+	81	-112894	PRG4
chr1	227002751	227003220	+	81	-55288	PSEN2
chr1	24023031	24023629	+	81	5061	RPL11
chr1	152140415	152141543	+	81	-9275	RPTN
chr1	229432180	229432536	+	81	-7771	SPHAR
chr1	28878814	28880047	+	81	-99	TRNAU1AP
chr1	210000787	210001755	+	81	-41	UTP25
chr1	22437771	22440993	+	81	30137	WNT4
chr1	29070433	29072682	+	81	8105	YTHDF2
chr1	55007912	55008502	+	80	-5600	ACOT11
chr1	212791956	212793291	+	80	4263	ATF3
chr1	116918868	116919603	+	80	2746	ATP1A1
chr1	156211228	156212240	+	80	-19	BGLAP
chr1	15527028	15527769	+	80	-29278	C1orf195
chr1	151484548	151486789	+	80	1806	CGN
chr1	20981912	20985092	+	80	4535	DDOST
chr1	65719920	65720545	+	80	-10145	DNAJC6
chr1	155035421	155036435	+	80	-285	EFNA4
chr1	150587869	150588514	+	80	13418	ENSA
chr1	29213407	29213892	+	80	46	EPB41
chr1	241682551	241683171	+	80	224	FH
chr1	68148353	68148715	+	80	-2326	GADD45A
chr1	197987687	197988122	+	80	101387	LHX9
chr1	247000881	247001765	+	80	48404	LINC01341
chr1	235153948	235154243	+	80	-54349	LOC101927851
chr1	24119580	24121668	+	80	2978	LYPLA2
chr1	11741038	11741373	+	80	66	MAD2L2
chr1	38583067	38583538	+	80	28399	MIR3659
chr1	212606058	212606614	+	80	107	NENF
chr1	9786591	9787520	+	80	35530	PIK3CD
chr1	89239938	89240268	+	80	-89216	PKN2-AS1
chr1	33419768	33420244	+	80	10408	RNF19B
chr1	25254536	25254993	+	80	2006	RUNX3
chr1	43391629	43392731	+	80	-32540	SLC2A1-AS1
chr1	245020718	245022043	+	80	-3861	SNORA100
chr1	235291647	235292992	+	80	-63	TOMM20
chr1	179068743	179070344	+	80	18431	TOR3A
chr1	202252515	202252818	+	80	58428	UBE2T
chr1	16127177	16127835	+	80	6688	UQCRHL
chr1	241870309	241870636	+	80	54892	WDR64
chr1	200722460	200722994	+	79	14041	CAMSAP2
chr1	22393944	22395270	+	79	15487	CDC42
chr1	145826678	145827147	+	79	191	GPR89A
chr1	2370439	2371952	+	79	-27185	PEX10
chr1	20975335	20975928	+	79	3055	PINK1-AS
chr1	218550487	218551217	+	79	-31832	TGFB2-AS1
chr1	151857816	151858333	+	79	24287	THEM4
chr1	27848751	27849224	+	79	-32289	WASF2
chr1	244211832	244212406	+	79	-122	ZBTB18
chr1	116947202	116948368	+	78	13396	ATP1A1-AS1
chr1	28562621	28562926	+	78	171	ATP5IF1
chr1	109807438	109807871	+	78	15013	CELSR2
chr1	160977286	160977666	+	78	13657	F11R
chr1	160188593	160189591	+	78	-10433	LOC729867
chr1	205403420	205405563	+	78	13035	MIR135B
chr1	214661720	214663030	+	78	62649	PTPN14
chr1	17755681	17756833	+	78	8802	RCC2
chr1	29504626	29504988	+	78	3830	SRSF4
chr1	16260832	16261335	+	78	41544	ZBTB17
chr1	159026587	159027421	+	77	19687	AIM2
chr1	150240740	150241467	+	77	506	APH1A
chr1	116810807	116811220	+	77	-104782	ATP1A1
chr1	179334691	179335480	+	77	-22	AXDND1
chr1	172327921	172328500	+	77	-61618	C1orf105
chr1	156307752	156308626	+	77	17	CCT3
chr1	22399375	22399938	+	77	20536	CDC42
chr1	207563384	207563800	+	77	-64053	CR2
chr1	112794437	112794766	+	77	-144199	CTTNBP2NL
chr1	224382717	224383174	+	77	11732	DEGS1
chr1	155098840	155099576	+	77	-1141	EFNA1
chr1	202025928	202026252	+	77	46400	ELF3
chr1	226029822	226030898	+	77	17358	EPHX1
chr1	51425466	51426384	+	77	11	FAF1
chr1	16095615	16096412	+	77	5019	FBLIM1
chr1	226260342	226261105	+	77	10295	H3F3AP4
chr1	154403963	154404391	+	77	-25137	IL6R-AS1
chr1	44132274	44132852	+	77	16766	KDM4A
chr1	112297857	112298295	+	77	55	LOC101928718
chr1	39576216	39577086	+	77	26812	MACF1
chr1	205278931	205279815	+	77	11546	NUAK2
chr1	205290420	205291029	+	77	195	NUAK2
chr1	111978678	111979511	+	77	-8695	OVGP1
chr1	2365926	2367086	+	77	-22496	PEX10
chr1	64059320	64059848	+	77	104	PGM1
chr1	204448779	204449308	+	77	10431	PIK3C2B
chr1	148247707	148248356	+	77	-45495	PPIAL4D
chr1	203449907	203450241	+	77	5191	PRELP
chr1	171454506	171455035	+	77	104	PRRC2C
chr1	2327980	2329169	+	77	5360	RER1
chr1	153939532	153940517	+	77	184	SLC39A1
chr1	41511371	41512113	+	77	-24315	SLFNL1
chr1	41472617	41473436	+	77	-7236	SLFNL1-AS1
chr1	214557543	214559216	+	77	103814	SMYD2
chr1	32533590	32535407	+	77	-3134	TMEM39B
chr1	32527988	32529445	+	77	-8916	TMEM39B
chr1	38275724	38277157	+	77	-2575	YRDC
chr1	203780334	203780912	+	77	13972	ZBED6
chr1	154972367	154972865	+	77	-2490	ZBTB7B
chr1	82164965	82166410	+	76	232	ADGRL2
chr1	79788910	79789280	+	76	-316600	ADGRL4
chr1	169085263	169085694	+	76	9531	ATP1B1
chr1	203606654	203607486	+	76	11155	ATP2B4
chr1	85729669	85730464	+	76	-4711	C1orf52
chr1	44460355	44462463	+	76	3890	CCDC24
chr1	245007433	245008630	+	76	9253	COX20
chr1	173793367	173794406	+	76	89	DARS2
chr1	55388478	55389184	+	76	-35910	DHCR24
chr1	15745193	15745726	+	76	9068	EFHD2
chr1	155194652	155195088	+	76	2455	GBAP1
chr1	200796079	200796679	+	76	-45704	GPR25
chr1	39860183	39861476	+	76	-14347	KIAA0754
chr1	183205460	183206089	+	76	50600	LAMC2
chr1	180240279	180240618	+	76	3368	LHX4-AS1
chr1	80841358	80841784	+	76	-159869	LINC01781
chr1	235147470	235148264	+	76	-48121	LOC101927851
chr1	12040009	12041045	+	76	289	MFN2
chr1	40430001	40430501	+	76	9467	MFSD2A
chr1	1590263	1590863	+	76	22404	MMP23A
chr1	54665794	54666246	+	76	180	MRPL37
chr1	151193654	151194147	+	76	22879	PIP5K1A
chr1	214666201	214667121	+	76	58363	PTPN14
chr1	220543501	220544079	+	76	-97947	RAB3GAP2
chr1	153431678	153432886	+	76	855	S100A7
chr1	109768312	109769069	+	76	12175	SARS
chr1	109645800	109646368	+	76	3269	SCARNA2
chr1	214574144	214575230	+	76	120122	SMYD2
chr1	246303078	246303353	+	76	277499	SMYD3
chr1	245019489	245020620	+	76	-2535	SNORA100
chr1	203829596	203830339	+	76	-746	SNRPE
chr1	9340391	9340712	+	76	-12390	SPSB1
chr1	36826988	36827484	+	76	24292	STK40
chr1	32040535	32041275	+	76	-1181	TINAGL1
chr1	27627025	27627474	+	76	-21387	TMEM222
chr1	22441231	22442522	+	76	27643	WNT4
chr1	33115906	33116628	+	76	-76	ZBTB8OS
chr1	249142424	249143705	+	76	10061	ZNF692
chr1	183591613	183592449	+	75	13045	ARPC5
chr1	17330242	17330798	+	75	7947	ATP13A2
chr1	218669911	218670407	+	75	-13278	C1orf143
chr1	184514743	184515090	+	75	158766	C1orf21
chr1	1185953	1186561	+	75	-4155	C1QTNF12
chr1	40510685	40512434	+	75	5036	CAP1
chr1	32661830	32662481	+	75	-3832	CCDC28B
chr1	44435358	44436012	+	75	32	DPH2
chr1	155112233	155113182	+	75	176	DPM3
chr1	212203778	212204537	+	75	-4738	DTL
chr1	28414844	28415404	+	75	24	EYA3
chr1	160968488	160971353	+	75	21213	F11R
chr1	180171889	180173832	+	75	5716	FLJ23867
chr1	109243889	109246966	+	75	-10129	FNDC7
chr1	68191688	68192344	+	75	41156	GADD45A
chr1	24620470	24621575	+	75	-24790	GRHL3
chr1	59608779	59609191	+	75	3494	HSD52
chr1	112267300	112268255	+	75	14269	INKA2
chr1	185261650	185262883	+	75	24195	IVNS1ABP
chr1	183200914	183202021	+	75	46293	LAMC2
chr1	209540401	209541853	+	75	-4273	LINC01698
chr1	226297674	226298483	+	75	26802	LINC01703
chr1	974944	976107	+	75	-19589	LOC100288175
chr1	9221847	9222515	+	75	-10345	MIR34A
chr1	151523807	151524862	+	75	6062	MIR554
chr1	1247878	1248739	+	75	-362	MIR6727
chr1	200883268	200883681	+	75	-14598	MROH3P
chr1	198127885	198128586	+	75	2127	NEK7
chr1	145215727	145216183	+	75	6842	NOTCH2NL
chr1	224518116	224518611	+	75	-472	NVL
chr1	20976353	20978141	+	75	1439	PINK1-AS
chr1	40562565	40563122	+	75	299	PPT1
chr1	109809450	109810061	+	75	16011	PSRC1
chr1	178062989	178063675	+	75	-204	RASAL2-AS1
chr1	17748513	17749402	+	75	16102	RCC2
chr1	163290931	163291733	+	75	249	RGS5
chr1	33278670	33280461	+	75	-3478	S100PBP
chr1	31903198	31903878	+	75	16878	SERINC2
chr1	38461519	38462063	+	75	-6009	SF3A3
chr1	27180980	27181806	+	75	-8236	SFN
chr1	36765573	36766609	+	75	-5903	SH3D21
chr1	43413351	43414486	+	75	-10802	SLC2A1-AS1
chr1	95320365	95320850	+	75	30558	SLC44A3
chr1	203648236	203648961	+	75	-50111	SNORA77
chr1	155887190	155892691	+	75	-107	SNORA80E
chr1	203827263	203827639	+	75	-3262	SNRPE
chr1	11112788	11115134	+	75	6130	SRM
chr1	59083860	59084363	+	75	-40945	TACSTD2
chr1	201140081	201140479	+	75	430	TMEM9
chr1	6530713	6533061	+	75	-5632	TNFRSF25
chr1	179063961	179064453	+	75	13095	TOR3A
chr1	3663434	3663965	+	75	238	TP73-AS1
chr1	161016876	161017733	+	75	-1535	USF1
chr1	22426701	22427597	+	75	42370	WNT4
chr1	6644071	6644921	+	75	4445	ZBTB48
chr1	154985526	154986578	+	75	10946	ZBTB7B
chr1	82268248	82269286	+	74	2145	ADGRL2
chr1	159025754	159026304	+	74	20662	AIM2
chr1	183592579	183593214	+	74	12180	ARPC5
chr1	85755215	85755463	+	74	-12752	BCL10
chr1	172291541	172291907	+	74	-98104	C1orf105
chr1	223963425	223964727	+	74	63957	CAPN2
chr1	150945886	150946615	+	74	1229	CERS2
chr1	1260870	1261669	+	74	1126	CPTP
chr1	111734010	111734424	+	74	9108	DENND2D
chr1	63155084	63155405	+	74	-1205	DOCK7
chr1	225843236	225843722	+	74	-2634	ENAH
chr1	200833584	200834139	+	74	-8222	GPR25
chr1	15237542	15238153	+	74	-12778	KAZN
chr1	183185074	183186180	+	74	30453	LAMC2
chr1	236686795	236688047	+	74	387	LGALS8-AS1
chr1	116585909	116586351	+	74	-66233	LOC101928977
chr1	23920093	23920412	+	74	-33572	MDS2
chr1	205409912	205410349	+	74	7396	MIR135B
chr1	37952742	37954495	+	74	7787	MIR6732
chr1	1338729	1339314	+	74	3672	MRPL20
chr1	237068397	237068812	+	74	99114	MT1HL1
chr1	156866301	156866910	+	74	3082	PEAR1
chr1	9784474	9785357	+	74	33390	PIK3CD
chr1	214708062	214709321	+	74	16333	PTPN14
chr1	33404933	33405660	+	74	25118	RNF19B
chr1	33273909	33274528	+	74	-8825	S100PBP
chr1	155897633	155898096	+	74	-1987	SCARNA4
chr1	214521987	214523085	+	74	67971	SMYD2
chr1	151551642	151552955	+	74	-32364	SNX27
chr1	51754056	51754728	+	74	9241	TTC39A
chr1	151259138	151259916	+	74	4739	ZNF687
chr1	52528265	52528993	+	73	6772	BTF3L4
chr1	33251620	33252291	+	73	20720	KIAA1522
chr1	39651045	39651668	+	73	101517	MACF1
chr1	61605109	61605420	+	73	57284	NFIA
chr1	111977687	111978524	+	73	-7706	OVGP1
chr1	17674745	17675205	+	73	-23716	PADI6
chr1	202317772	202318261	+	73	186	PPP1R12B
chr1	214617728	214618441	+	73	106940	PTPN14
chr1	179062075	179062780	+	73	11315	TOR3A
chr1	94089584	94090230	+	72	-10205	BCAR3
chr1	115209203	115210310	+	72	2976	DENND2C
chr1	47852958	47853820	+	72	-28355	FOXE3
chr1	183133399	183134192	+	72	-21379	LAMC2
chr1	59274961	59275540	+	72	24427	LINC01135
chr1	85353171	85353654	+	72	5484	LPAR3
chr1	77464172	77464557	+	72	-61464	MIR7156
chr1	45975803	45976610	+	72	10350	MMACHC
chr1	120630610	120630911	+	72	-18443	NOTCH2
chr1	154908212	154909462	+	72	272	PMVK
chr1	109821200	109821555	+	72	4389	PSRC1
chr1	53125023	53125357	+	72	26174	SHISAL2A
chr1	214509783	214512040	+	72	56346	SMYD2
chr1	11081581	11082128	+	72	9175	TARDBP
chr1	36273413	36274466	+	71	111	AGO4
chr1	150208105	150208632	+	71	136	ANP32E
chr1	228272757	228275014	+	71	3034	ARF1
chr1	85794649	85794968	+	71	-52221	BCL10
chr1	117264886	117265439	+	71	28428	C1orf137
chr1	10752601	10752910	+	71	103978	CASZ1
chr1	10532239	10532631	+	71	178	DFFA
chr1	21466072	21466662	+	71	28165	EIF4G3
chr1	150577035	150577494	+	71	24345	ENSA
chr1	109419624	109420060	+	71	239	GPSM2
chr1	226257599	226258791	+	71	7767	H3F3AP4
chr1	185259902	185260712	+	71	26154	IVNS1ABP
chr1	15273453	15274206	+	71	1414	KAZN
chr1	6085306	6085743	+	71	-549	KCNAB2
chr1	39776365	39776976	+	71	-98506	KIAA0754
chr1	183163764	183164623	+	71	9019	LAMC2
chr1	234667266	234667699	+	71	43	LINC01354
chr1	234680010	234680557	+	71	-12758	LINC01354
chr1	116553506	116554766	+	71	-34239	LOC101928977
chr1	17306412	17308228	+	71	-147	MFAP2
chr1	228282031	228282476	+	71	-2711	MIR3620
chr1	228583937	228585306	+	71	189	MIR6742
chr1	54303609	54303963	+	71	439	NDC1
chr1	31643587	31643971	+	71	68955	NKAIN1
chr1	120529347	120530150	+	71	82569	NOTCH2
chr1	204394962	204395409	+	71	-14240	PPP1R15B
chr1	227975442	227975850	+	71	-27772	PRSS38
chr1	214595056	214597038	+	71	128977	PTPN14
chr1	178695045	178695529	+	71	1005	RALGPS2
chr1	213224311	213224945	+	71	53	RPS6KC1
chr1	67458445	67458984	+	71	61366	SLC35D1
chr1	234635010	234635957	+	71	-20634	TARBP1
chr1	205239948	205240360	+	71	13829	TMCC2
chr1	203791541	203791998	+	71	25118	ZBED6
chr1	151253890	151254489	+	71	158	ZNF687
chr1	179107728	179108215	+	70	4253	ABL2
chr1	18200780	18201087	+	70	119125	ACTL8
chr1	161029215	161029676	+	70	10315	ARHGAP30
chr1	117537325	117538698	+	70	-6361	CD101
chr1	9910935	9911433	+	70	-26600	CLSTN1
chr1	16575275	16575915	+	70	-11936	CPLANE2
chr1	115198734	115199878	+	70	13426	DENND2C
chr1	53387132	53387486	+	70	137	ECHDC2
chr1	113278415	113278700	+	70	15368	FAM19A3
chr1	32757275	32757996	+	70	-73	HDAC1
chr1	79085708	79086139	+	70	-144	IFI44L
chr1	56530459	56530815	+	70	119877	LINC01755
chr1	160179345	160179716	+	70	-871	LOC729867
chr1	116618510	116619077	+	70	-35583	MAB21L3
chr1	24708033	24709147	+	70	-31387	NIPAL3
chr1	161092143	161093013	+	70	4670	NIT1
chr1	183212539	183217355	+	70	59062	NMNAT2
chr1	164629004	164629869	+	70	100477	PBX1
chr1	208376476	208376914	+	70	40970	PLXNA2
chr1	202994456	202995619	+	70	-612	PPFIA4
chr1	31528550	31529183	+	70	9698	PUM1
chr1	10398711	10399003	+	70	39833	RNU6-2
chr1	67870540	67871874	+	70	24916	SERBP1
chr1	214523260	214523846	+	70	68988	SMYD2
chr1	227921503	227921952	+	70	-970	SNAP47
chr1	201939921	201940413	+	70	-7422	SNORA70H
chr1	153095448	153095928	+	70	-9697	SPRR2F
chr1	6521958	6523589	+	70	3482	TNFRSF25
chr1	175440033	175440685	+	70	272393	TNR
chr1	229799829	229800237	+	70	38070	URB2
chr1	29074420	29075275	+	70	11395	YTHDF2
chr1	179108487	179109438	+	69	3262	ABL2
chr1	180490726	180491632	+	69	-19157	ACBD6
chr1	39460882	39461254	+	69	4152	AKIRIN1
chr1	154183210	154183799	+	69	-4663	C1orf189
chr1	223909290	223909783	+	69	9417	CAPN2
chr1	10742537	10747720	+	69	111605	CASZ1
chr1	10747940	10750714	+	69	107406	CASZ1
chr1	52827022	52827352	+	69	4690	CC2D1B
chr1	52820571	52821750	+	69	10717	CC2D1B
chr1	109800042	109800746	+	69	7753	CELSR2
chr1	70876650	70877268	+	69	58	CTH
chr1	86077666	86077963	+	69	31370	CYR61
chr1	115202733	115203404	+	69	9664	DENND2C
chr1	244893757	244894119	+	69	77588	DESI2
chr1	10521435	10521948	+	69	10922	DFFA
chr1	150598320	150599477	+	69	2711	ENSA
chr1	16502405	16502665	+	69	-19931	EPHA2
chr1	236444919	236445309	+	69	225	ERO1B
chr1	43601739	43602060	+	69	-11695	FAM183A
chr1	16110608	16111763	+	69	20191	FBLIM1
chr1	153853488	153853842	+	69	41786	GATAD2B
chr1	200823000	200823471	+	69	-18848	GPR25
chr1	200831880	200832212	+	69	-10037	GPR25
chr1	24611522	24612169	+	69	-33967	GRHL3
chr1	42328593	42328937	+	69	55613	HIVEP3
chr1	200880236	200880909	+	69	16623	INAVA
chr1	234724820	234725484	+	69	20119	IRF2BP2
chr1	33245993	33246607	+	69	15065	KIAA1522
chr1	245663784	245664186	+	69	-266166	KIF26B-AS1
chr1	183166614	183167185	+	69	11725	LAMC2
chr1	202204973	202205385	+	69	21896	LGR6
chr1	45769076	45769360	+	69	-364	LINC01144
chr1	116615366	116616173	+	69	-38607	MAB21L3
chr1	26034776	26035228	+	69	91043	MAN1C1
chr1	205407706	205408176	+	69	9585	MIR135B
chr1	95113756	95114437	+	69	97360	MIR378G
chr1	151532536	151533904	+	69	14948	MIR554
chr1	52249567	52250200	+	69	52191	MIR761
chr1	183523830	183526810	+	69	34419	NCF2
chr1	145586838	145588006	+	69	2013	NUDT17
chr1	2446324	2446768	+	69	11521	PANK4
chr1	2369530	2370353	+	69	-25931	PEX10
chr1	120279159	120280485	+	69	25403	PHGDH
chr1	2401841	2402121	+	69	3083	PLCH2
chr1	2405277	2405960	+	69	-2136	PLCH2
chr1	214697516	214698066	+	69	27233	PTPN14
chr1	214637732	214638308	+	69	87004	PTPN14
chr1	214680347	214681270	+	69	44216	PTPN14
chr1	21953376	21953763	+	69	24779	RAP1GAP
chr1	17741062	17741940	+	69	23558	RCC2
chr1	148000722	148001315	+	69	6872	RNVU1-19
chr1	24027621	24029445	+	69	10264	RPL11
chr1	15995699	15997026	+	69	10154	RSC1A1
chr1	145139279	145139527	+	69	42996	SEC22B
chr1	27194901	27195504	+	69	5573	SFN
chr1	41487044	41488324	+	69	-257	SLFNL1
chr1	214543023	214543462	+	69	88677	SMYD2
chr1	37999918	38000551	+	69	19711	SNIP1
chr1	203660672	203660978	+	69	-37884	SNORA77
chr1	150234119	150236744	+	69	1338	SNORD13C
chr1	151553163	151555258	+	69	-30452	SNX27
chr1	204042183	204042963	+	69	327	SOX13
chr1	1493946	1498235	+	69	14172	SSU72
chr1	1503380	1503760	+	69	6692	SSU72
chr1	11083420	11085946	+	69	12004	TARDBP
chr1	11080054	11080420	+	69	7558	TARDBP
chr1	118148604	118148893	+	69	144	TENT5C
chr1	29471452	29471943	+	69	-21276	TMEM200B
chr1	51748474	51749365	+	69	14714	TTC39A
chr1	62902450	62903394	+	69	539	USP1
chr1	1371119	1371712	+	69	512	VWA1
chr1	43160598	43161460	+	69	12371	YBX1
chr1	6639976	6640368	+	69	121	ZBTB48
chr1	23411356	23411870	+	69	-27186
chr1	110546708	110547210	+	68	389	AHCYL1
chr1	223961957	223962506	+	68	62112	CAPN2
chr1	32659620	32660216	+	68	-6069	CCDC28B
chr1	117079936	117080652	+	68	33421	CD58
chr1	214755247	214755538	+	68	-21140	CENPF
chr1	26560690	26560998	+	68	200	CEP85
chr1	6243539	6244743	+	68	-3947	CHD5
chr1	16825302	16825818	+	68	-6364	CROCCP3
chr1	154993437	154993853	+	68	12612	DCST2
chr1	150585822	150586468	+	68	15464	ENSA
chr1	16483153	16483789	+	68	-867	EPHA2
chr1	95107076	95108066	+	68	-100158	F3
chr1	2464801	2465232	+	68	-3332	HES5
chr1	26802634	26803183	+	68	4006	HMGN2
chr1	59616783	59617194	+	68	-4509	HSD52
chr1	36022530	36023639	+	68	-47	KIAA0319L
chr1	10271298	10271836	+	68	803	KIF1B
chr1	186970684	186970980	+	68	-91142	LINC01036
chr1	159953363	159954273	+	68	22804	LINC01133
chr1	226261265	226261816	+	68	-9736	LINC01703
chr1	8264499	8264820	+	68	-4073	LINC01714
chr1	208980757	208981475	+	68	79083	LINC01717
chr1	9532966	9533617	+	68	-44236	LOC100506022
chr1	224569852	224570903	+	68	15636	MIR4742
chr1	8926319	8927328	+	68	-174	MIR6728
chr1	155712383	155712728	+	68	-3004	MSTO2P
chr1	149908276	149909565	+	68	-129	MTMR11
chr1	24443963	24444843	+	68	-5738	MYOM3
chr1	224517541	224517881	+	68	180	NVL
chr1	52088060	52088626	+	68	5797	OSBPL9
chr1	156218638	156219201	+	68	-1011	PAQR6
chr1	145014936	145015465	+	68	-18089	PDE4DIP
chr1	160001615	160001994	+	68	-21	PIGM
chr1	166823483	166825164	+	68	15682	POGK
chr1	167190200	167190603	+	68	278	POU2F1
chr1	19656702	19658435	+	68	18828	PQLC2
chr1	28524132	28524538	+	68	-3888	PTAFR
chr1	117462606	117463115	+	68	10315	PTGFRN
chr1	156040485	156041150	+	68	9877	RAB25
[truncated: 35,616 more rows]
