# Supplementary material for: SPT6 promotes epidermal differentiation and blockade of an intestinal-like phenotype through control of transcriptional elongation
Source: Nat Commun. 2021 Feb 4;12:784. doi: 10.1038/s41467-021-21067-w (PMC7862286; doi:10.1038/s41467-021-21067-w)
Supplement: Supplementary file 7 — Supplementary Data 3 [file 41467_2021_21067_MOESM7_ESM.xlsx]

## Sheet: Sheet1
Supplementary Data 3. Global Gene Expression Profiling Comparing Proliferating and Differentiated Human Epidermal Cells.
Values are shown in Log2 transformed RPKM values.
P values generated using Fisher exact test (two-sided)
Gene Symbol	Pro-1	Pro-2	Diff-1	Diff-2	p-value	Fold-change (Diff vs Pro)
AADACL2	-8.48803	-6.84071	-1.26728	0.175048	0.0228456	138.934
AADAT	1.54396	1.69175	-1.17191	-0.99033	0.0018759	-6.49343
ABALON	0.254221	0.197449	-1.15448	-0.834369	0.017287	-2.32989
ABCA10	-6.00426	-5.67788	-2.75051	-2.58392	0.00331592	9.02453
ABCA12	-2.08547	-1.79199	3.15393	3.62668	0.00271466	40.1976
ABCA2	-2.12704	-1.75952	1.99485	1.55167	0.00594598	13.1459
ABCA3	-4.87208	-5.02313	-0.326655	-0.239635	0.000348978	25.3596
ABCA5	-1.29222	-1.18222	0.79746	0.950684	0.00198944	4.32079
ABCA9	-8.82205	-9.49666	-3.70084	-3.29891	0.00477854	50.5444
ABCB6	1.97249	1.69761	3.57318	3.09021	0.0327813	2.82186
ABCC2	-2.82874	-2.68891	-0.745587	-1.3335	0.0295256	3.29273
ABCC3	2.33555	2.67682	0.170506	0.469389	0.0105933	-4.55116
ABCC4	1.04156	1.0226	-0.93799	-0.619992	0.00764638	-3.50903
ABCC6	-7.40858	-7.13533	-5.85052	-5.18563	0.0395239	3.37265
ABCE1	4.92964	4.61658	3.65222	3.74426	0.0222736	-2.10653
ABCF2	4.65069	4.47699	3.27882	3.59672	0.0249101	-2.18265
ABCG1	-0.291822	0.468315	2.85496	2.82031	0.0186162	6.72432
ABHD11	3.9423	3.93473	1.35523	1.70461	0.00522155	-5.30958
ABHD14A	2.2895	2.52014	1.58381	1.18843	0.0469485	-2.0261
ABHD4	3.09166	3.00138	5.21509	4.91928	0.00580602	4.0577
ABHD6	1.99001	1.35192	3.53551	3.63668	0.0272909	3.7715
ABL2	1.50628	1.53529	0.0775821	0.297579	0.00685466	-2.51962
ABLIM1	1.26306	1.00746	4.12803	4.62585	0.00736791	9.45893
ABLIM2	-3.11586	-2.68859	0.392844	0.621275	0.00501107	10.6242
ACADSB	0.142217	-0.447148	1.59195	1.37674	0.0348263	3.10978
ACAP2	1.72486	1.65131	3.15047	3.45802	0.00943616	3.06557
ACAT2	7.54538	7.12506	4.27703	4.35313	0.00496372	-8.11245
ACBD4	0.436274	0.658751	2.07059	2.15154	0.00568297	2.95581
ACCS	-0.581175	0.0533234	1.62872	1.83452	0.0268148	3.98766
ACD	4.95189	4.81374	3.2607	2.93197	0.00981314	-3.44973
ACE2	-4.67365	-4.86283	-3.4016	-3.70375	0.0208322	2.32231
ACER1	-6.66318	-4.75282	0.951858	2.14126	0.0232213	152.7
ACER3	2.73643	2.0375	-0.587068	0.0174055	0.0286269	-6.37222
ACKR2	-5.4074	-5.23401	-1.01336	-1.31721	0.00176721	17.8199
ACKR3	-0.275168	-0.118173	3.07236	4.29783	0.0244022	14.741
ACKR4	-3.04533	-3.13497	-6.41329	-6.15153	0.00187271	-9.14041
ACLY	6.64625	6.18336	4.47351	4.3746	0.0138405	-3.97442
ACO1	2.44239	2.06629	1.00424	0.925837	0.0214853	-2.44409
ACOT7	6.49707	6.66694	4.7523	4.62191	0.00317768	-3.71896
ACOT9	4.05234	3.99964	2.67233	2.54074	0.00248381	-2.67483
ACOX2	-2.76397	-3.37968	-6.84242	-7.58067	0.0132144	-17.627
ACOXL	-2.91309	-3.75371	-5.2297	-5.20896	0.0462766	-3.69591
ACP3	-4.89497	-4.21594	-1.09895	-1.00201	0.00943903	11.3528
ACRBP	-6.07897	-5.43165	-0.43291	-0.624208	0.00414355	37.4463
ACRV1	-3.5173	-3.60694	-6.59575	-6.334	0.00226356	-7.47852
ACSL1	2.77869	2.86812	5.16861	5.60164	0.00736624	5.9041
ACSL4	3.9605	3.82852	1.4703	1.17515	0.00392801	-5.94545
ACSM3	-2.98548	-4.21502	-0.25909	-0.606125	0.0383432	8.98578
ACSS1	1.19014	1.24717	3.63876	3.16458	0.0117554	4.54102
ACSS2	5.99301	5.66982	3.65034	3.38709	0.00802399	-4.96812
ACTB	12.4784	12.4294	8.88461	9.10685	0.00108094	-10.9904
ACTG1	11.1364	10.9736	9.35955	9.22162	0.00363755	-3.39737
ACTG1P17	-5.87339	-5.96304	-3.45999	-4.10513	0.0224726	4.39436
ACTG1P20	-0.649368	-0.992455	-2.16709	-2.788	0.042912	-3.1528
ACTG2	-3.14918	-1.98249	-7.22763	-6.96588	0.0169685	-23.1176
ACTN1	8.1039	8.02831	3.94455	3.95031	8.46734e-05	-17.3718
ACTR1A	6.23008	6.23395	4.85899	5.14636	0.0133894	-2.3446
ACTR3-AS1	-3.38797	-3.74065	-2.0741	-2.29778	0.0221893	2.59974
ACTRT3	0.650994	0.96861	-1.15284	-1.09753	0.00686856	-3.82375
ACVR1B	2.2192	2.29737	3.55737	3.32824	0.0102825	2.27287
ACVR2A	0.196593	0.0629903	1.61354	1.93076	0.0108035	3.12176
ACYP2	0.0177849	0.0827879	1.83559	1.80739	0.000399846	3.41339
ADA2	-3.86868	-3.89692	-1.8745	-2.28413	0.0127115	3.49062
ADAM17	1.45387	1.02041	2.58062	2.48779	0.0279813	2.45729
ADAM32	-4.27562	-5.4648	-2.06867	-2.33744	0.0484699	6.35177
ADAM8	6.2484	5.78747	1.26761	1.21614	0.00234921	-27.3991
ADAMTS13	-3.33397	-2.14121	0.579633	0.377132	0.0336067	9.29189
ADAMTS17	-5.11072	-5.78533	-3.07583	-3.136	0.0202724	5.07042
ADAMTS4	-2.59308	-2.1474	-6.76214	-6.67031	0.00272957	-20.3362
ADAMTS6	0.966286	0.938067	-6.08319	-5.1934	0.00453058	-96.3673
ADAMTSL3	-8.02003	-7.69464	-9.51352	-9.25177	0.0182286	-2.87847
ADAMTSL4	-0.512521	-1.25424	2.80462	3.43223	0.0144194	16.0201
ADAP1	1.86848	1.31272	3.12408	3.06792	0.0327403	2.83902
ADAP2	-6.09828	-6.77289	-0.0269875	0.568839	0.00447266	104.438
ADARB1	1.96876	1.96922	0.794939	0.958613	0.00556734	-2.13201
ADCK2	3.2308	3.1137	4.69029	4.71757	0.00153712	2.89122
ADCY5	-6.47272	-6.88429	-4.11822	-4.07219	0.00636381	5.99311
ADD3-AS1	-4.92036	-5.17993	-3.53938	-3.56714	0.00751775	2.82233
ADGRF4	0.462963	0.00264681	3.28052	3.73203	0.00956087	9.66967
ADGRG1	4.07357	4.65782	6.20468	6.43296	0.0248294	3.87212
ADGRG2	-5.84309	-5.29531	-7.33658	-7.07483	0.0327269	-3.10912
ADHFE1	-1.99883	-2.24813	2.43368	1.87856	0.00501681	19.4217
ADM	4.29871	3.89129	7.36346	6.84718	0.0117234	8.05742
ADM2	0.00857499	1.11001	3.67687	3.50887	0.0321082	8.18838
ADPRHL1	-1.9336	-1.4544	0.626023	0.351938	0.0156143	4.54091
ADSS1	-2.54635	-1.32149	2.11459	1.76226	0.02603	14.6451
AEBP1	1.87424	2.76963	-2.65487	-2.53284	0.00834274	-30.1857
AEN	4.15088	4.138	2.48886	2.95846	0.0262598	-2.6773
AFAP1L2	3.80993	3.85413	1.20616	1.19765	7.32198e-05	-6.19081
AFF1-AS1	-1.58539	-2.0022	-0.102595	-0.533333	0.0388494	2.78144
AGAP1	0.432548	0.50778	1.92546	1.81236	0.00234949	2.63673
AGBL3	-4.05299	-3.70523	-2.65166	-2.92718	0.0390331	2.12828
AGMAT	-0.723838	-0.482184	-2.84634	-3.2035	0.0078327	-5.35881
AGO2	1.2218	1.19342	-0.0212176	-0.0462038	0.000231833	-2.36415
AGPAT4	-0.0578656	0.222757	-1.05832	-1.18154	0.0158583	-2.30118
AHNAK2	3.34116	3.59367	5.45399	5.1355	0.0121431	3.5488
AHR	1.27601	0.553563	2.821	3.23187	0.0366138	4.32184
AHSA1	6.94262	6.68041	5.53358	5.64988	0.0135456	-2.32912
AIDA	5.04529	5.05929	3.77241	4.00438	0.00982021	-2.24061
AJAP1	0.98101	0.757495	-1.41443	-1.3088	0.00305607	-4.69415
AK7	-1.48559	-1.50385	-0.463721	-0.446472	0.0001459	2.05569
AK8	-3.45085	-3.12546	0.118669	-0.213817	0.00511288	9.45175
AK9	-3.39678	-3.81681	-2.35683	-2.43904	0.0299385	2.31155
AKR1B10	-3.03693	-2.12657	-0.517595	-0.600287	0.0474487	4.06375
AKR1C1	0.0991335	0.35714	2.48514	1.93811	0.022465	3.95447
AKR1C2	0.54724	0.787235	3.83637	3.23936	0.0123289	7.31384
AKR1C3	-2.41982	-1.52511	0.44908	0.98644	0.0356275	6.45414
AKT1	6.014	5.92859	4.72602	4.80176	0.00222728	-2.30922
AKT3	-0.0811308	0.0901827	-3.54084	-3.14127	0.00419506	-10.1653
ALDH1B1	3.87498	3.47087	1.08812	0.374341	0.0188877	-7.68314
ALDH3A1	-0.824534	-1.06304	4.63174	2.90937	0.0323672	26.2518
ALDH3A2	3.87688	3.99227	5.29735	4.85235	0.0383156	2.20422
ALDH3B1	-7.71185	-6.06453	-0.864499	-0.909461	0.0183345	64.0536
ALDH3B2	-3.64641	-3.51366	5.27223	6.16132	0.00232924	628.953
ALDH4A1	4.20116	3.95631	5.21661	5.0057	0.0236301	2.04545
ALDH5A1	-2.99578	-3.0442	-0.883551	-0.768089	0.000813023	4.57628
ALDH6A1	0.0334778	-0.162341	2.56235	2.40867	0.00237389	5.85611
ALDH8A1	-6.4906	-5.84328	-2.05335	-3.07848	0.0271883	12.1343
ALG12	2.39379	2.53109	3.56387	3.60235	0.00402298	2.17449
ALG1L9P	-6.51655	-6.45419	-3.9153	-4.87382	0.0489251	4.25988
ALG8	4.35418	4.1864	3.04258	3.19473	0.00953201	-2.22165
ALKBH7	4.3705	4.64747	6.16759	5.72068	0.0319551	2.70411
ALOX12-AS1	-1.82947	-1.56066	-0.24204	-0.404095	0.0128332	2.58829
ALOX12B	-3.47974	-3.63078	2.88008	4.68218	0.014853	161.612
ALPK1	-0.0810078	-0.191953	1.89858	2.12639	0.00345775	4.43509
ALS2CL	3.02059	3.37123	4.91865	5.21373	0.0146806	3.65602
ALYREF	6.41564	6.30957	4.54297	4.82802	0.0081221	-3.19786
AMD1	5.0899	4.96622	3.47297	3.77088	0.0129025	-2.65026
AMDHD2	2.50144	2.68558	3.69739	3.74353	0.00701962	2.18397
AMIGO2	4.3701	4.59405	-1.42996	0.449109	0.0343528	-31.3957
AMIGO3	-1.03382	-0.672448	0.588167	0.343491	0.026295	2.49487
AMN	-2.20299	-1.33327	1.99236	1.4274	0.0215143	11.1425
AMT	0.66034	0.807735	2.32095	2.18158	0.00443925	2.8624
AMY2B	-0.74477	-0.616561	1.81074	2.18598	0.00543264	6.40424
ANAPC1	2.87648	2.61062	1.51937	1.64435	0.0156148	-2.23719
ANGPTL2	-2.76292	-2.70056	-5.25641	-4.84266	0.00804942	-4.98568
ANGPTL6	-4.78288	-5.14423	-1.7081	-1.95903	0.00490255	8.75429
ANK3	-2.01452	-1.82621	-0.473575	0.116894	0.0302172	3.34505
ANKDD1B	-4.69345	-5.00549	-2.37959	-3.03211	0.0273018	4.41871
ANKHD1-EIF4EBP3	0.675533	0.818173	2.04884	2.14291	0.00398664	2.54739
ANKLE1	0.884162	0.513523	-2.5088	-2.9031	0.00625603	-10.5912
ANKMY1	-0.388242	-0.605428	1.01329	0.62868	0.0269549	2.49289
ANKRA2	1.77596	1.55302	3.14943	2.95926	0.0109308	2.62052
ANKRD12	0.479046	0.260091	1.4389	1.58943	0.0132059	2.21084
ANKRD18B	0.755726	0.579623	-0.551628	-0.672253	0.00688476	-2.42774
ANKRD22	-3.39659	-3.6144	2.26946	3.26719	0.00655892	77.3766
ANKRD24	-5.57356	-4.74567	-1.4232	-1.76091	0.0153428	11.8562
ANKRD34A	-0.26447	-0.247522	-2.44828	-2.77149	0.00469316	-5.11199
ANKRD36	-1.88869	-2.09419	-3.2914	-3.98017	0.0445963	-3.12606
ANKRD36BP2	-6.93995	-6.61456	-1.00718	1.01813	0.0221101	110.105
ANKRD52	2.86256	2.6986	1.35906	1.46484	0.00504328	-2.58225
ANKUB1	-3.5122	-3.41629	-8.09315	-7.8314	0.000958882	-22.5965
ANLN	4.64236	4.40734	-3.29985	-1.86818	0.0102532	-138.032
ANO1	3.27697	3.53402	-0.732882	0.541298	0.032772	-11.3238
ANO2	-7.06718	-7.15683	-4.86023	-5.49157	0.026063	3.82671
ANO6	3.35918	3.12633	2.21765	2.15857	0.0127235	-2.0772
ANO8	-0.269479	-0.00701715	1.23556	1.28249	0.0089803	2.63403
ANP32E	4.2345	3.90544	2.68836	2.70889	0.0141446	-2.58712
ANPEP	4.46276	5.59676	1.64204	1.69774	0.0273807	-10.2665
ANTXR1	2.6413	2.5544	1.31682	1.45637	0.00457361	-2.31539
ANTXR2	4.08464	3.85313	1.68375	1.05965	0.0160288	-6.05103
ANXA2	11.7359	11.8413	8.72074	9.41406	0.0162014	-6.59423
ANXA2P1	1.35076	1.4013	-1.56962	-1.44369	0.000553506	-7.37522
ANXA2P2	5.12368	5.16537	2.18188	2.84235	0.0154355	-6.20064
ANXA2P3	0.324751	0.787647	-2.7537	-1.9559	0.0241925	-7.52138
ANXA3	7.83993	7.76389	5.06923	6.02844	0.0426973	-4.767
ANXA5	7.9483	7.98882	6.68243	6.8628	0.00592047	-2.29095
ANXA6	4.1573	4.71427	2.43316	2.54396	0.0206081	-3.85633
ANXA9	-1.32202	-1.02979	1.2129	2.48267	0.0434212	8.13245
AOC3	-3.55983	-3.74901	-2.22144	-2.57744	0.0248409	2.38663
AOPEP	1.42387	1.31852	3.14362	3.23465	0.00146311	3.52578
AP1AR	0.981661	0.663042	2.03016	2.03342	0.0169134	2.31248
AP1B1	5.2021	5.17506	3.92927	4.24575	0.0201772	-2.14514
AP1M1	2.57422	2.70013	1.62782	1.54993	0.00495005	-2.06809
AP4B1	2.21439	2.07941	0.874209	0.900423	0.00296599	-2.39426
APBB1	2.28827	2.59914	1.15799	1.01784	0.0154497	-2.55937
APBB3	0.930949	1.08889	2.242	2.58217	0.0174202	2.64298
APEH	5.92051	5.85307	4.55947	4.48932	0.00127292	-2.57112
APH1B	0.551023	0.571752	1.85825	1.51832	0.0220798	2.18388
APLN	2.42641	-0.352768	-6.33152	-7.06977	0.0328379	-213.407
APOBEC3D	-3.59344	-4.47989	-1.75531	-1.67311	0.0348269	5.00182
APOBEC3G	-0.211766	-0.392342	-3.02113	-4.58881	0.0471751	-11.3366
APOBR	-7.07214	-7.74674	-3.56563	-3.91156	0.0104958	12.7361
APOC1	2.32048	1.99165	0.714519	0.811212	0.0147963	-2.6266
APOL2	2.6397	2.63186	1.77263	1.31256	0.0415522	-2.13344
APOL3	-2.79213	-3.61113	-5.21851	-5.41619	0.0374326	-4.33405
APTR	0.459722	0.474576	3.22769	2.972	0.00235769	6.20184
AQP1	-5.69218	-5.78183	-2.66211	-3.11656	0.00654991	7.19835
AQP11	-2.61167	-2.97594	-1.5202	-1.53307	0.0200644	2.40689
ARAP2	-0.0815171	-0.355974	0.859989	1.27311	0.03527	2.43732
ARHGAP11A	3.09187	2.54042	-3.1506	-2.41697	0.00664813	-48.5005
ARHGAP11B	-0.798144	-1.79149	-5.97247	-5.24327	0.0198028	-19.8774
ARHGAP18	3.162	3.56136	0.18391	0.540391	0.00786872	-7.9974
ARHGAP19	1.62498	1.28961	0.273232	0.285709	0.0196996	-2.26236
ARHGAP24	-2.81621	-2.47864	-0.349987	-0.110405	0.00725186	5.34143
ARHGAP25	2.55432	2.57272	-2.64162	-1.76891	0.0082726	-27.2614
ARHGAP27P1-BPTFP1-KPNA2P3	-0.10014	0.104317	1.46607	1.99951	0.0261749	3.31889
ARHGAP28	-5.97316	-5.36766	-1.66668	-1.29801	0.00708686	18.2278
ARHGAP29	4.33377	4.4783	0.630617	1.53504	0.0184654	-10.0089
ARHGAP32	-0.292577	-0.424979	0.860333	1.29626	0.0242176	2.70772
ARHGAP33	0.295196	0.27128	-1.96993	-2.31277	0.00498534	-5.36877
ARHGAP5-AS1	1.35153	1.38118	2.40307	2.35457	0.00078726	2.01735
ARHGDIA	8.28462	8.35585	6.91981	6.71996	0.00496193	-2.82911
ARHGDIB	6.08047	5.30997	0.392475	-0.534074	0.0107439	-54.4182
ARHGEF1	5.35138	5.53731	4.02139	3.97016	0.00440251	-2.72938
ARHGEF10	2.55917	2.38008	3.57092	3.57461	0.00652725	2.14822
ARHGEF37	-0.345751	-0.54392	3.04234	3.90223	0.0124509	15.1068
ARHGEF39	1.18846	1.22455	-1.97792	-2.1051	0.000413959	-9.50057
ARHGEF4	1.97796	2.00526	4.17289	4.10863	0.000263748	4.43566
ARHGEF40	1.85006	2.46664	0.773341	0.772226	0.0461097	-2.61274
ARHGEF9	0.730594	0.455259	1.5426	1.84155	0.0325232	2.14228
ARIH2OS	-2.36117	-1.74349	1.05292	0.93195	0.0105152	8.25212
ARL4A	1.91001	1.50081	3.2738	3.01303	0.0273053	2.70946
ARL4C	6.1851	6.29217	4.48184	4.74954	0.0077979	-3.08003
ARL4D	4.31426	4.15383	5.48203	5.10501	0.0354159	2.08417
ARL5A	2.48119	2.21832	3.42803	3.48083	0.0144102	2.15051
ARL8B	4.51337	4.5636	5.91331	6.07277	0.00328622	2.74073
ARL9	-0.690573	-0.239652	-2.02458	-2.1447	0.020131	-3.07275
ARMC12	-3.45434	-3.83944	-1.59419	-1.36415	0.0105367	4.49312
ARMC5	1.13617	1.281	2.50634	2.4387	0.00397455	2.40151
ARMC6	4.84793	4.79433	3.6515	3.57428	0.0015098	-2.31056
ARMC9	0.59105	0.829509	-0.61063	-0.395569	0.0170623	-2.3188
ARMCX4	-2.15381	-2.48135	-4.02465	-3.92891	0.0104106	-3.15841
ARMH4	-2.95494	-2.29394	-4.90215	-5.25706	0.0225582	-5.48376
ARPC1B	7.79242	8.07432	5.49376	5.28033	0.00478572	-5.84145
ARPC4-TTLL3	-1.20109	-0.768635	0.660381	0.895104	0.0189313	3.39311
ARRDC3	0.583534	0.0277812	2.72236	2.74879	0.0128547	5.38864
ARSB	0.84267	0.775808	-1.80217	-1.85145	0.000248138	-6.21627
ARSG	-2.54884	-2.08087	-0.0827963	0.463324	0.0199896	5.67695
ARSI	1.37491	1.21739	3.83374	3.74191	0.001336	5.62433
ARSJ	1.43455	0.764547	-0.780635	-1.25585	0.0356132	-4.34028
ASAP1	3.01894	2.69617	1.52467	1.7029	0.0212709	-2.36817
ASAP1-IT2	-5.17137	-5.26101	-7.66486	-7.40311	0.00354346	-4.98567
ASAP2	1.71595	1.46508	-0.656352	-0.870803	0.00487781	-5.11273
ASB9	-1.46524	-1.03293	-5.65917	-6.39741	0.00791588	-27.459
ASCL2	-4.45096	-3.71053	3.92745	2.86033	0.00746425	177.865
ASCL5	-6.65507	-6.32968	-3.14856	-2.63888	0.00698493	12.1144
ASF1B	5.07265	4.80833	-2.81388	-1.61353	0.00729836	-142.438
ASIC2	-5.4364	-6.11101	-7.73724	-7.47549	0.0368346	-3.56194
ASIC3	-3.11164	-2.64186	-0.693188	-0.58008	0.0114332	4.72435
ASPH	3.43202	3.35906	2.33319	2.33315	0.00117732	-2.08836
ASPHD2	1.94581	2.18438	0.297817	0.555284	0.0112784	-3.11352
ASPM	1.48432	0.997733	-5.83941	-4.91869	0.00612959	-98.3655
ASPN	-6.45077	-6.12537	-4.1369	-4.36058	0.00924241	4.11055
ASRGL1	-3.63143	-3.83656	-5.82536	-6.56361	0.0233961	-5.50404
ASS1	4.18581	5.02755	8.90651	8.33056	0.0157766	16.132
ASTN2	-4.64269	-4.26838	-3.2128	-3.01816	0.0238943	2.53161
ATAD2	2.50155	2.09816	-1.95425	-1.95755	0.00223884	-19.1033
ATAD3A	5.15069	5.22703	3.23247	3.38292	0.00200466	-3.68371
ATAD3B	4.17326	4.12745	1.45556	1.6824	0.00200311	-5.98511
ATAD5	-0.271069	-0.595459	-4.46857	-3.80347	0.00983798	-13.0209
ATF3	1.28449	0.742032	4.04853	3.86162	0.00937622	7.68376
ATF6	2.46492	2.25238	3.21173	3.62355	0.0446905	2.08347
ATF7IP2	-0.982203	-1.1652	-0.0152755	-0.12967	0.0114162	2.0017
ATG14	0.660685	0.787577	1.97805	1.99008	0.00254878	2.39485
ATG16L2	2.26882	2.30138	3.27902	3.37568	0.0023859	2.05943
ATG4D	3.39919	3.36986	4.50683	4.32853	0.00756019	2.04649
ATIC	6.11061	5.93401	4.70663	4.66456	0.00457939	-2.52576
ATL2	2.62665	2.20646	3.34025	3.56067	0.0488308	2.04756
ATL3	3.25493	3.33867	4.17436	4.44703	0.0192189	2.01935
ATOH7	-5.7523	-6.42691	-3.92386	-4.39908	0.0428664	3.80563
ATP10B	-9.44798	-9.12258	-1.33415	-0.507291	0.00280939	329.597
ATP11C	0.608697	0.582481	-0.800262	-0.56673	0.00833334	-2.42685
ATP13A2	4.4993	4.55087	3.27019	3.6293	0.0272959	-2.10722
ATP1B3	6.50121	6.22909	7.47688	7.59601	0.0157012	2.25214
ATP2A2	4.92889	4.8155	5.85279	5.93456	0.00465005	2.03
ATP2C2	-4.06522	-3.43727	1.36935	1.04954	0.00500723	31.1399
ATP2C2-AS1	-1.39333	-1.22788	-2.37632	-2.51566	0.00895248	-2.19677
ATP5MC2	5.74016	5.84937	6.92876	6.72776	0.0120271	2.04697
ATP5MF	8.54921	8.53652	7.1348	7.40901	0.0114617	-2.41322
ATP6AP1	5.37867	5.47372	6.55356	6.7202	0.00621854	2.31447
ATP6AP1L	-1.77155	-2.25928	1.45998	1.09676	0.00841429	9.80682
ATP6V1B1-AS1	-2.15915	-2.57072	-3.97457	-4.71281	0.0427128	-3.94153
ATP6V1B2	4.2775	4.04132	5.32639	5.15016	0.0181455	2.11237
ATP6V1E2	0.246889	0.608889	2.37935	2.28909	0.0094399	3.74855
ATP6V1FNB	-4.10635	-4.196	-1.79249	-2.16816	0.00782064	4.50288
ATP6V1G2	-0.989223	-1.68992	0.721761	0.436563	0.0367356	3.78091
ATP8A2	-2.73252	-2.63996	-9.92643	-7.34276	0.0441233	-61.7497
ATP9A	-0.262623	0.332253	2.32788	2.18855	0.0183595	4.66993
ATR	1.30742	0.992702	-0.0784217	0.24372	0.0417369	-2.09567
ATRIP	1.81974	1.66863	0.677317	0.42686	0.0147205	-2.28485
ATRN	2.00791	1.89501	3.06035	2.9211	0.0073564	2.05518
ATXN1	-0.835371	-0.425783	0.468563	0.434575	0.0342211	2.11718
ATXN1-AS1	-3.2593	-2.9971	-0.476927	-0.440407	0.00244951	6.36222
AUH	1.2876	1.3629	2.63618	2.60956	0.000945664	2.45823
AUNIP	2.37903	2.217	-2.62504	-1.34497	0.0219445	-19.4679
AURKA	4.90917	4.33837	-1.57396	-1.06681	0.00409979	-61.5699
AURKB	5.85637	5.47433	-1.8042	-1.64937	0.000776512	-167.979
AVIL	-4.02881	-3.64738	-1.32685	-0.990237	0.00889119	6.40656
AVPI1	4.06911	3.89295	5.92684	5.76328	0.00413178	3.64023
AXL	5.2892	5.23209	2.94544	2.25002	0.0167351	-6.33311
AZIN1-AS1	-3.38634	-3.18647	-0.0553976	-0.993583	0.0288569	6.78296
B3GALNT1	0.851338	0.693628	-0.780695	-0.637748	0.00511955	-2.79279
B3GALT4	-0.727435	-0.174014	2.8348	3.11427	0.00809123	10.7425
B4GALNT1	-4.06468	-3.14159	-6.14313	-6.51308	0.0317206	-6.61148
B4GALNT2	-3.27197	-4.36881	0.181087	-0.46388	0.0286269	12.8082
B4GALT5	3.02694	2.77514	1.68904	1.61481	0.0108621	-2.37696
BAALC-AS1	-4.10226	-5.36183	-1.48027	-1.06098	0.0348605	11.0152
BACE2	3.81177	3.63675	2.73176	2.63889	0.00897012	-2.05471
BACH2	-2.76339	-3.00449	-3.92606	-4.38559	0.0391875	-2.41476
BAG1	3.03397	2.7744	4.79046	4.97346	0.00638488	3.93884
BAG3	5.68252	5.67793	4.54494	4.58879	0.000391781	-2.16349
BAK1	5.86176	5.92686	4.54883	4.5509	0.000586133	-2.53933
BARD1	1.4511	1.12129	-1.94657	-2.2496	0.00435007	-10.4417
BARX2	0.628387	-0.361261	3.32008	2.75134	0.0365647	7.47538
BASP1	6.52736	6.78014	5.12334	5.57079	0.0365633	-2.47372
BASP1-AS1	-7.87862	-8.55323	-3.9798	-4.5254	0.0117697	15.5984
BATF2	-2.33187	-2.30604	-3.7379	-4.39368	0.033524	-3.35622
BATF3	-2.19032	-1.92151	-6.38424	-5.12249	0.0291116	-12.9731
BBC3	1.46625	1.30363	4.30717	3.47933	0.027136	5.68952
BBOF1	-1.13774	-0.925756	0.304861	0.39387	0.00685675	2.60469
BBOX1	-6.17421	-6.84881	1.0153	0.827673	0.0022112	172.804
BCAR1	4.67569	4.73506	3.03441	2.98947	0.000482975	-3.23427
BCAR3	4.6384	4.61344	2.13863	2.39733	0.00302368	-5.12636
BCAS3	1.07876	1.21257	2.5649	2.40478	0.00601557	2.53006
BCCIP	4.86126	4.43471	3.23155	3.38212	0.0272808	-2.53353
BCDIN3D	0.890114	0.700502	2.32737	1.91418	0.028173	2.50614
BCDIN3D-AS1	-3.47786	-3.5867	-2.45614	-2.52542	0.00381442	2.05836
BCKDHA	4.0402	3.93293	5.76135	5.3189	0.0208019	2.93541
BCKDHB	1.08854	0.788401	2.21298	2.15504	0.014726	2.37107
BCL10	3.87195	3.90912	2.7683	2.94144	0.00722969	-2.05006
BCL2L10	-1.54205	-1.19429	0.277344	0.31368	0.0108632	3.16823
BCL2L11	-0.680953	-0.674212	0.816361	0.680991	0.00225006	2.68749
BCL2L12	4.61243	4.55609	2.65807	2.35333	0.00551167	-4.22386
BCL6	0.598598	0.33541	3.34049	2.95603	0.0074644	6.41414
BCL6B	-4.50819	-4.64223	-5.87615	-5.87743	0.00264105	-2.46499
BCO2	-5.73174	-4.94691	-2.27103	-1.64155	0.0214029	10.4327
BDKRB1	2.29457	1.95646	0.785064	0.109826	0.0470815	-3.19999
BDNF-AS	-4.95016	-4.34466	0.920111	0.816647	0.0030863	45.7529
BEGAIN	-2.17775	-2.00801	-3.88274	-3.34536	0.0326424	-2.87024
BEND3	0.418167	0.258146	-0.763739	-0.775439	0.00520394	-2.15509
BEND3P3	-5.25535	-4.80442	-3.81595	-3.81723	0.0328401	2.31866
BEND6	-1.69225	-2.28506	0.244994	-0.0170939	0.0229428	4.29484
BEST1	-0.382311	0.185245	2.34256	2.45125	0.0131426	5.63899
BEX2	2.15084	2.42409	6.51019	6.32473	0.0015947	17.5086
BFSP1	-0.899889	-0.733803	0.60005	0.513282	0.0046209	2.591
BGN	-4.06175	-3.35785	4.99493	3.1569	0.0156036	220.665
BHLHE40	5.05874	5.16819	3.82583	4.28051	0.0453535	-2.08536
BHLHE41	-3.88345	-4.48006	-0.261463	-1.04671	0.0189832	11.5328
BICDL1	0.835383	0.798202	2.78616	2.76373	0.000122915	3.88565
BICDL2	-2.2285	-0.697428	3.27357	4.37548	0.0303772	39.0564
BICRAL	-0.768573	-0.51244	1.11395	0.933053	0.00876127	3.16896
BIN1	3.42468	3.56921	2.20782	1.84776	0.0169923	-2.76859
BIRC5	5.60936	5.17939	-4.13796	-2.02821	0.0157468	-356.425
BISPR	-2.59081	-2.34261	-3.62009	-3.98637	0.0263209	-2.52542
BLM	1.661	1.23615	-5.29894	-5.03719	0.00141892	-98.131
BLNK	-5.43448	-4.69405	2.45429	2.52853	0.00241618	188.142
BLOC1S5	-0.943501	-0.742175	1.26809	1.23205	0.00237894	4.26608
BLOC1S5-TXNDC5	-1.12075	-0.624558	-2.35661	-2.0452	0.0453471	-2.51099
BLVRA	5.35366	5.28007	4.16909	3.70269	0.0280038	-2.60445
BLVRB	5.80072	6.12383	7.29577	7.14341	0.0195902	2.39051
BMP4	2.22378	2.6853	0.430992	0.525411	0.0139079	-3.93494
BMS1	3.14033	2.87438	2.07112	1.8677	0.0250412	-2.0533
BNIP3L	2.93675	2.92159	4.02772	4.54938	0.0349279	2.56574
BNIPL	-1.94697	-2.16786	3.73727	4.84035	0.00776461	81.3586
BOLA3	6.31407	6.22471	4.77282	5.13652	0.01969	-2.48754
BOP1	5.65104	5.57658	3.24498	3.16745	0.000497942	-5.30589
BORA	1.95863	1.48157	-0.934954	-0.701713	0.0107642	-5.80956
BORCS7	1.86707	1.80717	2.94708	2.99905	0.00121616	2.19763
BORCS8-MEF2B	0.682778	0.939008	2.01337	1.70594	0.0345314	2.06875
BPIFC	-5.54972	-4.80929	0.693757	1.03019	0.0044998	65.8666
BRCA1	2.15599	1.83479	-1.70484	-1.50279	0.0027673	-12.1191
BRCA2	-0.940693	-1.16305	-5.98193	-5.98322	0.000508059	-30.4992
BRD9	3.61975	3.79972	2.19138	2.24495	0.00393892	-2.81195
BRI3	5.29415	5.49237	6.67452	6.80536	0.00768627	2.54327
BRI3BP	2.76756	2.55186	1.36763	1.66321	0.0246241	-2.21038
BRINP1	-5.49219	-5.68137	-7.30761	-8.04585	0.0316716	-4.25733
BRINP2	-5.59879	-5.39892	-8.67723	-8.41548	0.00290684	-8.26779
BRIP1	0.855913	0.453235	-5.76823	-6.82841	0.00658542	-123.888
BRIX1	5.08251	4.62392	3.6445	3.68809	0.0356548	-2.27667
BRWD1-AS2	-2.46167	-2.92982	-0.772954	-1.10844	0.0258831	3.37537
BSCL2	3.04373	3.42768	4.76828	4.73846	0.015719	2.86328
BSPRY	-5.79257	-4.88222	1.35298	2.52	0.0101931	154.76
BST1	0.412942	0.8988	-1.95502	-1.97337	0.0084994	-6.14778
BTBD11	-0.146874	0.380163	1.35678	1.57117	0.041808	2.5444
BTBD19	-2.55385	-2.05012	-3.97334	-3.86359	0.0244988	-3.06626
BTF3L4	3.35041	3.30634	4.46663	4.66493	0.00666978	2.35774
BTG1	2.87553	3.27072	6.2918	6.56561	0.00509274	10.236
BTG2	3.65564	3.35545	5.49386	5.41099	0.00633612	3.8554
BTG3-AS1	-2.09603	-2.44655	-1.17844	-1.30868	0.0315383	2.03882
BTN2A3P	-3.55437	-3.55091	-5.1474	-6.10804	0.0496249	-4.21367
BUB1	3.66186	3.11873	-5.11151	-4.4023	0.00299196	-283.5
BUB1B	3.55888	2.98482	-4.96152	-4.19591	0.00369387	-230.81
BUD23	5.41875	5.53264	4.34829	4.58189	0.0161337	-2.01476
BYSL	4.80353	4.6273	3.18578	3.31206	0.0054194	-2.7635
BZW1	5.59292	5.42336	4.27927	4.58563	0.0254819	-2.10772
C10orf143	-1.11413	-1.75632	0.60537	0.233614	0.037763	3.61681
C10orf25	-3.68545	-4.21027	-2.28499	-2.47462	0.0302323	2.96505
C10orf95	-0.976463	-0.936593	1.8722	1.44725	0.00658801	6.13154
C11orf1	1.85557	1.9109	3.31359	3.25729	0.00079125	2.64305
C11orf24	4.85849	4.74358	3.38783	3.46886	0.00261307	-2.58954
C11orf52	-0.225858	0.795023	2.69737	3.23262	0.0432562	6.41038
C11orf54	-1.12303	-0.973544	0.700912	0.849058	0.00331449	3.53883
C11orf71	-0.428704	-0.0604257	1.52589	1.73188	0.0124468	3.66407
C11orf72	-6.43073	-6.10534	-3.92422	-3.75558	0.00564738	5.38197
C11orf91	0.952218	1.31777	-3.32554	-2.42636	0.0143271	-16.1218
C11orf95	0.823653	0.686346	-0.18901	-0.352892	0.0106832	-2.0363
C12orf43	2.61092	2.43301	1.42233	1.39804	0.00645829	-2.16112
C12orf54	1.16635	0.430342	-2.79663	-2.42796	0.0142526	-10.6342
C12orf75	6.21086	6.2529	3.26013	3.88036	0.0133649	-6.32747
C12orf76	-0.420113	-0.698368	1.59513	1.16155	0.0172192	3.83062
C15orf61	0.899525	0.680326	2.24679	1.96083	0.0182862	2.48611
C15orf62	-2.45369	-2.34694	0.837453	2.05097	0.024194	14.3654
C16orf74	6.07922	6.26473	4.7914	4.37563	0.0199261	-3.00728
C17orf100	-0.371959	0.140312	1.98723	1.66826	0.0232632	3.84656
C17orf113	-3.24216	-3.59484	-0.520638	-1.24783	0.0244955	5.79282
C18orf32	-0.875968	-0.736266	0.431632	0.517563	0.0040751	2.42959
C18orf54	1.42023	0.940619	-3.07327	-2.70189	0.00551269	-16.7722
C19orf18	-1.62871	-2.05178	0.562301	-0.144237	0.0380814	4.13897
C19orf57	-2.84358	-2.91673	-0.433496	-0.348332	0.000508167	5.61482
C19orf73	0.0362157	0.16131	1.2141	1.62702	0.025617	2.49978
C1QTNF1	3.54722	4.12603	-1.88553	-0.866143	0.0124095	-37.0772
C1QTNF12	-2.2002	-2.35125	-0.250751	-0.846979	0.0302818	3.31007
C1QTNF2	-1.97509	-2.09868	-5.08749	-4.46317	0.013236	-6.67349
C1orf112	1.84633	1.47257	-2.48344	-2.05255	0.00523194	-15.2153
C1orf162	-2.56159	-3.52571	-0.656533	-0.860444	0.0434811	4.87418
C1orf210	1.74582	1.45944	3.21925	3.329	0.00831188	3.18545
C1orf43	5.72309	5.62792	6.77835	6.68802	0.00382571	2.08158
C1orf53	0.595016	0.897689	1.93442	2.4401	0.0393686	2.71491
C1orf54	-1.27976	-1.39494	2.20282	2.01536	0.00101733	10.9014
C1orf68	-1.82573	-0.817531	-4.98219	-5.3054	0.0186475	-14.1444
C2	-6.44242	-6.12635	-2.97561	-2.62459	0.00456319	11.1912
C20orf197	0.906683	1.07791	-4.79626	-5.11947	0.000943331	-61.8267
C20orf204	-4.98052	-5.24009	-3.05897	-3.33779	0.00977918	3.76311
C20orf27	5.30362	5.46186	4.22093	4.05193	0.00851728	-2.37234
C21orf58	0.907054	0.819308	-1.03805	-0.958948	0.00100517	-3.6343
C21orf62-AS1	-4.41462	-4.08922	-0.67929	-0.763712	0.00225902	11.5548
C2CD2	3.14087	3.59752	0.990222	1.48704	0.0241731	-4.37889
C2CD6	-5.71536	-5.62443	-7.94581	-8.26902	0.0047099	-5.4171
C2orf15	-1.93204	-2.34361	-0.277134	0.260254	0.0243433	4.3753
C2orf66	-3.62251	-3.13957	-1.02202	-1.06283	0.0105673	5.05817
C2orf76	1.76855	1.50081	2.73702	2.87724	0.0162097	2.25395
C2orf81	0.302612	0.924445	2.16	2.08246	0.0405769	2.84357
C2orf92	-3.79495	-4.95498	-1.45194	-1.58611	0.0393475	7.23975
C3orf35	-5.32346	-4.86056	-2.71261	-2.5552	0.00974644	5.49495
C3orf62	-0.24152	-0.0539518	0.976729	0.951366	0.00716803	2.16113
C4A	-4.39763	-3.9424	-3.16159	-2.94696	0.0472901	2.16706
C4B	-4.18545	-4.26149	-2.46139	-3.03508	0.0363851	2.78029
C4B_2	-4.18545	-4.26149	-2.46139	-3.03508	0.0363851	2.78029
C4orf46	2.45149	2.19653	-0.166531	-0.163088	0.00261391	-5.61318
C4orf47	-3.59521	-3.26982	-0.72613	-1.24198	0.0151607	5.45832
C4orf48	4.23365	4.75693	2.86101	3.11538	0.0353003	-2.84237
C5	-2.43764	-1.84154	-0.62435	-0.6749	0.0380198	2.80881
C5AR1	-5.04324	-6.45481	1.41514	1.63431	0.00950493	154.745
C5orf34	1.28596	0.460461	-2.4739	-2.34645	0.015797	-9.73637
C5orf38	-0.534218	-0.521149	2.25119	1.78464	0.00829956	5.83851
C5orf46	-5.22779	-5.9024	-1.63382	-0.0672101	0.0311995	26.2561
C6orf132	2.4958	2.36571	3.39839	3.60528	0.0127674	2.101
C6orf223	0.606608	0.617615	1.59795	1.83522	0.0113651	2.1502
C6orf226	2.02599	1.97466	4.34113	4.15682	0.00180494	4.75239
C7orf61	-1.22487	-0.761977	-2.04029	-2.04157	0.0455129	-2.06695
C9orf147	-6.89205	-6.98169	-5.38554	-5.31643	0.00127113	3.00192
C9orf152	-7.55898	-7.23358	-5.73054	-4.98336	0.037682	4.11055
C9orf16	4.80838	5.52962	7.22453	7.7607	0.0354225	5.00584
C9orf43	-2.33247	-2.59204	-0.273416	-0.931935	0.0343656	3.62901
C9orf85	0.838305	0.645514	1.90896	1.92389	0.00670815	2.25718
CA10	-1.86914	-2.77592	-7.57208	-7.31033	0.00839255	-34.7436
CA11	1.41755	1.60447	4.11253	3.91228	0.00298478	5.66232
CA2	2.02046	1.44458	4.59551	3.89583	0.0310012	5.70867
CA5B	-2.12735	-1.67214	-0.844313	-0.775753	0.0418362	2.12832
CAB39	5.45542	5.3828	3.70983	3.98751	0.00824734	-2.96996
CABP7	-5.42137	-5.24972	-4.06133	-4.17078	0.00689516	2.32864
CABYR	1.20744	1.29231	0.10312	0.217831	0.00426206	-2.12785
CACFD1	0.572602	1.19551	2.84807	2.79097	0.0251329	3.825
CACNA2D2	-6.70965	-6.38426	-2.4325	-3.48196	0.0226292	12.0397
CACNA2D4	-5.96612	-4.83337	-2.40072	-2.25926	0.0328761	8.39633
CACNB2	-6.8202	-7.00938	-5.63562	-5.7889	0.0100944	2.30143
CACYBP	5.48935	5.21811	3.66915	3.73137	0.00700759	-3.14589
CAD	3.88278	3.61594	2.56328	2.29313	0.0200332	-2.49866
CADM4	2.16349	2.31624	3.55124	3.54274	0.00340689	2.47448
CALCOCO1	2.2937	2.83035	4.03243	3.89146	0.0371011	2.63887
CALCRL	-2.81298	-2.43145	-0.939458	-0.892716	0.0124532	3.26284
CALD1	5.32595	5.20299	4.07372	3.93684	0.00529588	-2.39361
CALHM2	1.74712	2.45881	-0.16987	-0.0695806	0.0251576	-4.66762
CALHM6	0.511222	0.289127	-0.932515	-1.42412	0.0279784	-2.98658
CALM2	6.83595	6.94943	5.10894	5.51795	0.0175849	-2.98815
CALML3-AS1	-4.04021	-3.71397	-1.26591	-1.84495	0.0198786	4.99909
CALML6	-5.57141	-3.92409	0.00118483	-0.715688	0.0394015	20.9736
CALR	9.62833	9.81165	10.9329	10.8704	0.00664918	2.2684
CAMK1D	-4.09121	-3.29633	-1.1836	-1.02339	0.0236337	6.02214
CAMK2A	-6.9341	-8.19367	-1.655	-2.18095	0.0142995	50.0713
CAMK2D	1.23042	1.1424	2.72299	3.27279	0.0228142	3.51003
CAMKK1	-0.268285	-0.0595083	1.15817	0.752499	0.039121	2.17231
CAMSAP3	2.26311	2.09682	3.41548	3.0739	0.0303862	2.09177
CANX	6.20735	6.0573	7.41987	7.38149	0.00370729	2.40888
CAP1	7.67895	7.72373	5.14277	5.23527	0.000418081	-5.70536
CAPN15	3.75787	3.75483	2.15952	2.12019	0.000148876	-3.06629
CAPN2	7.50901	7.4351	4.99103	4.72381	0.00279927	-6.12469
CAPRIN2	1.351	1.38891	-0.0919205	0.232567	0.0154326	-2.46166
CAPS2	-4.43507	-4.77264	-3.02674	-3.15984	0.0141215	2.84921
CARD10	5.71144	5.62217	3.31573	3.0864	0.00248092	-5.52413
CARD11	2.92303	3.26598	-0.686727	-0.646491	0.00210051	-13.5584
CARD14	-5.41088	-5.08549	-1.34637	-0.288978	0.0152332	21.5633
CARD18	-1.38874	-0.311274	4.21414	4.95257	0.0141432	43.2121
CARD6	0.927291	0.817207	-0.601029	-0.505815	0.00259547	-2.68639
CARD8-AS1	-0.747229	-0.387729	-1.75784	-1.92771	0.0234502	-2.42049
CARF	-2.33674	-2.40526	-0.505747	-0.330663	0.00230943	3.87123
CARHSP1	5.28362	5.36782	4.00816	3.70068	0.0115344	-2.77272
CARMIL3	-7.34736	-5.85204	-1.60245	-1.40917	0.0212086	34.1518
CASC1	-6.69119	-6.04387	-3.48424	-4.11557	0.029633	5.92832
CASC18	-7.58427	-6.67392	-4.90784	-4.23105	0.0457568	5.89565
CASK	1.12819	0.968044	2.38995	2.25667	0.00660797	2.42031
CASKIN1	-8.44837	-9.10558	-2.29504	-3.31969	0.0102363	62.6657
CASP14	-6.80178	-4.30646	2.70895	4.91959	0.0302284	660.946
CASP1P2	-6.2834	-6.37304	-3.022	-1.40661	0.036558	17.3146
CASP9	0.0981505	0.539458	1.44369	1.67459	0.0380276	2.36254
CASTOR1	0.715288	0.484063	2.42939	2.50439	0.0042103	3.64828
CASTOR2	0.102094	0.192878	-1.4404	-1.63897	0.00416073	-3.22025
CASZ1	-0.369497	-0.0487444	2.02736	1.92928	0.00582672	4.55497
CATSPER2P1	-0.892556	-0.98439	1.15583	1.20351	0.000596055	4.34135
CATSPERE	-5.12256	-5.43459	-4.10147	-3.51779	0.0471887	2.76819
CATSPERG	-5.22584	-4.62034	-3.00312	-2.35804	0.03678	4.73219
CATSPERZ	-1.26719	-0.737448	-2.82478	-2.70056	0.0230618	-3.38781
CAV1	8.79796	8.50709	6.6995	6.49665	0.00736626	-4.15384
CAVIN1	7.52597	7.45464	5.91982	5.83649	0.00115522	-3.05707
CAVIN2	1.01161	0.466379	-0.995983	-1.74369	0.0449209	-4.31341
CBLB	-0.709691	-0.477411	1.31307	1.36362	0.00376389	3.81557
CBR3	2.47209	2.78087	-0.858422	-0.734173	0.00235567	-10.7241
CBWD5	3.24828	2.81599	1.78637	1.96193	0.038272	-2.23146
CBX1	5.57794	5.22832	4.12872	4.0873	0.0179773	-2.45397
CBX2	0.693298	0.98547	-0.228584	-0.119887	0.0228394	-2.01897
CBX3	6.6347	6.36529	5.53137	5.30929	0.0251614	-2.11354
CBX4	2.45503	2.52237	5.47961	5.3322	0.000770666	7.55381
CBX7	-0.89335	-0.591114	1.49222	1.20782	0.00969311	4.26414
CBY3	-5.94495	-6.61955	-1.738	-2.59172	0.0170149	17.3563
CCBE1	3.25944	2.42006	-1.95152	-3.14697	0.0178765	-41.9033
CCDC106	1.69112	1.50938	2.88275	2.61594	0.0191655	2.21775
CCDC114	-4.06745	-3.31321	-1.61752	-1.99963	0.0469455	3.68524
CCDC115	3.07442	3.04925	4.62507	4.80753	0.00308431	3.14806
CCDC134	2.09011	1.87918	-0.747058	0.0310919	0.0283576	-5.07225
CCDC138	0.505647	0.0940729	-2.22488	-1.84448	0.0141037	-5.04391
CCDC14	1.99219	1.69467	0.83615	0.502117	0.0344141	-2.25683
CCDC146	-1.67741	-1.84723	0.579535	0.238147	0.00762223	4.50386
CCDC149	0.0823144	-0.0312819	2.02045	1.88467	0.00210321	3.80275
CCDC150	-0.688979	-1.19853	-4.84835	-4.28704	0.0107639	-12.3286
CCDC152	0.228854	-0.150845	-1.83762	-2.33194	0.0208633	-4.35835
CCDC153	-1.29674	-1.16928	-0.144893	-0.170108	0.00362843	2.10747
CCDC154	-5.28077	-4.25494	-2.01937	-1.60562	0.0332828	7.75625
CCDC158	-8.00756	-7.68216	-4.91609	-5.2393	0.00679757	6.80771
CCDC159	0.700668	1.29702	2.85627	3.12371	0.0258941	3.97553
CCDC163	-0.431324	-0.181879	1.51997	1.67846	0.00595802	3.74721
CCDC167	4.65814	4.59315	6.14944	6.09211	0.000838935	2.81889
CCDC171	-3.50983	-3.90433	-0.522192	-0.682667	0.00467151	8.60184
CCDC18	0.864585	0.536406	-2.47643	-3.11738	0.0104322	-11.2934
CCDC18-AS1	-1.71809	-1.75883	1.50282	0.874015	0.0113898	7.60463
CCDC183	-5.92823	-5.28091	-2.66683	-2.99004	0.0165605	6.85013
CCDC183-AS1	-3.49688	-3.55482	-1.64934	-1.29566	0.00753001	4.15069
CCDC191	-1.23979	-1.65515	0.0295778	0.105841	0.0188728	2.85834
CCDC24	2.88372	3.03559	1.26453	1.36905	0.00313343	-3.12286
CCDC28B	2.45068	2.60559	0.214264	0.267264	0.00127834	-4.88165
CCDC30	-6.98089	-6.26821	-3.05175	-2.71352	0.0109294	13.3792
CCDC34	2.69556	2.37866	1.24408	1.31348	0.0162138	-2.39219
CCDC40	-3.84685	-3.60892	-2.52091	-2.86227	0.0380213	2.05095
CCDC58	4.93625	4.82777	3.70191	3.86362	0.00775369	-2.14243
CCDC68	-0.15557	-0.857658	-3.20705	-2.91359	0.021485	-5.87142
CCDC74A	2.375	2.56663	3.51391	3.83189	0.0230257	2.30072
CCDC77	2.1557	1.62522	-0.284511	-0.409227	0.0145094	-4.71524
CCDC85B	6.22008	6.31508	4.95669	4.44908	0.0261678	-2.95815
CCDC86	5.71654	5.38658	3.83967	3.9273	0.0103104	-3.17791
CCDC87	-3.59079	-3.7679	-2.14937	-2.38643	0.0108103	2.66003
CCDC88A	0.826187	0.719596	-1.74335	-2.71227	0.0253813	-8.00389
CCDC88C	-0.29817	-0.774327	1.58186	1.02708	0.0372481	3.58188
CCL28	-1.37873	-1.07957	0.369536	0.19503	0.0128739	2.85093
CCN1	7.32312	7.23061	3.10977	3.03743	0.000195105	-18.4209
CCN2	5.14531	5.00887	-1.86733	-2.47629	0.00184776	-152.102
CCNA1	-7.35207	-6.44171	-2.14512	-2.09195	0.00898257	27.4428
CCNA2	4.81891	4.25829	-1.1694	-0.860129	0.00330667	-46.9602
CCNB1	6.68041	6.18437	-0.203781	0.445901	0.00416721	-79.4147
CCNB2	5.49782	5.11928	-0.34568	-0.0474016	0.00191053	-45.4148
CCND1	4.97277	5.09889	2.96351	3.60515	0.0331253	-3.36709
CCND2	5.87149	5.70279	4.43314	4.46828	0.00413053	-2.52526
CCND2-AS1	-4.07213	-4.55405	-2.46579	-2.02363	0.0240963	4.19414
CCND3	5.01821	5.02487	3.48323	3.22957	0.00575547	-3.17145
CCNE1	2.71094	2.66408	0.211079	0.866972	0.0226264	-4.43362
CCNE2	-0.637632	-0.90041	-5.98251	-5.15554	0.00807103	-27.8578
CCNF	3.44788	3.04829	-0.763325	-1.35305	0.00677167	-19.7841
CCNJL	-0.190892	-0.154996	-3.29137	-4.73006	0.0334034	-14.2983
CCNYL1	3.13889	2.95522	1.02461	1.49389	0.019291	-3.45289
CCPG1	-0.434754	0.269689	3.1873	3.57339	0.0131879	11.0263
CCSAP	1.36242	0.980344	-0.440928	-0.179176	0.0235733	-2.79226
CCT2	7.07848	6.7456	5.45651	5.29282	0.0142451	-2.90266
CCT3	7.64704	7.4403	6.1523	6.16116	0.00551934	-2.61524
CCT5	6.87747	6.62792	4.83693	5.01692	0.00702549	-3.54497
CCT6A	6.77484	6.56653	5.35131	5.54243	0.0130784	-2.33564
CCT6B	-2.86366	-2.8013	0.318417	0.400017	0.000258738	9.13685
CCT7	7.6381	7.40828	6.2258	6.17276	0.00784186	-2.50344
CCT8	6.84859	6.5772	5.69724	5.583	0.0183189	-2.10348
CCZ1P-OR7E38P	4.45757	4.86021	2.56056	3.23209	0.0459616	-3.39301
CD14	-4.06254	-3.84406	0.357713	0.00689138	0.00248741	17.5769
CD163L1	-1.98982	0.0239311	-6.27339	-6.59659	0.0332497	-43.7753
CD1D	0.516407	0.608208	-1.41713	-2.08643	0.0206492	-4.97289
CD22	-7.86814	-8.54275	-5.36163	-4.51492	0.0263685	9.62754
CD248	-4.17832	-5.00493	2.24228	1.07215	0.0128873	76.0479
CD27-AS1	0.819043	0.722688	2.94575	2.42221	0.0188119	3.76622
CD274	2.74865	2.52868	-0.317142	-0.0601271	0.00356013	-7.09742
CD276	5.3651	5.52835	2.79346	2.79336	0.000945023	-6.29112
CD302	-2.57029	-2.51918	-4.65152	-4.27392	0.0097233	-3.77895
CD320	5.42331	5.39213	3.67582	2.88242	0.0330704	-4.37293
CD36	-8.61489	-7.70454	-3.22574	-1.84663	0.0209123	49.3004
CD3EAP	3.29446	2.8253	1.60267	1.41536	0.0255151	-2.92993
CD47	3.98265	4.08881	2.98839	3.03943	0.00330567	-2.03048
CD55	1.42716	1.30782	4.94134	5.24552	0.00191706	13.2318
CD59	6.24197	6.46753	3.70328	4.26168	0.0157328	-5.17754
CD70	-2.24686	-1.64966	-7.0979	-6.25118	0.0118029	-26.4699
CD72	-3.76365	-3.3508	0.70864	-0.53596	0.0308881	12.4975
CD83	2.25446	2.11202	0.794552	0.697224	0.00358204	-2.70823
CD86	-1.46732	-1.18092	-6.18963	-5.34291	0.00997102	-21.738
CD96	-4.80854	-4.37624	-8.00247	-8.74071	0.0125701	-13.7295
CDC20	7.471	7.14353	-1.04146	-0.256144	0.00284706	-248.321
CDC25A	2.9526	2.46842	-1.25436	-1.78437	0.00712391	-18.7638
CDC25B	4.87082	4.54953	2.62073	1.70609	0.034367	-5.84321
CDC25C	1.90901	1.72733	-4.54501	-3.8358	0.003691	-64.3815
CDC37	7.34751	7.43365	6.13327	6.2927	0.00586766	-2.262
CDC37L1-DT	-0.924863	-1.01451	0.520246	0.580365	0.00125828	2.86789
CDC42EP2	4.4564	4.68165	-0.376591	-0.598355	0.000975541	-33.2779
CDC42SE2	2.79914	2.6413	3.8842	3.74312	0.0092411	2.13383
CDC45	4.30127	4.2004	-3.59641	-2.01273	0.0124121	-133.011
CDC6	3.89952	3.58815	1.37892	1.31448	0.00436997	-5.26756
CDC7	2.08597	1.63914	-1.26481	-1.37144	0.0051745	-9.06735
CDCA2	2.5017	2.04395	-2.69777	-2.98536	0.00278142	-34.6406
CDCA3	4.28862	3.84161	-1.17383	-1.51353	0.00268283	-42.4825
CDCA4	5.29851	5.33036	4.23626	3.999	0.00985459	-2.29231
CDCA5	4.86476	4.537	-2.06746	-1.16478	0.00572818	-79.7272
CDCA7L	4.0897	3.94544	2.07647	1.22182	0.0318877	-5.16377
CDCA8	4.91225	4.41979	-0.865796	-0.53895	0.0030167	-41.3093
CDH1	5.66493	5.3866	6.9935	7.24656	0.0136351	3.0194
CDH11	0.441437	0.512434	-4.3418	-2.91959	0.0287552	-17.2393
CDH20	-4.46238	-5.03007	-7.07135	-7.39456	0.0168183	-5.60504
CDH24	2.39573	1.96279	1.19008	0.969961	0.0454992	-2.14242
CDH26	-2.40905	-2.35533	-4.01444	-3.70688	0.0109655	-2.78652
CDHR1	-1.24599	-2.67062	3.70077	3.25559	0.0183275	43.3056
CDHR2	-7.32705	-6.99263	-3.14014	-3.61649	0.00587002	13.7516
CDIPTOSP	-1.32161	-1.56559	-0.251201	-0.553349	0.0330565	2.05812
CDK1	4.89751	4.39389	-2.6455	-1.5267	0.00820242	-106.285
CDK14	0.2794	0.403458	-1.50899	-0.904639	0.0374804	-2.92461
CDK15	-5.4089	-5.62408	-7.90239	-7.64064	0.00559728	-4.77342
CDK19	-0.19996	-0.17796	1.49919	1.45274	0.000238133	3.17097
CDK2	4.89489	4.60865	1.95207	2.2581	0.00620841	-6.26228
CDK2AP1	6.49076	6.54362	5.33071	5.50076	0.00647133	-2.14571
CDK2AP2	5.34859	5.56925	6.95114	6.78503	0.00946746	2.65583
CDK3	0.829768	0.604417	2.12206	2.11337	0.00641901	2.64015
CDK6	2.7284	2.82583	1.41589	1.52193	0.00301552	-2.47634
CDKL3	-2.42629	-2.33038	-0.25905	-0.507086	0.00441168	3.9869
CDKN1A	7.29372	7.46329	9.17275	9.37478	0.00480705	3.71989
CDKN1B	2.70113	2.44341	3.91227	3.67683	0.0197863	2.33315
CDKN1C	0.46462	0.439327	4.30553	3.55481	0.0114594	11.144
CDKN2B	0.514811	1.29076	4.23605	5.14185	0.0239228	13.7958
CDKN2C	0.811349	0.593295	-0.610249	-0.724005	0.00796718	-2.58372
CDKN3	5.08389	4.63471	-2.2822	-1.23195	0.00736918	-98.1128
CDNF	-2.23195	-2.65502	0.54758	-0.0878182	0.0197809	6.37915
CDON	-3.52609	-2.67463	-0.314709	-0.697784	0.0308921	6.03819
CDR2	3.72406	3.30336	2.1414	2.12063	0.0224231	-2.60755
CDT1	4.46375	4.42729	1.00713	0.522901	0.00432375	-12.8216
CEACAM1	0.575302	0.830497	-3.7838	-2.97456	0.0106301	-16.9367
CEBPA	-0.250171	0.0237726	5.07347	5.40578	0.00161438	40.8658
CEBPA-DT	-1.31075	-1.23047	1.25376	1.46874	0.0018954	6.19823
CEBPB	4.31213	4.35843	6.40139	6.21493	0.00236261	3.92551
CEBPD	4.24854	3.74528	5.81363	5.77185	0.0192011	3.47216
CEBPG	3.80557	3.84212	5.26652	5.14842	0.00198964	2.60923
CEL	-1.17132	-1.75282	2.93609	2.07404	0.0167456	15.6397
CELSR1	1.6407	1.20693	3.51626	3.34175	0.0133213	4.01443
CELSR2	1.39434	1.34007	2.53097	2.61018	0.0015881	2.30277
CELSR3	-2.9846	-2.91686	-0.644016	-1.13444	0.0141138	4.17421
CEMIP2	2.5192	2.2417	0.956638	0.698473	0.0145684	-2.93405
CENPA	4.31342	3.95742	-2.90874	-1.89491	0.00668655	-92.8766
CENPE	1.77964	1.20997	-5.48965	-4.47583	0.00796165	-89.1118
CENPF	2.60237	2.01179	-5.75791	-4.07166	0.014959	-149.279
CENPH	4.71737	4.35737	1.89452	1.94673	0.00479659	-6.13367
CENPI	1.79744	1.21761	-5.0359	-4.55176	0.00357328	-78.8672
CENPJ	1.64627	1.30873	-2.30666	-2.15924	0.00245443	-13.0905
CENPK	2.98394	2.93647	-1.76506	-1.12479	0.00526842	-21.1873
CENPL	1.55201	1.22106	-1.40714	-1.18721	0.00543612	-6.42504
CENPM	3.91381	3.77144	-2.00993	-1.64865	0.00116982	-50.982
CENPN	3.13305	2.69867	-0.919958	-0.831888	0.00339823	-13.8497
CENPO	3.51593	3.25365	-0.377195	-0.281616	0.00140927	-13.1245
CENPP	0.535632	0.0760067	-1.04794	-0.904918	0.0334734	-2.43218
CENPQ	2.53472	2.92029	0.551767	1.22856	0.0421127	-3.57352
CENPV	0.649225	1.17725	-1.29798	-1.97483	0.0271899	-5.85489
CENPW	3.22004	3.06831	-1.58667	-1.79523	0.000710601	-28.5442
CENPX	5.89838	6.01276	4.79422	4.87751	0.0039682	-2.17303
CEP112	-1.67739	-1.84385	-4.75584	-5.59362	0.0152902	-10.6598
CEP128	0.744683	0.382415	-2.23233	-2.24973	0.00415482	-6.98654
CEP135	0.477559	0.161458	-1.32617	-1.24326	0.0102155	-3.04032
CEP152	0.0899796	-0.159328	-2.07336	-1.66618	0.0165047	-3.56795
CEP170	1.72421	1.74527	0.654881	0.402685	0.0108309	-2.30691
CEP55	4.88681	4.36856	-4.46805	-2.23667	0.0199857	-252.483
CEP57L1	0.345767	0.00523632	-1.39393	-1.40364	0.0115051	-2.97788
CEP72	0.793766	0.916715	-1.36929	-1.13873	0.00381456	-4.31468
CEP78	1.19717	0.819687	-1.83542	-1.78354	0.00453988	-7.0514
CEP95	1.96705	1.86234	3.08634	2.84703	0.0150661	2.07339
CERS3	1.91851	1.49308	4.61871	5.03367	0.0089465	8.69625
CERS6	2.68396	2.46066	4.34458	4.30053	0.00420136	3.36415
CES2	3.52639	3.43913	6.09495	6.21152	0.000742467	6.36638
CES4A	-0.531797	-0.103311	1.02289	1.50211	0.0389787	2.9898
CFAP300	-0.0249107	-0.215394	0.942691	1.15382	0.0144864	2.24763
CFAP43	-5.40686	-5.25139	-3.78487	-3.45097	0.0113848	3.27434
CFAP46	-3.41449	-3.76193	-5.60187	-5.62023	0.00731487	-4.06384
CFAP53	-2.1086	-1.93521	0.149226	-0.107681	0.00570657	4.12011
CFAP58-DT	-4.26688	-3.35652	-0.438437	-0.21321	0.0176175	11.2035
CFAP70	-3.4617	-3.5552	-0.32303	-0.561785	0.00174384	8.37473
CFB	-1.5503	-2.15452	-0.558364	-0.331377	0.0487575	2.65284
CFD	-0.0342529	0.858824	2.89853	2.99275	0.0300079	5.78916
CFL1	10.171	10.3306	8.23232	8.4918	0.00643968	-3.70319
CGAS	0.953656	0.598352	-1.13137	-1.95092	0.0352019	-4.98346
CH17-340M24.3	0.425492	0.712411	3.0504	2.77026	0.00725342	5.06785
CHAC1	3.3773	3.81653	4.95506	5.45123	0.0400129	3.04454
CHAC2	3.08144	2.80921	-0.0708238	0.756831	0.0268984	-6.07263
CHAF1A	4.22164	4.01647	0.79117	1.04796	0.00262805	-9.18634
CHAF1B	2.69816	2.61295	-0.426614	-0.200051	0.0016577	-7.82934
CHEK1	3.06587	2.78515	-0.217295	-0.888738	0.0107665	-11.1466
CHEK2	3.13866	2.94271	0.787871	0.676965	0.00237044	-4.95288
CHMP1B	4.0579	3.88371	5.11612	5.36366	0.0139252	2.41009
CHORDC1	3.76634	3.30436	1.57443	2.11655	0.0416591	-3.22625
CHP2	-6.12518	-6.21482	0.0886917	-0.227632	0.000725344	68.6187
CHPT1	3.17263	2.81822	1.42924	1.23327	0.0144847	-3.16932
CHRNA5	1.24866	1.02638	-2.66697	-2.68351	0.000853287	-14.0526
CHRNB1	4.20074	4.00215	2.27615	2.01616	0.00692627	-3.87795
CHRNE	-4.83302	-5.44862	-2.32679	-1.59322	0.0219185	9.06821
CHROMR	1.75787	1.97314	0.0649228	-0.295163	0.0110313	-3.94664
CHST1	-7.11487	-7.78948	-0.756613	-1.85476	0.0108136	70.8398
CHST10	1.03827	1.53513	-2.27301	-2.43447	0.00510923	-12.4705
CHST11	2.11427	2.49628	-0.202212	0.489709	0.0318378	-4.47388
CHST15	2.72706	2.78048	1.30951	1.65063	0.0178801	-2.41781
CHST2	1.50785	1.75159	-0.600241	-0.307124	0.00826667	-4.23806
CHST6	-1.61338	-2.0908	-5.82934	-5.77404	0.00368141	-15.4507
CHST8	-5.36331	-5.77488	-1.13433	-2.52465	0.0355898	13.3577
CHTF18	3.94594	3.77167	0.108168	0.348094	0.00166355	-12.3863
CIART	1.17454	0.591083	2.35716	2.26294	0.0402961	2.68932
CIB1	5.73425	6.04262	4.94893	4.69446	0.0333711	-2.0947
CIDECP1	1.8112	1.7642	2.7876	2.81519	0.000721905	2.01907
CIP2A	2.30162	1.60349	-3.27325	-2.52117	0.0110081	-28.8355
CIPC	1.13258	0.784611	2.25656	2.35109	0.0174923	2.5407
CIRBP	4.63794	4.79954	6.02132	6.01706	0.00384089	2.46305
CIT	1.52797	1.32246	-6.96229	-4.50789	0.0283292	-143.043
CITED2	2.12052	1.75354	3.7755	3.76508	0.00987759	3.56341
CITED4	6.53907	7.28019	3.78475	4.36779	0.0265911	-7.12733
CKAP2	3.53334	3.13462	2.01115	1.56573	0.0354275	-2.91913
CKAP2L	3.26738	2.68792	-6.56014	-3.91988	0.0259998	-297.688
CKAP5	3.91433	3.52078	2.55372	2.5024	0.0267213	-2.28073
CKLF	4.1732	4.50356	3.19704	3.28932	0.0236557	-2.13644
CKMT2-AS1	-0.573737	-0.666842	0.548543	0.879725	0.0162128	2.52175
CKS1B	7.49117	7.24246	5.58006	5.58757	0.00483354	-3.44141
CKS2	7.68553	7.45004	2.86046	3.1478	0.00165265	-23.6481
CLBA1	1.08117	1.31004	2.54022	2.64947	0.00811247	2.63763
CLCA2	4.93262	5.20002	6.12811	6.2987	0.018584	2.21466
CLCA3P	-3.59787	-3.64021	-5.60593	-5.56657	0.000215814	-3.91012
CLCA4	-6.82995	-6.50456	-1.15352	-1.32022	0.0011313	43.123
CLCA4-AS1	-2.15273	-2.44031	0.104556	-0.484992	0.0233984	4.30586
CLCN3	1.75851	1.62242	3.35739	3.83671	0.0166494	3.74919
CLCN5	-1.70032	-1.66305	-0.330696	0.0632656	0.015948	2.92405
CLDN1	1.05668	-0.508584	5.41183	6.17993	0.0240309	45.9449
CLDN23	-1.6455	-2.05218	-0.477577	-0.67177	0.0298796	2.41859
CLDND1	4.27264	3.97785	5.68325	5.56304	0.0111049	2.82431
CLEC18B	-4.06562	-4.2879	-2.36957	-2.03268	0.0102736	3.933
CLGN	-7.6459	-6.73554	1.47901	-1.35407	0.0395974	152.555
CLIC1	8.78285	8.831	7.20284	7.28407	0.000910641	-2.95563
CLIC3	-0.115472	0.874318	5.2746	7.18461	0.0321818	57.6875
CLIP1	1.85075	1.88318	3.10303	3.74685	0.040235	2.94441
CLMP	0.327042	-0.284555	-3.09116	-3.58277	0.0133762	-10.2547
CLN3	2.66329	2.74719	3.93213	3.8402	0.00276528	2.26722
CLN6	4.56466	4.61082	3.25347	3.71304	0.041047	-2.15022
CLPB	1.3672	1.21616	0.389825	0.17764	0.0162854	-2.01105
CLSPN	1.4759	1.25784	-6.04944	-5.68815	0.000849278	-150.713
CLTRN	-1.99931	-1.4009	0.870602	0.21741	0.0368188	4.73746
CLU	1.99013	1.86808	2.82816	3.10066	0.0201668	2.04955
CLUH	4.61208	4.41525	3.54867	3.46144	0.0111994	-2.01197
CLVS1	-3.9316	-4.40488	-6.44764	-6.94685	0.0179988	-5.77174
CLYBL	-2.34105	-2.12528	0.982836	0.529091	0.00698936	7.93996
CMC2	1.61811	1.49351	-0.129692	0.24682	0.0170923	-2.82303
CMPK2	1.1986	1.72952	-2.65139	-2.2641	0.00694675	-15.1559
CMSS1	3.29115	3.13245	1.93515	2.09844	0.00895476	-2.28945
CMTM3	3.89731	3.91771	1.76082	1.95175	0.00218374	-4.14457
CMTM4	0.987143	0.678317	2.00026	2.09805	0.0172713	2.3237
CMTM7	4.59387	4.23527	0.573654	0.633776	0.00226824	-14.034
CMTR1	3.71013	3.6531	2.46665	2.68702	0.0104474	-2.15065
CNGB1	-4.49401	-4.84669	-7.30942	-7.46271	0.00497536	-6.5692
CNKSR2	-4.7775	-4.5724	-7.91484	-8.06812	0.0014868	-9.96268
CNKSR3	-2.80944	-3.23198	-1.48623	-1.54874	0.0195941	2.83475
CNN2	7.60045	7.67703	6.04571	5.55185	0.017949	-3.58
CNN3	6.01582	5.74744	2.36293	3.12456	0.0161572	-8.80235
CNNM1	-3.24757	-3.68611	-1.04309	-1.55331	0.0232263	4.496
CNNM2	-1.65056	-1.61834	0.518984	0.188179	0.00691539	3.96695
CNNM3	0.963174	0.834709	2.13599	1.91314	0.0128052	2.18195
CNOT6L	0.982974	0.671513	2.02157	1.8098	0.028654	2.12644
CNPY4	2.8263	2.8579	1.73445	1.78807	0.000827878	-2.11527
CNTNAP1	1.29759	1.4265	-1.50444	-2.1221	0.00972751	-9.03371
CNTROB	3.09202	3.00666	2.16375	1.91363	0.0166697	-2.01481
COA6-AS1	-0.81284	-0.740925	0.919782	1.22016	0.00691965	3.59715
COBLL1	0.566462	-0.0679101	2.19804	2.5937	0.029014	4.42781
COL11A1	-4.52981	-3.37043	-9.54685	-9.2851	0.0116158	-44.1964
COL11A2	-4.96629	-4.74043	-2.75196	-3.08254	0.0105225	3.82672
COL12A1	3.25896	2.83744	-0.175976	0.515679	0.0192282	-7.35308
COL13A1	-0.960271	-0.219841	-8.39627	-7.13452	0.0102332	-144.541
COL21A1	-6.02763	-7.02416	0.656802	-0.0305511	0.0077425	114.486
COL22A1	1.85182	2.7062	-1.52497	-0.872761	0.0230568	-11.1416
COL27A1	1.53958	1.6815	0.477589	0.724668	0.0193447	-2.01309
COL4A1	2.70657	3.26234	-0.425975	-0.432474	0.00656222	-10.6566
COL4A2	4.94203	5.41025	0.621667	0.677192	0.00270134	-23.0503
COL4A5	1.84073	1.83758	3.33615	3.07136	0.00928359	2.57505
COLGALT1	5.47258	5.46977	4.00336	4.01769	2.50011e-05	-2.75231
COLGALT2	-7.10176	-7.0394	-4.7879	-4.74854	0.000256358	4.93266
COLQ	-3.8808	-3.85497	-2.16483	-1.90308	0.00510308	3.56505
COPS6	6.91551	6.87549	5.79111	5.8863	0.00237832	-2.0803
COPZ2	2.7813	3.18264	4.31037	4.57293	0.0259422	2.75048
COQ2	3.86311	3.60995	1.44993	2.20681	0.0410599	-3.75328
COQ3	3.76901	3.62119	2.14609	2.40538	0.0108746	-2.67467
CORO1A	3.43281	4.12124	-2.00855	-0.532636	0.0250508	-33.0738
CORO2B	-2.11912	-1.58593	-3.40481	-3.91564	0.0392732	-3.50084
CORO7	3.13795	3.26984	1.57084	1.58859	0.00167421	-3.08268
COTL1	7.37466	7.37111	3.2978	3.60974	0.00158026	-15.1276
COX7A2L	4.22607	4.41425	5.80344	5.91751	0.0050638	2.90858
CPA2	-1.55952	-1.64917	-5.46805	-5.79126	0.00173128	-16.2832
CPAMD8	-5.29031	-5.0215	0.20401	0.0039243	0.00101316	38.316
CPE	-1.16012	-1.68448	3.22784	3.47821	0.00368118	27.3852
CPEB2	0.12551	0.213964	1.4105	1.48138	0.00196622	2.42201
CPEB3	-3.74218	-3.92646	-0.564587	-0.219031	0.00321977	10.8718
CPLANE2	0.758626	1.13649	2.19274	2.15694	0.023086	2.34126
CPLX1	-5.64283	-4.73247	-0.270069	-1.45953	0.0287278	20.0128
CPNE2	3.65787	3.70666	1.69079	1.02792	0.0198605	-5.00341
CPNE8	1.72145	1.38627	-0.302359	-0.864926	0.0226696	-4.39999
CPO	-6.46533	-7.13993	-3.95882	-4.37513	0.0218763	6.21456
CPT1A	2.34223	1.86665	3.3753	3.30442	0.0358468	2.35449
CPT1B	1.08977	1.02653	2.52626	2.26348	0.0100671	2.52575
CPT2	2.81715	2.67471	3.94202	3.6178	0.0280936	2.04767
CRABP2	2.039	1.32728	6.90294	7.81177	0.0101889	51.0633
CRACR2A	-2.3494	-2.64067	-7.36645	-8.10469	0.00568473	-37.8057
CRAT	1.81523	2.06624	4.24591	3.5585	0.0330822	3.89457
CRB3	2.42072	2.47658	3.67637	3.97262	0.0117908	2.5952
CREB3L4	2.16464	2.23885	3.82053	3.59039	0.00640282	2.83572
CREB5	-1.38566	-2.31727	-6.32058	-6.05882	0.0122116	-20.2274
CREBRF	-2.87871	-2.9344	0.239706	0.115623	0.000485822	8.48092
CREG1	3.61303	3.08823	6.43274	6.60462	0.00751065	8.98833
CRELD1	1.78129	2.3159	5.4667	5.52567	0.0060297	10.9101
CRELD2	4.48267	4.93899	7.49802	7.65794	0.0070351	7.29624
CRLF1	-4.62717	-3.6237	-0.0502693	-0.805794	0.0276612	12.9727
CRSP8P	-2.83019	-2.51727	-3.85517	-4.20155	0.0284258	-2.55731
CRYAB	-1.44078	-1.17679	4.8376	5.50241	0.00303358	89.1889
CRYBG2	0.0672069	-0.549395	2.42069	2.98511	0.0195663	7.69538
CRYM	-5.71673	-5.80637	-1.85266	-1.5222	0.00176122	16.8435
CRYZL2P	1.58628	1.38159	-0.375543	-0.43611	0.00317453	-3.70574
CSAD	-0.0127345	0.106466	1.5059	1.87826	0.0138261	3.12794
CSE1L	5.84432	5.47865	3.93983	3.83904	0.0112617	-3.41539
CSKMT	0.46102	0.132339	1.84116	1.43073	0.0364433	2.53022
CSMD2	-3.06562	-2.6456	-5.98233	-6.72057	0.0144393	-11.2811
CSMD3	-3.69043	-3.636	-7.37374	-7.79006	0.00285763	-15.1232
CSNK1E	5.40409	5.28373	4.06432	4.19344	0.00523522	-2.32145
CSNK1G1	1.43429	1.2725	2.74636	2.35153	0.0303996	2.29033
CSNK2A2	3.61936	3.46606	5.1173	4.7389	0.0210296	2.61241
CSPG5	-4.71478	-4.28985	1.822	1.45558	0.00208049	70.576
CSRP1	6.77652	6.86479	5.33332	5.87053	0.0464403	-2.32742
CSTF2	3.38155	3.29065	1.48204	1.61809	0.00209158	-3.44867
CSTF3	3.1536	3.07801	1.91185	2.09935	0.00818823	-2.15876
CTAGE11P	-7.54369	-8.2183	-4.71526	-5.19047	0.0192819	7.61125
CTBP1-DT	1.30554	1.39018	2.34946	2.48287	0.00542342	2.09696
CTBS	0.598231	0.778642	2.06801	2.48652	0.0199562	3.00805
CTDSPL	4.10083	3.84511	5.3749	5.05006	0.026703	2.36118
CTH	0.977213	1.23342	2.2255	2.09702	0.017925	2.07907
CTNNAL1	6.01221	5.49196	2.28972	2.76793	0.0118033	-9.33894
CTNNB1	6.30492	6.21269	4.92106	5.09637	0.00621894	-2.37856
CTPS1	5.17506	5.01886	2.14703	2.7112	0.0118239	-6.35481
CTPS2	1.63577	1.55108	0.262636	0.230729	0.00112695	-2.54337
CTSC	5.70306	5.30071	3.66886	4.19482	0.0417111	-2.96913
CTSD	6.71735	7.209	9.54855	9.73931	0.00953652	6.41193
CTSF	1.65547	1.9634	4.50491	4.27725	0.00545578	5.98621
CTSH	0.773211	1.06505	4.69097	4.92519	0.00230668	14.8146
CTSO	-0.382945	-0.30605	0.49221	0.849722	0.0309253	2.02155
CTSS	-0.312129	0.0605653	-3.97554	-2.62973	0.0450663	-9.04333
CTSZ	7.01328	6.92507	4.8121	4.79458	0.000430818	-4.48725
CTU2	3.66412	3.5488	2.5208	2.41233	0.00478792	-2.20365
CUBN	-7.72534	-6.94051	-4.7594	-5.37211	0.0449888	4.81378
CUEDC1	2.69595	2.62703	1.3336	0.555815	0.0480212	-3.28703
CUTALP	-0.100304	-0.448103	2.18417	1.79652	0.0129661	4.80503
CUX1	1.30655	1.40408	2.72747	2.6326	0.00262705	2.50484
CX3CL1	-0.89929	-1.14736	-4.2711	-5.09681	0.0135861	-12.6462
CXADR	1.28904	1.42488	3.05843	3.73091	0.0271887	4.10594
CXCL1	4.48168	3.99824	-1.37853	-0.996485	0.00320673	-43.0359
CXCL14	-1.47566	-1.6458	3.73772	4.3375	0.00308602	48.4473
CXCR1	-1.98782	-1.40761	-4.48131	-5.67899	0.0365898	-10.4283
CXXC5	-1.23425	-1.08632	0.767667	0.988578	0.00422604	4.10792
CYB561	3.4203	3.49517	4.77226	5.02414	0.00821683	2.71408
CYB5B	5.18319	4.98243	3.6522	3.806	0.00861295	-2.55569
CYB5D2	1.91007	1.58204	3.59309	3.19506	0.0236238	3.13403
CYB5R1	5.49867	5.45304	7.00587	7.09308	0.000976603	2.97651
CYB5RL	-1.54709	-1.65488	-0.12172	-0.230396	0.00287239	2.68502
CYBRD1	2.84652	2.88922	4.98688	5.26932	0.0039692	4.79068
CYFIP2	-2.93467	-3.28278	-0.436778	-0.808301	0.0103218	5.60295
CYP1B1	-4.42713	-4.72977	-2.21367	-2.40648	0.00619814	4.8178
CYP27B1	4.84013	4.42171	0.545854	0.0168345	0.00595803	-20.387
CYP27C1	1.3035	1.34281	-0.904385	-1.21722	0.00434441	-5.21967
CYP2E1	-3.19204	-3.86665	-0.846811	-1.60066	0.0449111	4.94377
CYP2R1	1.66043	1.7323	3.44366	3.57053	0.0016172	3.50819
CYP39A1	-1.63107	-1.00451	1.78062	1.81164	0.00999469	8.6573
CYP3A5	-3.07326	-2.56048	-0.193946	0.800312	0.0306691	8.6942
CYP46A1	-7.28471	-7.95932	-5.19324	-5.51645	0.0261526	4.81378
CYP4F11	-4.0057	-4.77984	-0.922265	-1.84055	0.0375434	8.06328
CYP4F12	-6.15781	-5.24746	2.69521	2.70848	0.00292096	338.844
CYP4F22	-5.94771	-5.39993	0.735384	0.842916	0.00185996	88.2162
CYP4F3	-6.23352	-6.4227	0.34113	0.791849	0.00125426	118.982
CYS1	-3.42233	-2.87455	-4.76382	-5.50207	0.0496816	-3.95726
CYSRT1	-0.00215611	0.212205	3.12668	4.86141	0.0469719	14.8153
CYSTM1	5.16028	5.35746	6.52653	6.22301	0.0253066	2.16731
CYTH3	3.37574	3.2181	2.03058	2.05426	0.0040126	-2.38585
CYTOR	4.04989	4.44718	0.00637541	0.995998	0.0196506	-13.4297
CYYR1-AS1	-5.45641	-6.13102	-2.86244	-2.91556	0.013298	7.4887
DAB2	0.988717	0.672961	-4.08973	-3.9979	0.00113573	-29.3371
DAGLA	-3.827	-3.6047	-8.17847	-7.91672	0.00156755	-20.1365
DAND5	-4.35666	-3.91579	-5.85015	-6.17336	0.0205847	-3.66936
DAPK1	-1.40705	-1.27933	0.37127	1.16354	0.0342942	4.31869
DAPK2	-2.34053	-1.70147	0.835978	0.535665	0.0165898	6.52881
DAPL1	-1.96213	-2.95867	3.65499	4.2053	0.00783994	83.897
DARS2	3.67544	3.2758	1.7037	1.74683	0.0129285	-3.36442
DAZAP1	6.40439	6.42382	4.61994	4.91337	0.00787144	-3.1328
DBF4	2.87236	2.47603	-0.0202926	-0.14187	0.00561197	-6.75181
DBF4B	1.94232	1.60821	-1.85248	-2.30402	0.00526992	-14.4552
DBN1	5.15547	5.36086	4.30038	4.16302	0.0141787	-2.03702
DBNL	4.15178	4.28075	2.77109	3.1286	0.0217839	-2.40563
DBP	0.663386	0.40419	4.32734	3.87824	0.00523567	11.868
DCAF15	4.02402	4.29082	3.10219	3.1898	0.0187324	-2.01591
DCBLD2	6.05967	6.13385	2.47535	2.52821	0.000160462	-12.0836
DCLRE1B	2.3151	2.02113	-0.21933	0.0248294	0.00703908	-4.80777
DCN	-5.1834	-5.20593	-3.12669	-3.29175	0.00175545	3.95983
DCST1-AS1	-0.35835	0.0263931	1.76692	1.90222	0.010231	4.00152
DCST2	-5.10166	-4.63877	0.500771	0.304673	0.0022647	38.6645
DCT	-8.66846	-7.02115	-3.25507	-3.61481	0.0346599	21.257
DCTPP1	6.29893	6.28604	4.11731	3.87928	0.00268835	-4.90477
DCUN1D5	2.31061	2.2122	0.971741	1.16143	0.00790208	-2.28917
DCXR	5.54542	5.52749	6.66273	6.46801	0.00890919	2.04049
DDIAS	2.21185	1.93537	-4.55217	-3.44243	0.00875591	-67.2244
DDIT3	3.19568	3.05101	8.23055	8.45049	0.000635937	37.1985
DDIT4	7.52959	7.43607	8.90739	8.77424	0.00356983	2.56327
DDIT4L	-1.15487	-0.657623	-4.70147	-3.95429	0.0167696	-10.7156
DDN-AS1	-0.339963	-0.144182	-2.2691	-2.29733	0.00233959	-4.11572
DDX11L9	-26.5336	-26.5754	-5.44312	-6.19816	0.000332373	1743880
DDX12P	1.55182	1.48586	-1.77032	-1.59553	0.000850087	-9.20086
DDX39A	6.2474	6.04035	3.67764	3.90982	0.00435186	-5.09875
DDX46	3.19889	2.89531	1.73115	1.88455	0.0183183	-2.36075
DDX58	2.90194	2.52472	-0.405976	-0.809947	0.00685224	-9.99559
DDX60	2.56928	2.70367	-0.348592	0.027697	0.00506351	-6.94955
DDX60L	1.35202	1.54723	-1.04679	-1.22649	0.00262098	-6.0054
DEAF1	2.36463	2.37609	4.12215	3.98167	0.0017519	3.20772
DEFB1	-1.14918	-0.454554	4.46933	4.9619	0.00590218	45.8066
DEGS2	-6.41943	-5.85512	1.34219	2.32912	0.0050447	251.241
DENND1B	-0.879615	-0.936502	-0.12211	0.32832	0.0468834	2.01554
DENND1C	-0.959602	-1.3759	0.678613	0.489377	0.016613	3.36766
DENND2B	3.39686	3.43275	0.73508	0.413719	0.00322433	-7.16221
DENND2C	-0.213842	-0.5896	1.02734	1.49101	0.030796	3.16214
DENND4C	0.736235	0.530612	1.70906	1.66399	0.00984191	2.07498
DENND5B	-1.38661	-1.53868	-3.51284	-4.07309	0.0151627	-5.02916
DENND6B	-2.68442	-1.7476	0.872944	0.949173	0.0218491	8.73657
DEPDC1	2.52255	1.94288	-4.65607	-3.53871	0.00974168	-80.4547
DEPDC1B	3.48224	3.13158	-1.18554	-0.237545	0.0154515	-16.206
DEPTOR	-4.37761	-4.90021	-0.195529	-0.43942	0.00442298	19.9931
DERL2	2.97635	3.08885	4.09199	4.01312	0.00450526	2.02786
DERL3	-1.42349	-1.30755	1.03384	1.10655	0.000788276	5.41031
DET1	-0.831507	-0.697377	0.625758	0.343298	0.0153108	2.37672
DFFA	3.64933	3.31664	2.44798	2.4143	0.0243481	-2.07318
DGAT2	-0.573953	-0.236279	3.27651	5.15431	0.0400812	24.5989
DGCR6	0.971736	1.60489	3.26322	2.81114	0.046081	3.36094
DHCR7	6.77825	6.63693	5.68139	5.64841	0.00480738	-2.06007
DHDH	-1.99075	-2.0064	0.186695	0.362474	0.00150336	4.8338
DHFR	4.30294	3.81665	1.36595	1.71595	0.013852	-5.73122
DHRS12	-0.302337	-0.0509444	0.945637	0.847903	0.0154208	2.1044
DHRS4L1	-4.90436	-4.28922	-0.0262348	-0.375058	0.00640673	21.0558
DHX37	3.26666	3.10514	1.79523	1.52576	0.0104391	-2.87866
DHX9	5.31994	4.98232	3.85765	3.7465	0.0169162	-2.54745
DIAPH1	5.29097	5.10765	3.64961	3.75216	0.00487676	-2.82534
DIAPH2-AS1	-0.500901	-1.29837	-6.6091	-5.34735	0.0209202	-33.7915
DIAPH3	2.47915	1.67306	-5.68111	-3.18669	0.0382277	-91.1396
DICER1-AS1	-1.07777	-1.22186	1.99127	1.2024	0.020653	6.71155
DIMT1	3.93593	3.82014	2.76497	2.7679	0.00270305	-2.16086
DISP1	-2.05096	-2.19631	-0.686469	-1.04864	0.023292	2.38846
DIXDC1	-0.769112	-0.539545	0.666733	0.837805	0.0101989	2.65111
DKC1	4.69842	4.37649	3.35127	3.19123	0.0195649	-2.40528
DKFZP586I1420	-0.617302	-0.505807	1.59052	1.69366	0.00118549	4.60641
DKK1	7.49274	6.5101	1.89979	3.16369	0.0306081	-22.1568
DLC1	0.147154	0.637455	-2.31002	-2.10517	0.0102823	-6.06245
DLEU2	-0.346432	-0.465427	-3.44224	-2.81829	0.0133195	-6.60857
DLG2	-6.5107	-7.35523	-4.12972	-4.15747	0.0221814	6.91326
DLG5-AS1	-1.83397	-1.90767	-3.64939	-3.06571	0.0369887	-2.80252
DLGAP1-AS2	-2.71166	-2.18463	0.0427826	-0.382677	0.0213917	4.85071
DLGAP3	-6.1204	-5.98765	-2.80654	-3.54478	0.0165569	7.35317
DLGAP5	4.03263	3.41092	-7.2141	-3.3085	0.045195	-506.029
DLL3	0.716449	0.816366	-0.346235	-0.713225	0.0208568	-2.45571
DLX1	2.01811	1.90048	0.25603	-0.349861	0.0228537	-4.01726
DLX3	0.353841	0.251918	3.62652	3.72831	0.000455225	10.3713
DLX4	-3.19649	-4.45606	0.791146	0.272216	0.0235689	20.5057
DLX5	-3.32907	-2.80205	2.24783	2.82807	0.00485652	48.621
DLX6	-4.76585	-5.44046	-2.35245	-1.53816	0.0269064	8.92499
DMC1	-1.2605	-1.31167	-4.50401	-4.11673	0.00414537	-8.1358
DMGDH	-6.63048	-7.89005	0.468487	-0.408261	0.0108974	156.539
DMKN	5.32275	5.38285	8.04691	9.24758	0.0317143	9.81132
DMXL1	-1.10537	-1.21667	0.0262678	0.0851269	0.00266638	2.32417
DNA2	1.03628	0.284187	-2.65018	-3.32702	0.0186862	-12.5432
DNAAF5	4.11189	3.93209	3.08905	2.93858	0.0132518	-2.01137
DNAH1	-5.00324	-4.65319	-2.82333	-2.81684	0.00751382	4.02261
DNAH14	-1.67561	-1.63366	-2.79308	-2.96523	0.0051934	-2.33678
DNAH2	-4.85889	-4.87453	-6.27838	-6.75359	0.0201519	-3.13675
DNAH5	-3.84328	-2.91431	-6.28162	-6.88237	0.0285493	-9.21002
DNAH7	-7.46173	-7.65091	-6.27715	-6.01539	0.0128626	2.65746
DNAI1	-7.52713	-8.20174	-5.21327	-4.75887	0.0193844	7.35316
DNAJA1	6.54084	6.25114	4.40036	4.61066	0.00884599	-3.70757
DNAJB11	5.68189	5.56459	6.72745	7.06654	0.0192666	2.4179
DNAJB9	2.72959	2.94258	5.6578	5.72134	0.00151331	7.22744
DNAJC1	3.52946	3.56781	4.69049	4.76907	0.00136747	2.26756
DNAJC11	4.48369	4.29302	3.24745	3.41717	0.0142945	-2.07922
DNAJC25-GNG10	-4.61046	-4.34147	-13.1584	-15.5571	0.0145902	-943.469
DNAJC27-AS1	-7.37476	-9.04936	-2.54633	-3.39705	0.0306489	37.8016
DNAJC28	-1.5909	-1.976	-0.510153	-0.729528	0.0344075	2.24017
DNAJC3	2.97484	3.15049	4.63041	4.9038	0.00896473	3.25903
DNAJC3-DT	-2.10276	-2.80774	-0.0831766	-0.342027	0.0269085	4.73264
DNAJC4	3.25805	3.62143	5.20101	4.98177	0.0161083	3.14193
DNAJC6	-0.540951	-1.1073	0.886138	0.998067	0.0256847	3.40164
DNAJC9	5.28814	5.11491	3.05969	3.07588	0.00165795	-4.38853
DNAJC9-AS1	-0.984345	-1.27328	0.386955	-0.00306263	0.0321457	2.49798
DNAL4	3.36656	3.57213	5.49673	5.35195	0.00410956	3.87716
DNASE2	4.43298	4.73068	6.1726	6.06526	0.0104308	2.9021
DNM1L	4.65507	4.46667	2.92266	3.1551	0.00952364	-2.87186
DNM1P35	-5.17654	-4.95806	-2.19198	-2.66104	0.00946247	6.23672
DNMT1	4.8241	4.48545	1.39995	1.49849	0.00301287	-9.22504
DOCK11	-0.576149	-0.18603	-3.28596	-2.92184	0.00946675	-6.60157
DOCK4	1.23872	1.11109	-2.25375	-3.01695	0.0101537	-14.0282
DOCK5	2.25244	2.29094	0.299817	0.444901	0.00155785	-3.7304
DOCK8	-3.03505	-3.07381	-1.23802	-1.6381	0.0151106	3.06602
DOCK9	2.74985	2.67962	1.5354	1.59057	0.00149974	-2.22183
DOCK9-DT	-1.12326	-0.970704	0.542796	0.567324	0.00231752	3.03573
DOK1	1.15184	1.3411	-1.61981	-2.21603	0.0096288	-8.96552
DONSON	3.1936	3.00836	0.716036	1.21419	0.0151294	-4.39502
DOP1A	-0.669449	-1.1911	0.552758	0.572136	0.0292389	2.81419
DPF1	0.715017	0.580364	-3.58091	-3.01104	0.00546665	-15.3873
DPP3	4.92969	5.0209	3.79453	3.98452	0.00928834	-2.12251
DPP9	4.95584	4.89699	3.98452	3.85186	0.00514048	-2.01144
DPY19L1	2.42741	2.18784	0.924921	0.634983	0.0148169	-2.8832
DPY19L2P2	-4.43399	-4.32811	-7.83363	-8.58568	0.00969437	-14.2077
DPYD	-1.38134	-1.75874	-5.67278	-6.87046	0.0173706	-26.0206
DPYSL2	3.82888	3.87257	1.28544	1.2951	7.63404e-05	-5.89892
DPYSL3	3.20638	3.99111	-1.93767	-1.00523	0.0141386	-33.5954
DQX1	-0.0109921	0.527705	1.65128	1.47829	0.0438301	2.47329
DRAIC	-6.91895	-7.59356	-4.09051	-4.34333	0.0137571	8.22109
DRAP1	7.90891	7.97544	6.5994	6.6465	0.000953109	-2.49533
DRC3	-3.9929	-4.08254	-0.983887	-1.01518	0.000244083	8.21457
DSC1	-4.33179	-5.0064	1.20518	2.41907	0.0112843	89.3392
DSC2	1.08344	0.997653	3.15449	3.43269	0.00414827	4.76687
DSC3	4.22597	3.9762	6.44386	6.46989	0.00282894	5.11875
DSCAM	0.267056	0.11568	-3.71977	-3.41429	0.00205075	-13.5329
DSCC1	2.90074	2.64272	-2.13501	-2.47271	0.00174824	-33.7214
DSG1	-4.29493	-4.25109	2.83248	4.05583	0.00623172	210.426
DSG3	3.6617	3.85828	6.91911	7.07472	0.00149653	9.42785
DSN1	3.29942	3.10927	0.542561	0.712553	0.00244044	-5.9661
DSP	5.28165	5.21246	6.69216	6.80511	0.00193967	2.83153
DST	3.13821	2.93814	5.00349	4.809	0.00553136	3.65045
DTL	3.05465	2.70168	-5.0382	-3.58381	0.0106614	-145.933
DTX1	-7.86639	-8.54099	-5.35988	-4.6387	0.0229297	9.21767
DTX3L	3.23363	3.23006	1.20129	0.738693	0.0102964	-4.79608
DTYMK	6.12888	5.98093	3.51397	3.62627	0.0013941	-5.5975
DUBR	1.09133	0.718066	-0.321282	-0.303809	0.0227585	-2.32502
DUOX1	2.16866	2.16587	3.67016	4.04135	0.011868	3.22318
DUOX2	-4.00515	-3.48925	-0.0343424	-0.419103	0.00825148	11.4754
DUOXA1	0.962021	0.931395	3.17921	4.43508	0.0449904	7.26235
DUS2	3.7132	3.79728	2.48223	2.86407	0.0311239	-2.1171
DUS4L-BCAP29	1.31569	1.15821	-0.454508	-0.0392407	0.0216713	-2.79689
DUSP13	-5.30687	-7.98147	1.46174	-0.0229086	0.0405394	164.687
DUSP19	-2.45521	-2.48166	-1.40008	-1.50511	0.00282992	2.02208
DUSP28	-1.47921	-1.30067	-0.00436678	0.127341	0.00579067	2.73478
DUSP4	4.51368	4.39132	-0.368625	0.772958	0.0177575	-19.0317
DUSP6	5.3028	5.03429	-0.10833	1.1705	0.0192769	-24.8894
DUSP8	-1.14329	-1.42868	-0.0120336	-0.19582	0.0200004	2.269
DUT	5.6523	5.45738	4.42827	4.38846	0.0074437	-2.21373
DYRK1B	1.18602	1.88724	3.29418	3.08386	0.0457318	3.14354
DYSF	-2.50199	-2.44277	-4.19711	-3.79786	0.0170635	-2.87808
DZIP1L	-0.406405	-0.148127	-2.43733	-2.61758	0.00486217	-4.75745
E2F1	3.43374	3.3331	-0.961752	-0.292824	0.0070368	-16.1192
E2F3	1.37444	1.18094	-0.191852	-0.0424042	0.0075941	-2.62955
E2F4	5.56718	5.46146	4.07937	4.23271	0.00466787	-2.5638
E2F7	1.75034	1.5099	0.13697	-0.0371065	0.00870676	-2.99009
E2F8	0.394618	0.00951652	-2.37842	-3.60971	0.0384015	-9.16498
EBAG9	2.63301	2.2701	3.71233	3.5918	0.0244394	2.29821
EBLN2	-4.8821	-4.74935	-5.79063	-6.11384	0.0228241	-2.19848
EBLN3P	1.9965	1.94023	3.56929	3.54305	0.000381999	3.00591
EBNA1BP2	7.03583	6.84744	5.08294	5.4099	0.0121617	-3.23826
EBP	7.8962	7.93476	6.12992	6.29621	0.00250427	-3.25445
ECE1-AS1	-6.51319	-5.38044	-2.05249	-2.61565	0.0293108	12.2334
ECH1	6.19164	6.13174	8.02826	7.66943	0.0114252	3.2202
ECHDC2	2.61883	2.8022	3.84799	3.81982	0.00674939	2.17858
ECI1	4.55413	4.86626	6.38968	6.29686	0.00979412	3.10173
ECT2	3.14171	2.69368	-1.28629	-0.880489	0.00565792	-16.012
EDA	-2.01448	-1.98187	-0.218794	-0.521071	0.00860414	3.09135
EDA2R	-0.957984	-0.568462	1.42598	1.56841	0.00831158	4.79129
EDAR	-7.17137	-6.03862	-3.71066	-3.08118	0.0384336	9.24757
EDN2	-2.56768	-4.14917	3.6037	3.31884	0.0135983	112.962
EDRF1-DT	-3.35673	-2.67047	-0.856178	-1.16098	0.0333217	4.01395
EED	3.4264	3.20934	2.20687	2.20064	0.00936394	-2.16462
EEF1A1	11.3932	11.4231	12.7213	12.3835	0.0212613	2.21029
EEF1A2	-5.97537	-5.64998	0.189348	1.56438	0.0109709	103.217
EEPD1	-1.01923	-1.53477	-2.41851	-2.51224	0.0453265	-2.27895
EFCAB11	0.995552	0.653956	-0.89454	-0.540028	0.024547	-2.91206
EFCAB6	-4.9716	-4.93571	-2.60259	-2.5753	9.08536e-05	5.15048
EFHC1	0.201593	0.0413392	1.27592	1.03954	0.0184624	2.05091
EFHD1	-7.20507	-6.87968	-4.8912	-4.43681	0.0135255	5.19948
EFHD2	6.22332	6.29615	4.42293	4.05756	0.00840125	-4.0544
EFNA3	1.38158	1.19117	3.90144	4.32024	0.00656727	7.08353
EFNA5	0.981866	0.618032	1.95354	1.87574	0.0267399	2.16549
EFS	2.76291	2.77188	4.21814	4.13423	0.000895887	2.65513
EFTUD2	4.85762	4.67464	3.47104	3.41278	0.00521608	-2.50398
EGLN3	-3.12591	-3.61609	1.0936	0.20529	0.0155503	16.2284
EHD1	5.27633	5.6223	2.91608	3.05079	0.00561956	-5.52465
EHD3	2.09599	2.21402	0.404213	0.706105	0.0101074	-3.03111
EHD4	4.49008	4.38521	2.20196	2.60656	0.0103986	-4.09364
EIF1	7.94906	8.01303	9.48848	9.14137	0.0170576	2.52081
EIF1B-AS1	-4.22779	-3.99551	-1.03478	-1.7871	0.0205948	6.50121
EIF2AK2	3.4178	3.28614	1.51625	1.5398	0.00134157	-3.54048
EIF2AK3	1.21246	1.09446	2.32927	2.36656	0.00267281	2.28858
EIF2AK3-DT	-1.75325	-1.80895	0.320943	0.284472	0.000255088	4.23925
EIF2AK4	3.98531	3.62794	2.29576	2.31211	0.0138748	-2.83371
EIF2B3	4.14118	3.949	2.72549	3.01014	0.0206211	-2.26149
EIF2S1	5.11684	4.89423	3.87197	4.13728	0.0286511	-2.00126
EIF3J-DT	0.397143	0.417191	1.42322	1.56683	0.00441229	2.12558
EIF4A1	9.5198	9.35106	8.22387	8.19801	0.00482407	-2.33674
EIF4EBP3	2.62204	2.87316	5.41355	5.36043	0.0023559	6.2307
EIF5A	9.53595	9.32984	8.21513	8.26322	0.00776756	-2.28741
EIF5A2	0.529702	0.125742	-0.886991	-0.644669	0.0433929	-2.13399
EIF5AL1	1.38722	1.07562	0.205234	0.233148	0.0230581	-2.01702
ELAC2	4.70604	4.63761	3.57546	3.62119	0.00146617	-2.10453
ELAVL1	4.34602	4.22173	3.26103	3.26526	0.00369044	-2.02894
ELF3	-6.834	-5.33868	0.987659	3.21272	0.0257769	291.333
ELFN2	-1.76296	-1.7713	1.16982	0.241631	0.0334665	5.55141
ELK3	4.6678	4.61362	1.84878	2.34884	0.00964773	-5.82354
ELOVL2	-4.68505	-4.49716	-7.05301	-6.79126	0.00474257	-5.03163
ELOVL6	3.88286	3.52746	1.4255	2.06456	0.033076	-3.89097
ELOVL7	0.823413	0.679318	3.04884	3.71744	0.0164686	6.19787
EMC1-AS1	-2.88315	-2.72131	0.912331	0.485453	0.00422381	11.3225
EMC3-AS1	-0.105216	-0.646407	-2.6991	-2.78328	0.01314	-5.15288
EMC8	4.59741	4.53819	3.41758	3.59801	0.00792798	-2.08494
EME1	2.21203	1.9213	-2.763	-3.62709	0.00742203	-38.3647
EMG1	4.08784	3.95978	2.755	2.77634	0.00265136	-2.39187
EMILIN2	-3.47269	-3.14729	-5.62914	-5.25191	0.0133949	-4.3788
EML2-AS1	-0.113962	0.219966	2.52387	2.06492	0.0156552	4.72853
EML6	-4.03478	-4.27329	-2.58231	-2.0502	0.024257	3.57459
EMP3	7.61511	7.97015	4.78925	3.61126	0.0280941	-12.0619
EMSLR	3.14603	2.78961	0.667776	-0.0636505	0.0225068	-6.34559
EN2	-6.91259	-8.58719	-3.88252	-3.75201	0.0427064	15.27
ENC1	3.33413	3.28797	-2.70127	-1.09805	0.0228765	-37.0322
ENDOV	0.103556	0.830005	2.38525	2.10386	0.0448055	3.42898
ENG	1.60568	1.46577	-2.56121	-3.51359	0.0108957	-23.8039
ENHO	-3.60406	-4.05627	-0.95459	-1.37636	0.0131975	6.3409
ENO1	9.7571	9.83766	8.11086	7.83216	0.00625226	-3.54521
ENO3	-0.389477	-0.571043	1.39557	0.753182	0.0431345	2.93759
ENOX1	-1.93628	-1.51496	-3.50377	-3.03051	0.0397375	-2.91101
ENOX2	1.50143	1.19088	2.57707	2.54195	0.0161845	2.31876
ENPP5	-2.1976	-2.17919	-0.998071	-1.17636	0.00655828	2.1453
ENTPD3	-0.240383	-0.402614	2.27066	2.23113	0.00105172	5.94795
ENTPD8	-7.24003	-7.91464	-2.14856	-3.30185	0.0184337	28.8827
EP300-AS1	-1.61071	-1.99991	1.21321	1.27649	0.00415212	8.28307
EPB41	1.11093	0.964864	2.72128	2.2563	0.0270707	2.73377
EPB41L2	3.25739	2.999	0.477925	0.348523	0.0028203	-6.56581
EPB41L4A-AS1	2.98088	2.83479	6.08879	5.39601	0.0152416	7.13328
EPB41L4A-DT	-3.31062	-2.98522	-1.14875	-1.13636	0.00652726	4.01489
EPHA1-AS1	-5.01629	-5.69089	-6.96921	-7.12249	0.0393317	-3.23162
EPHA4	-3.66939	-3.77209	0.312414	0.529655	0.000840437	17.6522
EPHB3	1.36499	2.10262	4.8816	5.06099	0.0134684	9.43152
EPHB6	-2.44239	-1.17249	2.60884	2.9389	0.0198964	23.9393
EPHX2	0.126007	0.594985	2.25063	2.28308	0.0148642	3.74862
EPHX3	-4.80252	-3.79905	2.4906	3.34079	0.00820171	148.722
EPHX4	0.416226	0.793708	-2.64116	-2.51066	0.00391846	-9.06858
EPN3	5.73719	6.61917	3.15737	3.46025	0.0254039	-7.30747
EPPK1	-1.0775	-1.6587	2.63054	2.33196	0.00712647	14.4135
EPS8L2	4.94825	4.86259	6.15829	6.08215	0.00221799	2.32109
EPSTI1	2.47128	3.11676	-1.40072	-0.284305	0.0300295	-12.4367
ERCC1	5.86351	5.97636	3.91504	3.93719	0.00083067	-3.98289
ERCC2	3.85982	3.67095	1.71116	1.27717	0.0106833	-4.82731
ERCC6L	2.13745	1.54467	-6.43711	-6.17535	0.00157772	-283.516
ERI1	2.43637	2.16998	0.48867	0.510485	0.00544533	-3.4909
ERICH2	0.240767	0.61598	3.0692	3.24335	0.00569948	6.62492
ERICH5	-2.32202	-2.02979	-3.68998	-3.55375	0.0122027	-2.72444
ERICH6	-7.16425	-6.83886	-6.07278	-5.81102	0.0367037	2.08443
ERLIN2	2.25836	2.11993	3.24147	3.29713	0.00473642	2.11426
ERMAP	0.168603	0.257698	2.38748	1.96385	0.0119466	3.8974
ERN1	-0.61442	-0.65498	1.656	1.53826	0.000777499	4.69729
ERO1B	-0.721184	-0.652131	2.29216	2.24944	0.000188401	7.76755
ERP44	3.48072	3.64511	4.85279	5.11599	0.0117065	2.67859
ESCO2	1.73416	1.21336	-5.54068	-4.47158	0.00831533	-89.257
ESPL1	2.03678	1.66131	-2.79899	-2.04101	0.00967303	-19.2802
ESPN	-0.363051	-0.588249	3.20661	2.78035	0.00479329	11.0742
ESRP1	4.38595	4.28746	6.55125	6.52027	0.000550566	4.59177
ESYT3	-3.05267	-3.42242	-1.4992	-0.949806	0.0260045	4.03634
ETFBKMT	-2.05515	-2.26914	-1.1246	-1.11239	0.0103809	2.06143
ETFDH	1.54882	1.62642	2.57877	2.89299	0.0192897	2.21647
ETFRF1	2.35194	2.30856	4.10739	4.20879	0.000909015	3.55005
ETNK2	2.96367	3.10003	6.10966	5.57543	0.00948337	7.01623
ETS1	4.27226	4.15156	2.27195	2.42159	0.00264548	-3.64305
ETS2	4.4143	3.96078	6.57339	6.7951	0.010066	5.64394
ETV1	-0.665278	-0.98295	-7.99165	-7.31487	0.00298291	-113.705
ETV2	-1.81469	-1.46545	-0.24929	0.0239582	0.0204276	2.88268
ETV4	5.25583	5.34464	0.749291	0.516709	0.000710592	-25.4084
ETV5	3.47304	3.53549	-0.47719	-0.0748035	0.00288824	-13.7396
EVA1A	2.98646	2.75531	0.0931648	-0.609163	0.013675	-8.74756
EVPL	2.47654	2.55899	4.43461	4.8928	0.0115623	4.4258
EVPLL	-3.54826	-3.41337	3.14231	2.22026	0.00566879	71.6107
EWSR1	6.97961	6.889	5.48028	5.44891	0.00106237	-2.76966
EXD1	-6.84917	-6.20185	-2.58778	-2.83299	0.00812965	14.0757
EXO1	2.54402	1.86337	-4.26435	-3.9246	0.00362759	-78.6933
EXOC3L1	-5.84458	-4.64472	-2.39947	-2.10669	0.0400675	7.95338
EXOC3L2	-1.1915	-1.22699	-3.03077	-4.03205	0.0435229	-5.00081
EXOC4	3	2.83658	4.1411	3.85453	0.0225605	2.11334
EXOG	1.24948	1.08715	-0.312326	0.0909007	0.0276807	-2.42675
EXOSC2	4.17339	4.02512	2.66731	2.53021	0.00449766	-2.82939
EXOSC3	4.45819	4.05684	2.92702	2.72727	0.0236894	-2.69517
EXOSC4	5.28442	5.4345	4.31538	4.26165	0.00549313	-2.1008
EXOSC6	2.75552	2.69436	3.90378	4.47967	0.036832	2.76406
EXOSC9	4.40052	4.07698	2.74858	2.68987	0.0115057	-2.86696
EXPH5	0.0328492	-0.46096	1.93808	1.9312	0.0129507	4.43426
EXT1	5.23737	5.11285	3.90865	3.58787	0.0142302	-2.68859
EXTL2	2.16869	2.10295	0.6725	0.439123	0.00583549	-2.98972
EZH1	1.29708	1.51404	2.45655	2.53644	0.0110424	2.13012
F3	8.01899	7.19061	3.25844	3.75721	0.0136414	-17.1125
F8	-3.2017	-2.69513	-0.675016	-0.418274	0.0136914	5.2845
FAAH2	-1.98535	-1.9163	-0.143552	0.0777482	0.00363264	3.77878
FAAP24	1.4483	1.36403	-0.219956	-0.169709	0.000937513	-3.03354
FABP3	0.869378	0.916734	-0.937772	-0.760907	0.00274919	-3.3459
FABP5	6.94589	6.97758	8.5874	9.46653	0.0424897	4.18502
FABP7	-3.61435	-3.80353	-2.29226	-1.96638	0.0139297	2.98891
FADS1	4.92173	4.92395	3.99009	3.62132	0.0261786	-2.16915
FADS2	7.51577	7.57313	5.34235	4.93321	0.00728684	-5.30248
FADS3	2.1298	2.33484	5.13093	4.42072	0.02047	5.83003
FAM102A	1.19196	1.67715	4.4633	4.55686	0.00639153	8.42996
FAM107B	1.43371	1.40279	-1.16119	-0.893179	0.00302903	-5.4469
FAM110B	-1.85582	-1.15579	1.40682	1.71259	0.0151715	8.37164
FAM111A	3.079	2.89577	1.64463	1.77381	0.00760327	-2.4253
FAM111B	2.68797	2.40681	-6.15424	-5.89249	0.000501847	-380.237
FAM117B	-0.961624	-0.83456	0.487508	0.218364	0.0138567	2.38011
FAM126A	1.51773	1.27067	-0.718339	-0.346139	0.0131789	-3.80115
FAM131C	-0.55655	-0.0670376	1.75483	1.48053	0.020496	3.80916
FAM135A	0.523048	0.0656926	1.56655	2.08564	0.0474044	2.89131
FAM136A	4.26877	4.05177	3.0261	3.26164	0.0239331	-2.02287
FAM13A-AS1	-1.05762	-0.508365	0.481959	0.728919	0.0439554	2.61794
FAM151B	-1.95659	-2.02975	-0.353867	-0.0805261	0.00628652	3.42469
FAM161B	-0.530539	-0.577356	0.400453	0.526452	0.00433534	2.02427
FAM172A	0.280919	0.283936	1.69786	1.71009	1.96242e-05	2.67873
FAM174A	3.37363	2.81191	4.85901	4.53348	0.0386243	3.03875
FAM174B	-4.52936	-3.619	-1.59658	-1.45731	0.0311599	5.84511
FAM180A	-1.5446	-0.788388	-5.41891	-6.15716	0.0128219	-24.6163
FAM182A	-7.45337	-7.75141	-5.34909	-5.18997	0.00520287	5.03803
FAM182B	-7.76229	-8.99281	-4.84909	-5.57388	0.0472872	8.97594
FAM184A	-6.64964	-6.32425	-3.14313	-3.65899	0.00962504	8.49071
FAM187A	-17.2431	-19.546	-12.6083	-12.7768	0.0386355	52.0565
FAM189A2	-3.60571	-3.2385	-0.328683	-0.35505	0.00355241	8.45752
FAM214A	-0.390517	0.0267279	1.47761	1.63383	0.0160413	3.33484
FAM216A	2.82053	2.57849	1.01941	0.588792	0.01656	-3.72027
FAM219B	2.25978	2.4977	3.45944	3.70254	0.0194303	2.30098
FAM21EP	-3.94779	-4.24357	-1.13173	-2.14571	0.0432285	5.49058
FAM221A	-2.83034	-2.18302	-0.516476	0.228599	0.0409634	5.14347
FAM226A	-7.58036	-8.25496	-6.07385	-6.07513	0.031896	3.58798
FAM226B	-7.58036	-8.25496	-6.07385	-6.07513	0.031896	3.58798
FAM228B	-1.80441	-1.52269	1.02766	1.38358	0.00619913	7.30644
FAM229A	-2.63254	-2.21969	0.488675	-0.309693	0.0304631	5.71839
FAM43A	-1.33109	-1.26226	1.33087	1.78322	0.00636568	7.22859
FAM66C	-3.76924	-3.67333	-1.67061	-1.07376	0.0161549	5.09507
FAM71E1	-0.806801	-0.524402	1.56812	1.65654	0.00419244	4.84983
FAM72A	0.818335	0.469928	-3.01853	-2.79392	0.00339075	-11.7156
FAM72B	1.96731	1.04918	-3.92347	-3.15375	0.013798	-33.0563
FAM72C	0.865882	-0.268157	-4.30226	-6.52146	0.0444603	-52.3719
FAM72D	0.651831	-0.700374	-3.99312	-3.24276	0.0433094	-12.0726
FAM81A	-3.23826	-3.08975	-4.84723	-4.36308	0.0295098	-2.71538
FAM83A	5.49131	5.55659	2.67157	2.84258	0.00109242	-6.80633
FAM83A-AS1	2.03416	2.30418	-1.06455	-0.744707	0.00460391	-8.41987
FAM83C	1.026	1.13424	3.32993	4.00898	0.0171777	6.01822
FAM83D	4.57496	4.06511	-1.46129	-1.64852	0.00212995	-58.6859
FAM83E	-5.57213	-3.30814	0.993273	0.755827	0.0429333	39.7997
FAM83F	1.51114	1.60084	3.22765	3.06979	0.00323299	3.01619
FAM83H-AS1	1.08122	1.28012	4.05955	3.99819	0.0013326	7.20102
FAM86HP	-1.66122	-2.21159	0.227744	0.16833	0.0164026	4.39067
FAM87A	-4.44857	-3.69679	-2.24637	-2.31518	0.0416212	3.46272
FAM89A	3.55069	3.53015	5.31566	5.67622	0.00841931	3.87856
FAM8A1	1.27731	1.11799	2.18549	2.36998	0.0124962	2.11416
FAM92A	2.09773	1.91275	0.360101	0.477499	0.00473398	-3.00307
FAM98A	4.20601	4.09721	2.84699	3.03858	0.00820342	-2.31149
FAM98C	3.02975	3.05333	4.4683	4.36859	0.00138138	2.59711
FANCA	2.32705	2.38201	-4.11894	-2.87815	0.0110703	-57.8031
FANCB	0.240698	-0.12228	-4.06586	-4.16668	0.00202881	-18.0694
FANCC	1.41909	1.15332	-0.973827	-0.838929	0.00458771	-4.57123
FANCD2	2.52608	2.07142	-3.04005	-2.2203	0.00892151	-30.4617
FANCE	2.9224	2.81108	5.46958	5.04979	0.00813443	5.25227
FANCG	3.98805	3.68524	1.86409	1.78762	0.00597733	-4.03002
FANCI	3.98398	3.54114	-0.650827	-0.307531	0.00433405	-18.9187
FANCM	-0.0672983	-0.759865	-2.40582	-2.60617	0.0284214	-4.2646
FAP	-2.37484	-0.49628	-8.07349	-7.81174	0.0205871	-90.9533
FAR2	1.33814	1.13467	-3.06423	-3.29433	0.0012075	-21.3429
FARP1	2.18991	2.4306	1.35146	0.971384	0.036264	-2.21734
FARSB	4.08433	3.86293	2.68777	2.69095	0.00734937	-2.43559
FASN	6.73152	6.40049	4.0783	3.72525	0.00814895	-6.33887
FAXC	-0.504834	-0.455214	-2.72397	-2.57099	0.00137357	-4.4923
FBLIM1	5.75838	6.04354	4.68214	4.58548	0.0138242	-2.40685
FBXL17	0.251495	0.134201	1.27684	1.3658	0.00422748	2.18628
FBXL18	2.0715	1.97371	0.522716	0.540538	0.00110949	-2.81079
FBXL20	-0.894916	-0.612492	0.612458	0.485102	0.0138513	2.46653
FBXL22	-3.76083	-4.00327	-1.05617	-1.28194	0.00370707	6.5568
FBXL8	-0.153613	0.480213	1.78851	1.54547	0.0473593	2.83567
FBXO15	-2.41542	-3.09002	-0.563133	-0.708556	0.0255551	4.33754
FBXO25	0.294645	0.55581	2.73471	2.82589	0.00343136	5.1162
FBXO32	-3.38098	-2.56578	1.87929	1.6774	0.00771912	26.9408
FBXO42	1.85072	1.82192	2.78656	2.91497	0.00418081	2.02013
FBXO43	-1.87339	-3.15568	-5.78192	-5.29778	0.0476757	-8.14158
FBXO5	2.86513	2.59651	0.366959	0.434065	0.00351078	-5.02914
FBXW7	1.40869	1.33118	2.83437	2.9011	0.0011637	2.82411
FCER1G	-2.803	-2.15568	-1.0741	-0.919265	0.0468667	2.79464
FCGRT	3.57253	3.60462	4.87803	4.51607	0.0258305	2.15617
FCMR	1.26837	1.3537	-1.41434	-1.87063	0.00611903	-7.74636
FCRLA	-1.60898	-1.74855	-3.25774	-3.2855	0.00198935	-3.01647
FDFT1	7.43568	7.20213	5.80884	5.81067	0.00593432	-2.84641
FDPS	8.68946	8.47439	6.22957	6.61298	0.0101916	-4.47116
FDXACB1	1.00456	0.565335	-0.485281	-0.353039	0.0344185	-2.30395
FDXR	3.63771	3.59238	4.99215	4.56871	0.0318002	2.24293
FEN1	5.82356	5.55905	2.26022	2.14868	0.00169025	-11.2111
FER1L5	-5.66587	-5.92544	-8.32928	-9.06752	0.0176889	-7.4785
FERMT1	4.99128	5.73622	3.27788	3.20187	0.0296981	-4.35864
FEZ1	5.21847	5.00775	2.76543	2.37757	0.00745625	-5.8224
FGD3	-4.54717	-3.63681	-1.98176	-1.38658	0.0474134	5.3067
FGD6	2.23211	2.25241	1.20287	1.01704	0.00674498	-2.19209
FGF21	-6.57893	-7.25354	-3.07242	-3.81067	0.0200868	11.1169
FGF5	0.347252	0.472778	-6.5669	-4.80264	0.0204117	-68.346
FGF7P6	-1.70783	-2.23663	1.25741	1.36239	0.00667793	9.7279
FGFBP1	10.2829	9.55028	6.61166	6.24085	0.0135549	-11.2381
FGFR1	0.352126	0.033895	-2.09904	-3.10622	0.0338842	-6.94338
FGFR4	1.82252	1.49893	-0.176502	-0.956572	0.0341146	-4.68244
FH	6.11359	5.85669	4.55464	4.71871	0.0125351	-2.54641
FHIT	-3.21245	-2.66078	-0.591509	-0.692329	0.0146055	4.90651
FHL1	5.3998	5.94055	3.47832	3.36022	0.0147822	-4.75984
FHOD1	3.94966	4.09536	-0.0141001	-0.0556564	0.000348425	-16.6493
FHOD3	1.29066	1.18323	-0.592228	-0.0526938	0.0297327	-2.94732
FIBIN	-2.67719	-3.4893	3.51836	3.42606	0.00386382	94.0565
FICD	-0.796556	-0.846965	2.02971	2.24846	0.00143397	7.78581
FILIP1	-9.38566	-9.06027	-5.23531	-5.61741	0.00434021	13.8961
FITM1	-2.98358	-3.02075	-1.51771	-1.25596	0.00663034	3.06382
FJX1	5.59925	5.20563	3.56135	3.2817	0.0145303	-3.94743
FKBP1A	7.99109	8.21086	6.8602	6.92009	0.00873161	-2.31471
FLCN	1.22037	1.15365	2.64944	2.31874	0.0164946	2.45731
FLG	-3.77828	-3.32411	-0.822949	0.304686	0.0324404	9.79511
FLII	6.40557	6.13636	4.61422	4.53641	0.00675905	-3.23924
FLJ30679	-4.13468	-4.63936	-6.62817	-6.36642	0.0176657	-4.31773
FLJ31356	-7.66014	-7.33475	-5.34628	-5.89188	0.0274241	3.67658
FLJ37453	-1.05998	-1.08392	0.264924	0.117492	0.0034773	2.40021
FLJ46875	-3.66721	-3.71105	-2.13762	-1.74462	0.0125534	3.35896
FLNA	7.48669	7.47751	5.203	4.89649	0.00395008	-5.39774
FLNB	5.78141	6.32755	3.85098	4.06304	0.0189521	-4.27959
FLNB-AS1	-2.70704	-2.14671	-4.35191	-4.1717	0.0247719	-3.56754
FLRT3	3.07094	3.08701	4.02192	4.17697	0.00578304	2.02858
FLT3LG	1.87137	2.13578	1.12247	0.852442	0.0328863	-2.02247
FLVCR2	-5.71984	-5.71637	0.0894248	0.927429	0.0044979	74.8812
FLYWCH1	3.39317	3.66621	4.8001	4.39823	0.047917	2.09867
FMC1	0.777216	0.862515	2.64006	2.15799	0.0231944	2.98796
FMC1-LUC7L2	3.06363	3.05405	4.38113	4.02151	0.0239032	2.2076
FMNL2	2.89199	2.72302	1.32874	1.14693	0.00619278	-2.96837
FMNL3	0.322914	0.346112	-2.8846	-2.83392	7.6139e-05	-9.15003
FMO5	-4.81639	-5.03157	-2.78632	-3.00373	0.00563442	4.08108
FN1	7.75355	9.0151	3.46375	4.83926	0.045328	-18.8021
FNDC10	2.77945	2.86009	4.4597	4.14469	0.0118154	2.79417
FNDC11	-1.38249	-1.41664	-2.50401	-2.30937	0.00948818	-2.0099
FNDC4	3.29896	3.86186	1.28686	1.39784	0.0160351	-4.71762
FNIP1	0.55599	0.565656	1.80484	1.88343	0.000950497	2.43398
FNIP2	0.132349	-0.158207	1.71099	1.70313	0.00706391	3.29434
FOLR1	-5.27086	-5.94547	-2.06391	-1.74771	0.00997248	13.0173
FOSL1	6.75005	6.7659	1.85641	2.49917	0.0048904	-23.9207
FOSL2	3.07684	2.89176	5.59359	5.48678	0.00174303	5.88027
FOXD1	4.25687	4.46852	2.60349	3.11272	0.0319819	-2.83744
FOXL1	-2.61729	-2.48093	-4.29982	-5.09696	0.033621	-4.43604
FOXL2	-1.26592	-0.774332	-2.75941	-2.36933	0.0388932	-2.91651
FOXM1	5.19777	4.72193	-3.20012	-1.51085	0.0140857	-159.271
FOXN1	-3.57898	-4.39798	2.41403	2.22007	0.00442456	79.0959
FOXN3-AS1	0.485268	0.470073	1.78169	1.84298	0.000559101	2.52217
FOXO1	0.703704	0.685682	2.69533	2.61525	0.000437925	3.89223
FOXO4	-0.00347641	0.153043	1.81487	1.74224	0.00255438	3.25752
FOXO6	-3.97781	-5.35286	1.04258	0.17216	0.0229968	38.6582
FOXP1	1.95292	1.88039	-0.0981304	-0.102129	0.00032421	-4.0468
FOXP2	-4.75804	-3.72638	0.511775	0.530476	0.0115285	27.1585
FOXQ1	1.56813	0.843728	3.42261	3.95363	0.03121	5.58745
FOXRED1	4.28308	4.13784	2.79106	2.85254	0.00320896	-2.61835
FOXRED2	1.12293	0.725904	2.70445	2.32269	0.0287434	3.00873
FPGS	5.26858	5.27488	4.42353	3.91858	0.0488051	-2.14454
FPGT-TNNI3K	-7.92145	-7.58319	-3.80553	-3.97829	0.00241129	14.5244
FRAT1	-0.756795	-0.590431	1.23715	0.957282	0.00834533	3.4125
FRG1BP	0.444331	0.280058	1.47057	1.32723	0.0108769	2.05154
FRMD5	1.32234	1.35908	-1.20974	-1.02534	0.00145924	-5.49551
FRMPD1	-6.68374	-6.18842	-2.35705	-1.21504	0.017448	25.1073
FRRS1	0.348264	0.276331	1.56846	1.37597	0.007755	2.23445
FRZB	-7.54808	-7.22268	-4.87164	-5.19485	0.00937151	5.10578
FSBP	-5.57747	-6.15232	-1.14498	-1.03274	0.00373867	27.3987
FSCN1	8.36905	8.53683	5.35261	4.51098	0.0145276	-11.4808
FSCN2	-6.96147	-6.63608	-3.3675	-3.02329	0.0042921	12.1542
FSD1	2.17509	2.58794	-3.82741	-3.09618	0.00512344	-57.4132
FST	7.91748	7.01723	1.52893	2.37109	0.0122515	-45.8023
FSTL1	4.35635	4.30995	1.81383	2.53947	0.0272655	-4.45831
FSTL4	-3.49281	-2.93295	-0.72503	-1.24976	0.0284575	4.67666
FTCDNL1	-2.72328	-2.8433	-0.745097	-0.25458	0.0120071	4.86842
FTH1	9.93362	10.4775	12.9667	12.723	0.0125067	6.23033
FTH1P3	-0.951893	-0.306722	2.28643	1.44864	0.0420318	5.64448
FTL	9.84246	10.2313	11.1095	11.01	0.0364009	2.032
FUBP1	5.05504	4.78236	3.21975	3.29731	0.00721139	-3.16054
FURIN	4.88448	5.1632	3.79217	4.18182	0.0494465	-2.05174
FUS	6.20504	6.07526	4.71844	4.90996	0.00752481	-2.50699
FUT4	-0.198744	0.0534598	-3.62442	-2.9245	0.0132303	-9.20117
FXN	1.50272	1.35403	0.583526	0.247155	0.0314056	-2.01815
FXYD3	5.93518	6.29889	8.68578	8.79316	0.00518728	6.1579
FXYD5	6.87546	6.94379	5.97263	5.83254	0.00593536	-2.00979
FZD1	0.346249	0.0756194	1.779	1.71791	0.00804207	2.90296
FZD6	3.34584	3.08113	4.55218	4.5727	0.00954618	2.54727
FZD8	1.76404	2.0648	0.389487	0.339654	0.00953514	-2.92786
G0S2	3.9577	4.3665	-2.86671	-5.18992	0.0201136	-292.12
G2E3	1.88222	1.61552	0.582331	0.464074	0.013871	-2.33864
G3BP1	4.67962	4.44937	3.42252	3.64308	0.0230558	-2.04442
GAA	0.608488	1.6919	4.95621	4.62374	0.023389	12.4647
GAB1	0.104375	-0.238718	1.0096	1.02103	0.024232	2.11768
GAB2	-3.20438	-3.37648	-1.08316	-0.821406	0.00445769	5.05653
GABARAP	6.56104	6.90742	7.85729	7.87024	0.022742	2.18788
GABARAPL1	2.17415	2.44983	4.7311	4.85504	0.00368973	5.58314
GABRE	0.954149	1.11191	2.49278	3.16018	0.0346644	3.46644
GALC	0.874305	0.752362	2.71073	2.73344	0.0010541	3.75484
GALE	5.68553	5.73808	4.68186	4.66623	0.000696858	-2.05303
GALK1	2.15639	1.8837	3.7645	3.74685	0.00613975	3.33025
GALNT14	3.96992	4.14111	0.314336	1.354	0.0257192	-9.32657
GALNT18	4.26432	4.20738	3.18457	3.28453	0.00328394	-2.0018
GALNT2	4.99424	4.81308	3.88724	3.52489	0.0274353	-2.29356
GAMT	2.50216	2.84047	4.64305	4.16175	0.0276804	3.31977
GANC	1.70709	1.56427	0.487953	0.538443	0.00452191	-2.17721
GAPDH	11.7941	11.7169	10.5766	10.1349	0.0247032	-2.63861
GAREM1	-1.49642	-1.47952	0.882099	0.752853	0.000798185	4.94321
GARNL3	-3.2151	-3.05681	-1.19289	-1.20843	0.00168415	3.82457
GARS-DT	-2.29453	-2.23734	-0.529288	-0.802242	0.00750827	3.03179
GART	4.66265	4.41487	3.07416	3.0017	0.00731555	-2.83006
GAS1	-1.20233	-1.25768	0.43219	0.246793	0.00377781	2.96801
GAS1RR	-6.28274	-5.78743	-2.96888	-3.87062	0.036578	6.12764
GAS2L3	-0.25522	-0.914799	-7.00421	-5.36395	0.0240299	-48.4717
GAS5	6.82886	6.85386	9.98563	9.66028	0.00298093	7.89857
GAS7	-6.29779	-5.58008	-2.22142	-1.62264	0.0132674	16.1886
GAST	-1.58505	-1.91174	2.45071	2.19139	0.00261604	16.789
GATA3	2.54392	2.75093	4.14762	4.41925	0.0107198	3.10804
GATM	-4.5468	-4.9319	-1.2677	-1.861	0.0121814	9.03171
GBAP1	0.278138	-0.0896545	1.35332	1.32186	0.0213331	2.36747
GBAT2	-1.63955	-1.72919	-3.87	-4.19321	0.00506606	-5.08849
GBP1	2.2221	2.02319	-0.709917	-1.56764	0.0177374	-9.58926
GBP2	-4.47978	-5.85483	0.00576743	-0.857371	0.0280811	26.7507
GCC1	2.52648	2.49928	3.60909	3.73288	0.0029809	2.23165
GCH1	0.773075	0.566368	1.5958	2.07529	0.0466656	2.24362
GCHFR	1.86557	2.47553	4.33233	4.02979	0.0274951	4.02924
GCLC	3.18242	2.85391	4.87972	5.41208	0.0209329	4.37032
GCN1	3.73471	3.67679	2.51547	2.48936	0.000696146	-2.30271
GCSHP3	-15.6532	-22.2681	-1.55667	-1.47995	0.0341315	178098
GDF11	1.0482	0.924497	-1.681	-1.58696	0.000878023	-6.1489
GDF15	-1.60486	-1.87737	6.40477	5.88352	0.0013881	236.428
GDF9	-4.27703	-5.07717	-1.64124	-1.68434	0.0172118	8.07975
GDPD2	-4.26555	-5.78815	0.916529	0.467217	0.0187259	52.6631
GEM	-1.52061	-1.12992	-2.911	-2.98367	0.014675	-3.07817
GEMIN4	4.34978	4.04683	2.62267	2.28436	0.016518	-3.35146
GEMIN5	2.59627	2.1118	0.930663	0.563366	0.0339682	-3.04622
GEN1	1.02863	0.588539	-0.967029	-1.56625	0.030621	-4.21409
GFAP	-5.39547	-5.15812	-6.63199	-6.40442	0.0170907	-2.3643
GFPT1	2.19709	2.0289	4.86971	4.79649	0.00113502	6.58919
GGT6	-2.59771	-3.36853	3.62392	4.22798	0.00498527	120.181
GHITM	5.90328	5.93264	7.1267	7.18229	0.00064562	2.35632
GHR	-2.18919	-1.74722	-0.0858581	0.00833117	0.0134378	3.80907
GINS1	3.2375	2.93105	-1.4914	-1.1946	0.00231333	-21.515
GINS2	4.3222	4.34377	-1.3362	-0.844146	0.00205564	-42.9075
GINS3	3.03088	2.63725	1.31249	1.1717	0.0168063	-3.01461
GINS4	2.74357	2.2454	-3.69849	-2.51336	0.0129187	-48.5166
GJA9	-20.6935	-25.4562	-3.19806	-4.69046	0.0165945	573956
GJC1	2.03758	1.85253	-0.956523	-1.36786	0.0052266	-8.61738
GJD3	-2.15715	-2.1817	1.6262	1.33526	0.00159576	12.5547
GK	-0.925732	-0.863372	1.22092	1.44427	0.00269916	4.68207
GLA	4.42845	4.30217	1.36127	1.82947	0.00757545	-6.82078
GLB1L3	-0.422536	-1.62766	-4.61647	-4.76975	0.0263439	-12.711
GLI1	-1.20685	-0.806573	-3.42163	-3.24005	0.00882358	-5.00762
GLI4	1.79153	2.14308	3.81777	3.26294	0.0409299	2.97534
GLIDR	0.0379802	-0.34716	1.21949	0.888463	0.0414204	2.31108
GLIPR1	-1.81959	-2.04843	-4.46535	-4.8514	0.00671552	-6.6087
GLIPR1L2	-3.90145	-3.83909	-0.194181	-0.331572	0.000437052	12.1881
GLIS2	2.4499	2.46537	1.40071	1.00602	0.0239081	-2.38547
GLIS3	-3.75529	-4.39513	-6.2844	-5.75961	0.0423241	-3.85518
GLMN	2.25209	1.91321	0.89667	0.862964	0.0194573	-2.30191
GLS	2.7216	2.70114	1.02322	0.925144	0.00083054	-3.33384
GLS2	-2.34403	-2.55079	1.80589	0.433867	0.0358025	11.8539
GLT8D2	0.756006	1.00206	-1.3602	-2.06603	0.020162	-6.02996
GLUD1P3	-4.99075	-4.66536	-3.31432	-3.63753	0.0275786	2.55289
GLYCTK	1.21676	1.19966	-0.704864	-0.586198	0.0010441	-3.61436
GMDS-DT	-2.72893	-3.32107	0.614931	-0.253713	0.0258495	9.22539
GMIP	2.05155	2.3446	0.448374	0.78608	0.019419	-2.99146
GMNN	5.49427	5.24656	3.20409	2.753	0.0113758	-5.24837
GNA12	3.44021	3.35218	2.30737	2.41924	0.00471491	-2.04612
GNAI1	1.87775	1.80695	3.01917	3.22557	0.00718627	2.42842
GNAO1	-5.3003	-6.9749	1.58001	0.765209	0.0158405	158.706
GNB4	2.51903	2.23511	0.395514	0.339678	0.00514391	-4.02634
GNE	1.72067	1.44997	0.537935	0.0590394	0.0427766	-2.43992
GNG2	1.07977	1.39437	-3.52561	-3.82574	0.00195251	-30.1219
GNG7	-3.46228	-2.84738	-0.411445	-0.518163	0.0131906	6.45323
GNL2	4.79596	4.65694	3.55431	3.69411	0.00790398	-2.14687
GNPDA1	4.36134	4.28141	5.52056	5.35977	0.00637875	2.17165
GNPTG	3.53237	3.76082	4.65094	4.82425	0.0168353	2.13023
GNRH1	-2.08359	-1.7582	-0.901518	-0.531058	0.0394256	2.30475
GOLGA2P10	0.740683	0.994894	2.85042	3.09601	0.00697253	4.30324
GOLGA2P7	2.37675	2.60048	4.17385	4.43749	0.00893164	3.52362
GOLGA6L17P	-6.23856	-5.9169	-4.67649	-5.09909	0.0463638	2.28144
GOLGA6L9	-0.624898	-0.829105	0.817658	1.11911	0.0113353	3.23864
GOLGA8N	-2.87584	-2.72114	-0.0826335	-0.763598	0.0209304	5.1887
GOLT1A	-1.78331	-1.50372	0.491385	1.20412	0.0228066	5.62272
GOT1	4.60445	4.41073	5.55987	5.91451	0.0259549	2.34501
GOT2	6.77461	6.55589	5.56429	5.57411	0.00982834	-2.13769
GP1BA	-5.47916	-5.15377	-3.51322	-3.25147	0.011455	3.82145
GPAT2	0.866271	1.10837	-1.88043	-1.41559	0.00974395	-6.21319
GPATCH4	4.95715	4.76746	3.04081	3.29441	0.0086175	-3.23708
GPC1	6.16559	6.24112	7.3857	7.42999	0.00131854	2.30456
GPCPD1	0.703425	0.873749	3.40089	3.61222	0.00248377	6.57945
GPD1	-4.21882	-3.96054	-5.36439	-5.58806	0.0148433	-2.61451
GPN3	3.77763	3.45606	2.36819	2.52476	0.02256	-2.2507
GPNMB	2.58775	2.75003	9.84979	9.82409	0.000131316	143.813
GPR1	-2.64719	-1.90676	4.098	4.48188	0.00400831	94.8069
GPR108	4.3043	4.64764	5.86658	5.82869	0.0154869	2.58769
GPR143	-0.619341	-0.219947	1.42388	0.950843	0.0351586	3.04619
GPR146	-4.92621	-4.46331	-0.493701	-1.98802	0.0476505	10.9579
GPR150	-3.48858	-3.10874	-1.84962	-1.8972	0.0175615	2.68562
GPR156	-3.51672	-3.84738	-5.71065	-6.4489	0.0272945	-5.26972
GPR157	0.283712	0.249744	1.76101	1.93663	0.00318057	2.99404
GPR161	1.85555	1.82914	0.430817	0.494705	0.000627186	-2.60194
GPR162	-3.88268	-3.74993	-5.37617	-6.11442	0.0357844	-3.80788
GPR176	3.80058	3.53992	1.05188	1.20968	0.00358003	-5.81376
GPR19	-2.22477	-2.20277	-7.57624	-7.31449	0.000629653	-37.5722
GPR27	-2.79592	-3.31853	-0.713384	-1.25899	0.0316961	4.2019
GPR3	0.900566	0.681213	-5.41565	-3.66847	0.0261905	-40.3069
GPR35	-4.92823	-6.60284	-1.11186	-1.99004	0.0468175	18.5659
GPR37	-1.63577	-2.40906	1.01797	0.819114	0.017933	7.67919
GPR75	-3.89351	-4.56812	-2.62147	-2.19925	0.0446059	3.53193
GPR85	-2.72609	-2.74173	-4.96501	-4.54279	0.0107611	-4.0558
GPSM3	3.34181	3.3232	-0.0541111	-0.275876	0.00101064	-11.2941
GPT	-5.43448	-5.37213	0.0943938	-0.496296	0.00324307	36.8184
GPX1	8.4033	8.56901	7.16433	6.56756	0.0346439	-3.0742
GRAMD1B	-6.89979	-7.15935	-9.97822	-9.71647	0.00425143	-7.05076
GRAMD1C	-1.73274	-1.63796	-0.17391	-0.269094	0.00209841	2.75844
GRAP	-2.76448	-2.53929	-4.26448	-4.03171	0.0115126	-2.82101
GREB1L	-1.25274	-2.2261	-3.86517	-4.17715	0.0466837	-4.86263
GRHL1	-2.10165	-1.9724	2.04283	3.87209	0.0320897	31.878
GRHL3	-0.670785	-0.340626	3.36801	4.34691	0.0137275	20.5799
GRIP1	-1.60671	-1.87206	-0.30443	-0.580222	0.0210803	2.45727
GRK4	-3.09029	-2.59497	-0.894476	-1.39602	0.0405142	3.24311
GRK5	1.59647	1.49657	-1.40778	-1.12922	0.00275148	-7.03731
GRK6	4.67323	4.43559	3.00443	2.92697	0.00613132	-3.0078
GRK6P1	-5.4443	-5.63336	-6.67388	-6.99821	0.0203026	-2.45754
GRWD1	4.1996	4.07366	2.54119	2.63952	0.00265883	-2.92061
GS1-124K5.4	-0.471503	-0.549466	2.36745	1.89341	0.00817176	6.23726
GSDMB	0.243554	0.455447	1.79446	1.9903	0.00863017	2.91376
GSDMD	4.06918	4.59411	2.11796	1.34065	0.0309761	-6.07271
GSE1	0.156711	-0.0474727	2.33989	2.14996	0.00402791	4.56403
GSPT1	4.65012	4.3397	3.33774	3.53673	0.0290655	-2.08157
GSTCD	1.93393	1.41768	0.441668	0.482251	0.0426138	-2.31955
GSTO1	6.78422	6.90631	4.92526	4.49455	0.0108106	-4.39347
GTF2H2C_2	2.50947	2.2982	1.37853	1.03203	0.0274854	-2.2951
GTF2IRD2	-1.48182	-1.39286	-0.0531356	-0.51034	0.0382969	2.22777
GTF2IRD2B	-0.280949	-0.346527	1.14378	0.882194	0.0101718	2.50832
GTPBP4	4.0701	4.09617	2.99139	3.1349	0.00507336	-2.02791
GTSE1	3.34619	2.81801	-5.89751	-5.63575	0.00110762	-461.034
GULP1	-0.174884	0.288013	2.42673	3.69672	0.04704	8.02865
GUSBP11	0.0442956	0.19832	1.09282	1.20872	0.00865158	2.04126
GUSBP4	-3.14487	-3.103	-1.33652	-1.00428	0.00726561	3.87323
GYS1	4.44781	4.34407	3.35232	3.2394	0.00482204	-2.14366
H1-2	3.12427	2.7322	5.10146	4.70489	0.0193564	3.9311
H19	3.72387	4.42753	6.65756	6.18346	0.0312098	5.07994
H2AC16	-1.35947	-1.92717	-4.5534	-4.29165	0.0124135	-6.86475
H2AC20	1.16685	1.02012	-0.51031	-0.975526	0.0171866	-3.57118
H2AC6	0.451767	1.08266	5.07271	4.67326	0.008168	17.2171
H2AC8	-0.737985	-0.640003	0.505491	0.25267	0.0157323	2.09663
H2AJ	2.92166	2.79248	3.94088	4.34251	0.0259207	2.43619
H2AW	1.05223	0.630744	4.73305	4.05693	0.0123356	11.7412
H2AX	6.76954	6.50939	3.94709	3.85272	0.00254137	-6.67866
H2AZ1	9.63992	9.49572	6.96824	7.11703	0.00167907	-5.75648
H2AZ2	4.62184	4.37047	2.96933	2.80041	0.00871727	-3.05524
H2BC12	4.27355	4.34708	6.12892	5.96546	0.00265176	3.33312
H2BC20P	0.304154	-0.184898	-1.16132	-1.07645	0.0415998	-2.26343
H2BC21	0.0372234	0.372012	2.95542	3.26095	0.00603662	7.48274
H2BC5	1.0891	1.48488	4.66731	4.18704	0.00967698	8.81637
H2BW3P	-2.47471	-2.12074	-4.02709	-3.59541	0.0323679	-2.85507
H2BW4P	-2.47471	-2.12074	-4.02709	-3.59541	0.0323679	-2.85507
H3C3	-1.21839	-1.45243	-3.19731	-4.25748	0.0478385	-5.2488
H3C4	-2.68549	-2.0612	0.669047	0.137034	0.0211304	6.85134
H4C14	-0.930111	-0.843504	1.99754	1.08994	0.0334235	5.39098
H4C15	-0.930111	-0.843504	1.99754	1.08994	0.0334235	5.39098
H4C8	-2.40836	-1.94547	0.820613	0.3599	0.0136414	6.80772
H6PD	0.370735	1.01162	2.14974	2.19078	0.0440394	2.78772
HACD2	3.86152	3.79326	4.78218	5.31656	0.0453117	2.33267
HACL1	3.03508	2.78152	1.63546	1.80468	0.0160599	-2.27874
HADHB	5.12741	4.96112	6.98523	6.59139	0.0146913	3.34972
HAGH	2.8675	2.95528	4.16842	4.37452	0.00671394	2.567
HAP1	-1.93667	-1.34246	0.914189	0.393186	0.0284285	4.90161
HAPLN3	1.96049	1.89043	-0.221918	-0.414425	0.00207776	-4.73587
HARS1	5.32564	5.2794	4.16348	4.20707	0.000807788	-2.16932
HASPIN	1.42002	0.961974	-5.31868	-5.27932	0.00125214	-89.8843
HAT1	5.42527	5.09483	3.45195	3.65402	0.0126273	-3.26495
HAUS1	4.94557	4.93327	3.59433	3.12593	0.0213059	-2.98821
HAUS5	2.42541	2.4505	0.70573	0.928011	0.00472655	-3.07607
HAUS6	2.35323	1.96114	1.09225	1.07741	0.0318789	-2.10286
HAUS7	3.44846	3.39756	1.9738	1.34363	0.0306346	-3.39709
HAUS8	3.60949	3.36855	0.299655	-0.108801	0.00484645	-10.5093
HBP1	2.55265	2.56839	4.12379	4.08294	0.000201219	2.91369
HBQ1	-0.36981	-1.58047	-4.72128	-5.45953	0.0284226	-17.3308
HCFC1	2.85952	2.76482	1.24976	1.00833	0.0058831	-3.21122
HCG20	-6.41462	-6.08922	-4.90811	-5.06139	0.0195542	2.40689
HCG26	-4.803	-5.06257	-2.55953	-2.53224	0.00297584	5.23034
HCLS1	0.604794	0.434661	-1.35149	-1.98282	0.0216263	-4.5532
HDAC11	2.70984	2.84776	3.9034	3.80087	0.00634807	2.10429
HDAC2-AS2	-4.15422	-4.02147	-2.84036	-2.92653	0.00428898	2.30442
HDAC4-AS1	-1.50758	-2.01226	0.941448	0.0935762	0.0438629	4.84814
HDAC5	0.934697	1.58042	3.3076	3.56769	0.0245559	4.53179
HDAC7	4.37621	4.30831	2.7536	3.03097	0.0095578	-2.73204
HDGF	7.75035	7.50458	6.40023	6.50748	0.0128016	-2.25576
HDHD5-AS1	-5.47341	-4.14802	-1.26647	-1.8978	0.0479994	9.37349
HDX	-1.87494	-1.73882	-3.2117	-3.4227	0.00683924	-2.84874
HEATR3	2.1603	1.90704	0.684761	0.992152	0.0266556	-2.28979
HECA	1.69678	1.62881	3.07199	3.21395	0.00281478	2.78983
HEG1	1.13479	0.588231	-0.499224	-0.396892	0.0422385	-2.47868
HELB	-3.10149	-3.48237	-4.30125	-4.70246	0.0484932	-2.31326
HELLS	2.58209	2.23387	-2.65719	-2.36847	0.00210589	-30.2908
HELZ2	2.28763	2.48743	-0.723346	-0.682412	0.001087	-8.51737
HENMT1	-0.203614	0.00678509	1.0969	1.09024	0.00770687	2.28466
HEPHL1	3.39734	4.2111	-1.41941	0.255718	0.0422365	-20.9091
HERC5	2.42911	2.4005	0.352803	-0.187175	0.0131766	-5.035
HERC6	3.41249	3.57465	0.453211	0.289041	0.00136255	-8.70861
HERPUD1	5.17966	5.66238	7.23398	7.30266	0.0169742	3.59827
HES2	3.35196	3.44374	5.04383	5.21451	0.00311747	3.32033
HESX1	-3.53065	-3.20526	-0.166157	-0.565988	0.00729203	8.01043
HEXA-AS1	-4.7619	-5.43651	-2.74082	-3.15714	0.0323403	4.43898
HEY1	-2.76055	-2.3074	-0.386873	-0.132462	0.0128031	4.83764
HFE	1.47471	1.25977	0.092235	-0.025051	0.00832271	-2.52039
HHIP-AS1	-0.118601	0.116279	-6.82154	-4.55979	0.0376905	-51.6074
HHIPL2	-5.51151	-5.60115	-7.005	-6.74325	0.0108415	-2.49284
HHLA3	2.4523	2.5076	3.89178	3.78584	0.00192822	2.56483
HID1	-6.28581	-4.22345	0.410525	0.925397	0.0307269	60.6565
HIGD2A	6.51449	6.51442	7.78831	7.33379	0.0440577	2.06566
HINT2	4.99121	4.97734	6.29986	5.96261	0.0209732	2.21447
HINT3	1.91394	1.67091	3.55884	3.77186	0.00736136	3.66274
HIVEP3	-2.81926	-3.0915	-5.11507	-5.81855	0.0218178	-5.70186
HJURP	4.1777	3.9138	-5.14585	-3.73209	0.00710623	-358.225
HKDC1	-2.01787	-2.60501	0.962349	0.471495	0.015593	8.15882
HLA-F-AS1	-0.679933	-0.678597	0.475031	0.436252	0.000292103	2.19604
HLA-V	-0.273006	0.309582	1.79301	1.95602	0.0255412	3.62059
HLF	-6.68896	-8.36356	-1.86052	-1.9207	0.0213955	49.7164
HMBS	5.24912	4.9951	3.8292	3.66933	0.0117399	-2.5898
HMCES	5.29452	5.29625	4.0184	3.8942	0.00214412	-2.52992
HMGA1	8.92823	8.99588	8.01711	7.62868	0.0286669	-2.20253
HMGA2	5.18942	5.49367	1.79284	2.08185	0.00377743	-10.5869
HMGA2-AS1	-3.48352	-3.19465	-7.29894	-8.03718	0.00827984	-20.0979
HMGB1	6.33109	6.02816	4.22441	4.38179	0.00817194	-3.6719
HMGB2	6.08841	5.61025	3.92668	3.69643	0.0165376	-4.10612
HMGB3	4.92893	4.88358	2.50364	2.8051	0.00455038	-4.76304
HMGCL	3.6842	3.85128	5.10947	4.98979	0.00636506	2.43158
HMGCS1	6.8083	6.42456	4.48734	4.65846	0.0104039	-4.12252
HMGN3-AS1	-2.02954	-1.51003	-0.316495	0.281068	0.0474551	3.36842
HMMR	3.7434	2.98446	-3.91338	-3.58124	0.00337572	-138.26
HMOX2	5.84988	5.77956	3.76182	3.88812	0.00131688	-3.97169
HMSD	1.18845	0.94994	-1.93307	-2.24323	0.00381704	-8.92186
HNRNPA2B1	8.13884	7.87442	5.65164	5.77928	0.0040805	-4.89453
HNRNPA3	6.35027	6.19172	4.63418	5.03537	0.0218193	-2.70611
HNRNPA3P1	-1.16717	-1.56591	-3.37233	-2.92419	0.0271869	-3.43836
HNRNPAB	7.29671	7.08216	5.49292	5.80921	0.0150827	-2.90466
HNRNPD	6.79957	6.52912	4.4582	4.93342	0.0187474	-3.91371
HNRNPDL	5.91581	5.60619	4.29707	4.23915	0.0109473	-2.81453
HNRNPL	7.20826	7.04812	5.52173	5.68908	0.00573449	-2.87346
HNRNPM	6.8285	6.65099	4.88341	4.74734	0.00336028	-3.79572
HNRNPR	4.55837	4.26697	3.12667	3.28644	0.0184565	-2.30715
HOMER3	5.7357	6.0642	3.8873	4.04821	0.00884121	-3.81636
HOMER3-AS1	0.269008	0.0657065	-2.36199	-1.56418	0.0353665	-4.37851
HOOK1	0.383695	-0.0948624	2.6456	2.96243	0.0114426	6.31856
HOXB2	-0.276266	-0.376179	-3.07642	-2.74066	0.00456906	-5.98901
HOXB3	-4.0603	-3.92755	-5.55379	-5.70707	0.00381633	-3.10912
HOXC-AS1	-0.193966	0.152489	1.60879	2.05669	0.0225481	3.6137
HOXC13-AS	0.0010281	0.145483	1.60549	2.44032	0.0441108	3.86281
HOXC5	0.0751124	0.153574	-1.40053	-1.46711	0.00110273	-2.92445
HOXD8	1.36623	1.91316	4.05663	4.29095	0.0135042	5.79213
HPCAL1	3.9679	3.57885	2.21377	1.59536	0.0361504	-3.65232
HPDL	0.336823	0.340288	-1.86388	-2.26265	0.00682111	-5.2847
HPRT1	5.31344	5.04107	2.99601	3.23289	0.00756842	-4.17798
HRH1	1.16511	1.08389	-1.00863	-1.00644	0.000362875	-4.38334
HRH4	-8.02771	-7.70231	-5.71384	-5.67448	0.00565082	4.50288
HRK	-8.76483	-9.43943	-7.67336	-7.4116	0.0498257	2.94782
HRNR	-7.41701	-7.50666	-4.58858	-4.94831	0.00470327	6.46832
HROB	2.53496	2.36477	-3.07616	-2.56648	0.00258785	-38.6177
HS1BP3	3.38349	3.56684	4.95708	4.75055	0.00988367	2.60025
HS3ST2	4.40836	4.53487	-1.27742	-1.62335	0.00096575	-60.6318
HS6ST2	-1.5365	-1.37617	-3.18055	-2.58538	0.0436378	-2.68817
HSBP1L1	4.80293	4.70232	5.95815	5.91972	0.00205406	2.2757
HSD11B1L	1.28721	1.55081	3.31299	3.12437	0.00801256	3.48141
HSD17B13	-7.39224	-7.06685	-5.30077	-5.03901	0.0101217	4.16886
HSD17B14	2.12028	2.45676	4.01231	4.19974	0.011042	3.52471
HSD17B7P2	1.35004	1.13735	2.45812	2.47184	0.0075284	2.33154
HSD17B8	3.80027	3.75088	5.48597	5.0102	0.0253791	2.77505
HSD3B7	0.749143	0.767871	1.8793	2.06259	0.00572351	2.3173
HSP90AA1	8.7385	8.21751	6.13543	6.62134	0.0275969	-4.28598
HSP90AB1	8.79058	8.43731	7.68545	7.41589	0.0409979	-2.08967
HSP90B1	8.51924	8.68353	9.72815	9.8907	0.00902674	2.31024
HSP90B2P	-1.60966	-1.43878	-0.423658	-0.602967	0.0146793	2.01518
HSPA13	1.97445	1.82591	3.06679	3.25918	0.00913487	2.39963
HSPA2	3.88974	3.31925	2.22112	2.35795	0.0463312	-2.48796
HSPA5	7.79855	8.06233	10.8989	10.8816	0.00198817	7.78005
HSPA7	-7.3235	-7.81972	-5.35221	-5.05213	0.0146462	5.16741
HSPA8	10.0005	9.48224	7.36616	7.83608	0.0256868	-4.40837
HSPB1	8.45652	8.31871	11.4077	11.4264	0.000526476	8.16477
HSPB2	-3.31786	-3.40747	1.48346	1.7568	0.000832175	31.6206
HSPB2-C11orf52	-16.3285	-22.5139	-2.49909	-2.4225	0.0316838	127525
HSPBAP1	1.60153	1.27923	3.25696	3.02034	0.0135757	3.24511
HSPE1	8.32057	8.10144	6.72143	6.92272	0.0112798	-2.61884
HTATIP2	3.53338	3.54666	5.19029	5.1503	0.000166957	3.09573
HTATSF1P2	-1.48141	-1.80721	-2.94281	-2.77595	0.0219443	-2.32152
HTR1B	-1.67694	-2.16207	-3.611	-3.74156	0.0198388	-3.37943
HVCN1	-0.529797	0.158705	-2.97644	-3.27062	0.015851	-7.66341
HYI	5.11871	5.06829	3.29986	3.59926	0.00842011	-3.12518
HYLS1	2.783	2.35175	0.556436	0.223441	0.015295	-4.52348
HYOU1	5.28428	5.41292	7.14518	7.02088	0.00264856	3.32747
ICAM2	-2.35078	-2.34509	-4.92766	-4.6659	0.00284544	-5.45979
ID2-AS1	-4.48077	-3.47731	-0.938637	-0.805618	0.0255253	8.61536
ID3	3.55053	2.96789	5.56319	5.79407	0.0163644	5.34956
IDH1	5.48089	5.37043	7.2073	7.03175	0.00372747	3.23521
IDI1	5.68049	5.25829	4.32923	4.49298	0.0428555	-2.08245
IDNK	-0.019669	-0.16726	1.484	1.65775	0.00465801	3.16969
IDUA	-0.439738	-0.114866	2.80129	2.58484	0.00429028	7.83736
IER3	8.05878	7.74277	4.78308	5.11973	0.00607132	-7.72414
IFI30	4.46256	4.41461	7.23039	6.63685	0.013943	5.63743
IFI35	5.04365	5.42002	1.61659	0.796812	0.012324	-16.2812
IFI44	4.39122	4.57425	0.419142	0.204185	0.00114341	-18.0143
IFI44L	2.16943	2.72076	-1.57121	-0.774419	0.017463	-12.2772
IFIH1	2.60104	2.86479	1.2618	1.23199	0.00788175	-2.80116
IFIT1	3.65323	4.10503	0.736328	0.10236	0.012422	-11.0027
IFIT3	4.62952	5.06246	0.325876	-0.0376014	0.00359418	-26.0255
IFIT5	3.13099	3.088	1.74885	1.50651	0.00682682	-2.793
IFITM1	8.70823	9.12734	5.36225	5.86642	0.00970422	-9.87275
IFITM10	-3.87223	-2.9354	0.495023	1.02302	0.016277	17.9118
IFITM2	4.86488	4.54152	2.63879	3.06032	0.0199245	-3.61413
IFITM3	10.4134	10.741	8.86155	9.04346	0.0130391	-3.08375
IFNAR2	1.98431	2.22015	-0.26717	-0.301595	0.00248407	-5.22928
IFNGR1	3.98819	3.81852	5.04396	4.87115	0.0129381	2.07656
IFNK	4.80644	5.12897	-0.372273	0.937843	0.0201118	-25.7218
IFRD1	2.74365	2.48703	3.74851	4.07025	0.0243653	2.45213
IFRD2	6.11978	5.91231	4.46244	4.51857	0.00492587	-2.87893
IFT140	0.408901	0.795877	1.87986	1.64217	0.0363294	2.23245
IFT27	2.8963	2.99587	4.64692	4.49778	0.00302621	3.08712
IFT57	3.45059	3.42983	2.26288	2.52267	0.0151262	-2.06685
IGBP1	4.51829	4.61329	6.17808	5.95761	0.00632527	2.83246
IGF2BP2	5.06731	4.8478	3.65183	3.75796	0.00933896	-2.3828
IGF2BP2-AS1	-4.76365	-5.11633	-7.25714	-6.99539	0.00993901	-4.55128
IGF2R	2.58821	2.46059	4.05339	3.49172	0.0493322	2.37537
IGFBP3	-1.37487	-1.51896	4.43893	5.68339	0.00913697	91.0175
IGFBP7	7.29439	7.06119	4.06475	3.9446	0.0017044	-9.01994
IGFL2	-3.09029	-1.59497	2.60605	3.47402	0.0248372	41.7198
IGFLR1	0.815732	0.831345	-0.727387	-0.769641	0.000205203	-2.97327
IGFN1	-9.71123	-10.3858	-5.9568	-6.77305	0.0200412	12.8492
IGIP	-0.66216	-0.792712	1.08195	0.75182	0.0114535	3.12601
IGSF9	2.88766	2.51264	3.87756	3.80714	0.0267851	2.20717
IKBIP	3.71609	3.68853	1.24272	0.738455	0.00855956	-6.55106
IKBKE	2.29694	2.53346	0.793193	0.762293	0.00526317	-3.11116
IL12A	-2.21982	-2.44697	-4.58778	-4.91099	0.00661785	-5.33685
IL12RB2	-1.05684	-1.76182	-4.26082	-4.55161	0.0158052	-7.98275
IL13RA2	-2.0457	-1.8176	-3.15586	-3.34156	0.0122401	-2.49158
IL17RC	2.93251	3.29062	4.36785	4.31738	0.0209024	2.34737
IL1B	5.8666	5.55523	2.55084	3.00422	0.00867446	-7.63901
IL20	-2.06021	-2.12713	-5.36105	-4.68426	0.0132119	-7.61575
IL20RA	-0.372577	-1.264	1.59153	2.38559	0.0423703	6.99754
IL20RB	6.16493	5.96297	7.99692	8.08983	0.00313843	3.94336
IL23A	2.26193	2.39759	-0.447159	-0.575353	0.00107733	-7.16524
IL27RA	2.15584	2.22744	-1.3454	-2.10874	0.00943434	-15.1234
IL2RB	-4.41153	-5.43406	-0.537446	-1.59264	0.0344071	14.4977
IL31RA	-1.33968	-0.57617	-6.20241	-6.94065	0.00883016	-48.9624
IL32	2.94594	4.03529	-0.857824	0.282915	0.0409197	-13.7187
IL4R	4.97497	4.88423	2.49981	2.15332	0.00470026	-6.07563
IL6R	1.83212	2.0088	4.34241	3.67432	0.0263111	4.2513
IL6ST	2.5617	2.38823	1.47645	1.46647	0.00741151	-2.00486
IL7	-2.81067	-2.20517	-6.69648	-7.43472	0.0107944	-23.5504
ILDR1	-7.66267	-6.01535	-0.898773	-0.675241	0.018346	66.349
ILF2	7.08001	6.90058	5.81214	5.98537	0.012802	-2.13101
ILF3	5.54236	5.25202	4.09404	3.97126	0.0130806	-2.57493
ILK	6.0627	6.1797	4.77398	4.71629	0.00223926	-2.5956
IMPA1	2.12218	2.10833	1.07389	1.08436	7.0217e-05	-2.05072
IMPA2	4.28082	4.17351	7.04424	6.69286	0.00480201	6.23928
IMPDH1	5.37903	5.56682	4.19475	3.8299	0.019167	-2.75223
INCA1	-2.39192	-2.45885	-1.0879	-0.589711	0.0241878	3.00336
INCENP	2.66072	2.38467	-0.552877	-0.896846	0.00457935	-9.49757
INF2	4.30071	4.10704	3.2285	2.92734	0.0243623	-2.18246
ING4	2.49294	3.08444	4.14894	4.09379	0.0462582	2.5187
INHA	-3.26128	-2.93589	0.454683	0.560094	0.00224176	12.176
INHBA	3.77472	4.63991	-1.21075	0.289888	0.0327464	-25.4174
INHBB	-7.82995	-8.50456	-3.46546	-3.1548	0.00579458	28.9827
INHBE	-4.27791	-4.12245	-1.87524	-2.28726	0.0106264	4.34372
INO80C	5.59472	5.56106	3.72813	4.12239	0.0140312	-3.14406
INPP4B	1.96898	2.02398	-1.42075	-0.651485	0.0157868	-8.18279
INPP5J	-0.85562	-0.681094	0.69373	1.04921	0.0142689	3.11629
INSIG1	5.81709	5.79905	3.84616	3.58171	0.00398124	-4.26969
INSR	-1.42569	-1.52305	0.950293	0.481377	0.0117432	4.56372
INSYN2B	0.447201	0.73426	-6.83549	-4.50335	0.0334637	-76.6468
INTS1	3.80478	3.72399	2.69089	2.59167	0.00322872	-2.17815
INTS4P1	-5.69414	-5.25884	-3.85102	-3.30133	0.0323918	3.73293
INTS6-AS1	-1.55569	-1.52403	-0.34291	0.00904096	0.0161615	2.58995
INTS8	3.07426	2.89531	1.73127	1.85282	0.00812354	-2.28587
IP6K2	3.96453	3.94106	5.15636	4.79548	0.0298426	2.03232
IPO4	4.58989	4.29147	3.21089	2.96278	0.0199313	-2.55593
IPO5P1	-0.890132	-1.24692	-2.46086	-2.75551	0.0218431	-2.90726
IPO9	3.32981	2.96526	2.06331	1.97619	0.0265199	-2.18524
IPW	1.24283	1.31326	-0.168119	-0.357672	0.00427754	-2.90985
IQCA1	1.50522	1.18616	-0.159775	-0.485356	0.01816	-3.1783
IQCH-AS1	-1.48397	-1.66164	-0.257156	0.207471	0.024858	2.92403
IQCJ-SCHIP1	1.88925	1.62538	0.473359	-0.240094	0.0497631	-3.11814
IQGAP3	2.98426	2.45811	-4.90883	-3.16165	0.01775	-108.115
IQSEC2	-0.428428	-0.165283	1.32498	1.44957	0.0073888	3.21347
IQUB	-7.1108	-6.46348	-4.28237	-4.43565	0.0182519	5.38197
IRAIN	-5.75738	-6.07367	-4.05843	-4.55326	0.0317035	3.05184
IRAK1	6.28777	6.2204	4.81513	5.05328	0.0086763	-2.49644
IRAK2	0.979081	1.28175	-1.17337	-0.46606	0.0367769	-3.8641
IRAK3	-4.81345	-4.52282	-7.37732	-6.85254	0.0146969	-5.45205
IRF3	5.51752	5.65657	4.41662	4.38631	0.00358326	-2.27455
IRF5	-1.83916	-1.63182	0.8645	1.04061	0.00255072	6.4444
IRF7	4.70655	5.10395	2.49877	2.29631	0.00781529	-5.68716
IRF9	5.63306	5.75783	3.52868	3.78194	0.00475374	-4.11283
IRS2	0.659008	0.63418	2.8014	2.36477	0.0125117	3.82773
IRX3	1.32578	1.29565	3.49501	3.58369	0.000441207	4.6869
IRX5	1.12935	0.954506	2.36913	2.60537	0.0101799	2.72323
ISCU	4.33603	4.23978	5.63279	5.43128	0.00795851	2.36876
ISG15	7.82973	8.45265	3.79976	4.3421	0.0101378	-16.7984
ISY1-RAB43	3.07474	2.94429	1.95677	2.02616	0.00522473	-2.02518
ITFG1	3.22646	3.08035	3.97812	4.34624	0.0364424	2.01221
ITFG2-AS1	-2.36658	-2.19888	-1.19511	-1.11101	0.00682444	2.18808
ITGA2	3.27832	3.77716	0.410451	0.241928	0.00669439	-9.19947
ITGA3	8.21148	8.15856	6.85737	6.86646	0.000411341	-2.50204
ITGA5	5.48285	5.97478	2.9083	2.86142	0.00746344	-7.17986
ITGA6	6.98877	6.85375	5.63494	5.74274	0.00487761	-2.34961
ITGA7	-4.2374	-3.91201	-1.84108	-2.03304	0.00771849	4.40044
ITGA9	-9.1237	-8.21335	-6.44727	-6.18552	0.0382344	5.10577
ITGB1	7.73694	7.863	6.63041	6.77071	0.00727763	-2.14267
ITGB1BP2	-2.41786	-1.97048	-3.99881	-4.1521	0.015433	-3.68403
ITGB2-AS1	-0.205561	-0.0776191	-7.90269	-5.05598	0.047005	-80.882
ITGB4	7.84105	8.47324	5.86921	4.76693	0.0466078	-7.15562
ITGB5	4.64161	4.83659	1.70724	2.05088	0.00473739	-7.26034
ITGB6	3.216	4.43334	0.0564398	0.666538	0.0365428	-11.0286
ITGB7	-4.8181	-5.13144	-0.741704	0.045686	0.00828302	24.7055
ITGB8	-0.107918	-0.271863	0.99005	1.55858	0.0384848	2.75912
ITIH4	-3.55452	-3.42177	-1.10315	-0.968633	0.00148156	5.4727
ITLN2	-6.36455	-6.03916	-2.21418	-2.68939	0.00584517	13.4549
ITM2B	4.51645	4.4794	5.92653	6.0149	0.00105654	2.77558
ITM2C	4.72968	4.80399	3.28101	2.78486	0.0202937	-3.32625
ITPKB	1.26222	1.17028	-0.235402	-0.0385321	0.00638366	-2.55481
ITPRIP	2.21606	2.27791	3.89352	4.24175	0.00930288	3.53241
ITPRIPL1	0.796637	0.746658	-1.09358	-0.948957	0.0018159	-3.46514
ITPRIPL2	1.347	1.28886	-0.0212795	-0.16825	0.00311474	-2.66234
ITSN1	0.962307	0.76365	-0.517732	-0.757814	0.0106073	-2.8299
IZUMO4	0.441934	0.402563	3.40787	2.62715	0.0219382	6.04298
JAG1	4.4377	4.81238	3.48405	3.05635	0.0413237	-2.55769
JAKMIP3	-8.91386	-9.58846	-7.82239	-7.56064	0.0498257	2.94782
JMJD6	2.40904	2.21277	1.36177	0.979286	0.0337404	-2.20439
JMJD7	3.73036	3.54143	5.30427	5.32848	0.00319654	3.20535
JMY	-0.482664	-0.517167	1.31612	1.3142	9.06049e-05	3.51878
JPH2	0.469937	0.254763	-3.56952	-4.7817	0.0179075	-23.2307
JPT1	6.61289	7.03627	4.12318	4.32926	0.00811012	-6.056
JUP	7.37178	7.60836	8.50218	8.74239	0.0214572	2.19195
KANSL1	1.77172	1.54694	2.84782	2.55431	0.0300739	2.0587
KAT6B	-1.01547	-1.14602	0.643267	0.55214	0.00224177	3.20084
KATNAL2	-3.41346	-2.99786	-1.1469	-0.948337	0.011197	4.46309
KAZALD1	-3.62461	-3.29922	-0.802197	-0.826602	0.00377615	6.26587
KBTBD2	3.31194	3.165	2.02282	2.09431	0.00476058	-2.26562
KBTBD8	-0.444335	-0.797014	-2.54663	-2.05222	0.0311953	-3.20151
KCNAB2	-0.568333	-0.737412	2.5846	2.16158	0.00561876	8.14527
KCNAB3	-1.38058	-1.16708	-2.77023	-2.35647	0.0310792	-2.44448
KCNC3	-8.91725	-8.59186	-5.24082	-4.29101	0.0154734	15.8745
KCNC4	-2.29962	-2.21136	-3.17012	-3.53639	0.0282082	-2.14023
KCNE1	-5.09356	-5.41978	-2.84766	-3.41877	0.0231545	4.35737
KCNE1B	-6.49346	-6.82168	-5.08398	-4.85547	0.0137472	3.22175
KCNE2	-2.0253	-2.9223	1.09171	0.183538	0.0395949	8.64234
KCNIP3	2.25129	1.84309	-0.323322	-0.333242	0.00730576	-5.18905
KCNJ15	2.42726	1.95023	-1.07	-2.39321	0.0307073	-15.1407
KCNJ2	-5.5792	-6.93188	-3.07269	-3.08301	0.0424403	9.04854
KCNJ2-AS1	-6.43724	-6.11185	-3.4713	-3.42105	0.00337068	7.10271
KCNK7	-1.62011	-1.74013	2.06383	0.968333	0.0284591	9.1654
KCNQ1	-6.95241	-7.62701	-3.05358	-4.4837	0.0469002	11.4801
KCNQ4	-5.93962	-5.93615	-3.62575	-3.68593	0.000174367	4.86367
KCNQ5	0.0567712	-0.795775	-6.15554	-7.47875	0.0145751	-87.284
KCNS1	-0.1674	-0.405897	-1.26415	-1.33975	0.0148437	-2.02133
KCNU1	-3.97015	-4.08836	-6.5511	-6.70438	0.00138448	-6.05651
KCP	-6.60677	-6.28138	-2.70795	-3.37908	0.011814	10.5602
KCTD10	3.94361	4.12174	2.89415	3.1264	0.0198803	-2.0313
KCTD11	2.5672	3.02397	4.01531	3.98981	0.0340904	2.30853
KCTD15	2.49231	2.86554	3.88157	3.83018	0.0246724	2.26099
KCTD4	-3.23596	-3.91057	-5.40753	-5.14577	0.042275	-3.25663
KDM1A	5.36671	5.33875	4.17233	3.98363	0.00555195	-2.41957
KDM3A	1.29389	1.08975	2.62003	2.57406	0.00549788	2.6486
KDM4A-AS1	-1.58127	-1.88037	-3.82406	-5.02246	0.0487944	-6.46406
KDM4C	0.146599	0.077375	1.4652	1.27519	0.00639623	2.39198
KDM7A	-1.45913	-1.48166	-0.321916	-0.14067	0.00538773	2.36052
KDM7A-DT	-1.4694	-1.01947	1.27127	1.35964	0.00792594	5.89665
KEL	-7.46764	-6.55729	-3.43757	-4.11442	0.0293673	9.42485
KHDRBS3	1.04742	1.36032	-0.70712	-0.493866	0.0108317	-3.49274
KHSRP	5.54331	5.18509	4.49411	4.21088	0.047347	-2.01629
KIAA0040	4.44355	4.52976	0.266439	1.48979	0.0276821	-12.1977
KIAA0319L	2.3546	2.25884	3.57442	3.27287	0.0194764	2.16884
KIAA1257	-5.12275	-4.53449	-2.71946	-2.83071	0.0205951	4.15121
KIAA1549	-0.498064	-0.617109	-2.22009	-2.17894	0.00146795	-3.12082
KIAA1586	1.74575	1.50121	-0.0843668	0.201798	0.0141604	-2.95829
KIF11	3.26659	2.86648	-1.70242	-1.57817	0.00197484	-26.1155
KIF13B	-1.34657	-1.64814	-0.0411781	0.347379	0.0214893	3.13932
KIF14	1.40092	0.84769	-6.18745	-5.9257	0.0018111	-145.098
KIF15	1.14482	0.558246	-5.72371	-5.04692	0.0051157	-75.4184
KIF18A	1.8246	1.22047	-6.83044	-4.56869	0.0252767	-149.303
KIF18B	3.02699	2.59446	-8.76401	-5.04283	0.0352279	-839.944
KIF20A	4.42318	4.02594	-5.10129	-3.61714	0.00791418	-383.683
KIF20B	2.05404	1.622	-2.00105	-1.8414	0.00373201	-13.5408
KIF22	5.41313	5.17047	2.73723	2.89939	0.00346259	-5.55385
KIF23	4.14798	3.5897	-3.16538	-2.575	0.00361468	-106.82
KIF24	0.460098	0.143115	-3.62269	-3.67607	0.00165069	-15.4656
KIF2C	4.34336	3.88789	-1.67465	-1.10533	0.00435563	-45.4313
KIF3C	2.70607	2.86507	1.04847	0.888203	0.00383626	-3.52404
KIF4A	3.07865	2.54995	-5.96888	-3.42702	0.0285863	-182.563
KIF5A	-4.87264	-4.83105	-6.17349	-6.58981	0.0181911	-2.88747
KIF7	1.38238	1.53763	-1.67405	-1.42242	0.00240636	-8.04582
KIFC1	5.22188	4.95357	-2.90028	-2.14668	0.00275017	-195.524
KIFC2	3.01831	3.33109	4.24223	4.75017	0.0473511	2.49925
KLF11	0.205582	0.422479	1.7713	1.9759	0.00901469	2.94766
KLF12	-0.779644	-0.591755	-2.59027	-2.28147	0.0104965	-3.36399
KLF15	-4.90905	-6.16862	-0.287059	-1.89286	0.0487914	21.8396
KLF2	-2.64488	-3.1902	-1.25572	-0.854245	0.0314934	3.63651
KLF3	2.5776	2.37356	3.78108	4.29365	0.0298071	2.95219
KLF3-AS1	-5.38855	-4.89443	-3.12925	-2.66928	0.0219187	4.73126
KLF4	2.61182	2.67568	5.53491	5.6388	0.000428907	7.69063
KLF5	4.53621	4.24127	6.30899	6.78387	0.0163699	4.462
KLF8	-1.51851	-1.36439	0.471132	0.133201	0.0111544	3.34873
KLF9	0.461612	0.555371	3.2165	3.27933	0.000424094	6.67802
KLHDC1	-2.75867	-3.28643	-1.25216	-1.45791	0.0276576	3.17667
KLHDC7B	-7.50673	-6.85941	2.43441	4.0183	0.0066872	1360.03
KLHDC8B	2.44102	2.83951	5.99869	6.14225	0.00379018	10.7795
KLHDC9	-0.57677	-0.505561	1.23829	1.27241	0.00048264	3.47381
KLHL13	0.255641	-0.345855	-1.6866	-1.73948	0.0312365	-3.1776
KLHL23	-2.69782	-2.97656	-6.8859	-6.61561	0.00245169	-15.0695
KLHL24	-1.5837	-1.401	1.5387	1.32104	0.00235587	7.5801
KLHL29	0.695426	0.363343	2.14851	2.21683	0.0103504	3.14549
KLHL31	-4.67925	-5.03193	-1.81519	-1.41114	0.00677042	9.46383
KLHL38	-7.85361	-8.52821	-2.53974	-2.79994	0.00426034	45.9204
KLHL5	2.56022	2.73594	0.990489	1.37768	0.0204436	-2.75871
KLK1	0.656526	1.03963	2.61979	2.5414	0.012498	3.32306
KLK11	0.831064	1.67334	6.34693	7.4738	0.0151065	50.4983
KLK12	-4.9886	-4.24817	-0.692016	0.578401	0.0250076	23.6142
KLK4	-6.59172	-6.26633	-2.13102	-1.33161	0.00833355	25.9509
KLK5	6.26009	6.43143	9.12077	9.96306	0.0176046	9.16517
KLK7	1.91408	1.96636	7.20049	8.97084	0.0201397	70.7887
KLK8	4.98653	5.00983	7.62035	8.46128	0.0185801	8.23996
KLK9	2.94556	2.6116	4.85743	4.95001	0.00658299	4.36245
KLLN	-3.24578	-3.67246	-0.944854	-1.22013	0.0112201	5.19322
KLRG2	-1.03006	-1.24698	2.80892	2.37512	0.0041992	13.2741
KNL1	1.22683	0.849413	-5.77909	-5.90436	0.000834219	-117.772
KNSTRN	4.87909	4.41764	1.09527	1.62338	0.0111762	-9.7746
KNTC1	1.78523	1.41177	-2.09593	-1.87912	0.00360568	-12.0089
KPNA2	7.05675	6.60706	2.05516	3.09106	0.0171281	-19.1437
KPNB1	5.51381	5.10372	4.193	4.18358	0.0319111	-2.17419
KRBOX1	4.4978	4.51035	1.53443	2.25561	0.0185764	-6.10106
KRT1	-1.98312	-1.5473	6.39228	6.25219	0.000800032	271.997
KRT10	3.88176	3.99656	9.05712	8.52829	0.00309332	28.911
KRT15	6.64902	7.22081	11.2744	10.3503	0.0190789	14.6969
KRT16	6.3326	7.23463	10.6174	11.3908	0.0192453	18.6419
KRT16P1	-2.00756	-1.53531	0.45049	0.52525	0.011012	4.78759
KRT17	11.42	11.2775	12.3957	12.8162	0.0297854	2.39035
KRT17P2	0.857742	0.528071	1.69155	1.8639	0.0281626	2.1211
KRT18	8.60175	8.47001	5.47754	5.37241	0.000733038	-8.63923
KRT42P	-4.85986	-5.53446	-2.8753	-3.14406	0.026462	4.55509
KRT6C	3.25299	3.21318	4.80175	5.43149	0.0269295	3.68978
KRT75	1.75826	2.45405	-0.96595	-1.43252	0.0156821	-9.88605
KRT77	-7.90021	-6.98986	0.745846	1.65595	0.00549611	400.576
KRT78	-4.15014	-3.88615	1.36012	3.85449	0.0340142	98.7324
KRT8	8.33339	8.66429	7.22686	6.95811	0.0222073	-2.65066
KRTDAP	2.07058	2.80389	9.38044	10.5977	0.00873724	187.645
KTI12	2.99717	3.15981	-26.5679	-20.1838	0.0142582	-91947900
L1TD1	1.73453	1.44285	-2.08244	-1.61838	0.00629032	-10.8461
L3MBTL2-AS1	-3.99381	-3.27751	0.226078	-0.259326	0.0139917	12.2868
L3MBTL3	2.05739	1.8457	0.75326	0.752742	0.00770866	-2.29508
L3MBTL4	-3.64355	-4.0013	-2.38496	-2.26523	0.015502	2.82319
LACTB2	2.42837	2.25294	3.26818	3.4197	0.0130839	2.00455
LAMA2	-1.32839	-0.966603	-4.01302	-3.18243	0.0325205	-5.46502
LAMA3	7.17671	7.54259	5.22199	5.09578	0.00764385	-4.59724
LAMA4	-7.0689	-6.57358	-8.56239	-8.30063	0.0289523	-3.05309
LAMA5	3.12407	3.30695	6.00901	5.666	0.00544972	6.15603
LAMB1	4.92408	5.06753	2.12176	2.26294	0.00128599	-6.9811
LAMB2	3.54431	3.8822	6.16351	5.795	0.0119524	4.80987
LAMB2P1	-3.96756	-4.1276	0.278486	-0.666806	0.0151255	14.4542
LAMB3	8.72442	9.16	7.59561	7.23189	0.0327756	-2.88477
LAMB4	-6.88188	-7.97153	-0.51428	-0.641938	0.00635435	115.248
LAMC2	9.82326	10.5906	5.56399	5.90837	0.00873246	-22.1734
LAMP1	6.60352	6.559	7.5653	7.78608	0.0104228	2.13529
LAMP2	3.21035	3.17043	4.10536	4.37177	0.016115	2.0679
LAMP3	0.592404	0.870632	5.19071	5.28753	0.00106608	22.747
LAMTOR5-AS1	-2.43403	-3.916	0.979368	0.227315	0.0451165	13.7214
LAP3	5.159	5.09841	3.80559	4.00505	0.00718022	-2.33493
LARGE2	4.62563	4.82541	2.6445	1.98997	0.0195952	-5.30845
LARP1B	1.02937	0.745255	1.97522	1.88863	0.0196185	2.06281
LARP6	2.15372	2.72253	3.74686	3.76419	0.04362	2.49217
LARS2	3.11509	3.12958	1.40035	1.61088	0.00423226	-3.06677
LAS1L	4.66585	4.48158	2.80165	3.03311	0.00788195	-3.15214
LASP1	6.30677	6.24489	4.83833	4.66605	0.00358942	-2.87516
LBHD1	1.68583	1.17274	-0.991493	-1.39356	0.0151046	-6.15521
LCA5L	-3.58306	-3.81709	-2.10254	-1.59978	0.0217596	3.60229
LCAL1	-4.64766	-4.61178	-0.287702	-0.350148	6.97775e-05	19.8463
LCE1B	-1.58079	-1.28237	1.04119	1.07644	0.00362016	5.61932
LCK	-1.18405	-1.03644	-5.78606	-7.52431	0.0238629	-46.6867
[truncated: 2,440 more rows]
