# Supplementary material for: SPT6 promotes epidermal differentiation and blockade of an intestinal-like phenotype through control of transcriptional elongation
Source: Nat Commun. 2021 Feb 4;12:784. doi: 10.1038/s41467-021-21067-w (PMC7862286; doi:10.1038/s41467-021-21067-w)
Supplement: Supplementary file 8 — Supplementary Data 4 [file 41467_2021_21067_MOESM8_ESM.xlsx]

## Sheet: Sheet1
Supplementary Data 4. Global Gene Expression Profiling Comparing Control and SPT6i Cells.
Values are shown in Log2 transformed RPKM values.
P values generated using two-sided Fisher's exact test.
Gene Symbol	CTLi-1	CTLi-2	CTLi-3	SPT6i-1	SPT6i-2	SPT6i-3	p-value	Fold-change (SPT6i vs. CTLi)
A2ML1	7.92896	7.48878	8.08489	3.60457	3.66129	4.02714	5.23051e-05	-16.794
AADACL2	1.82463	3.1434	1.82133	-7.77386	-7.21317	-7.18766	3.60356e-05	-806.028
AADAT	-3.08301	-2.23313	-2.60349	-4.17371	-4.19798	-4.00254	0.00424453	-2.79892
AAGAB	4.11724	4.2264	4.13445	5.27121	5.2372	5.12522	4.60345e-05	2.07319
AAK1	1.34066	1.62958	1.13577	2.72272	2.52149	2.95422	0.001998	2.57423
AAMDC	0.645575	0.78991	0.291948	3.39172	3.59539	3.2438	9.42484e-05	7.13292
AAMP	5.36121	5.43683	5.45267	7.33965	7.43173	7.24968	5.51521e-06	3.79328
AAR2	3.40516	3.67589	3.16965	4.46456	4.51636	4.36872	0.00247972	2.04625
AARS1	4.88026	5.15253	4.26617	2.92144	3.05653	2.97662	0.00255184	-3.43773
AATF	3.95705	4.09164	3.84605	5.07361	5.08515	5.1729	0.000122628	2.21245
ABALON	0.540242	0.577394	-0.428702	2.48316	3.02916	2.38326	0.00338464	5.28615
ABAT	0.48226	0.525967	1.0079	2.23713	2.32412	2.46704	0.000769687	3.18374
ABCA11P	0.207887	0.134698	-0.214852	1.81874	2.07515	1.80857	0.000291046	3.62566
ABCA13	-3.10779	-3.18428	-3.02768	0.121651	-0.263404	-0.0679647	1.44814e-05	8.20598
ABCA2	0.155608	0.183505	0.295709	-1.99784	-1.57144	-1.51978	0.000265816	-3.75278
ABCA4	0.00143948	-0.0596679	-0.740865	-4.06051	-3.16278	-3.4743	0.000743616	-9.84571
ABCA5	1.04942	1.42818	1.11273	2.37505	2.29929	2.5589	0.000978206	2.32029
ABCA9	-5.43222	-4.35286	-4.71824	-1.58433	-1.10425	-1.12937	0.000544432	11.8088
ABCB8	1.78302	1.71028	1.9592	3.89145	3.94705	4.07462	1.94498e-05	4.44918
ABCB9	-0.990656	-0.902834	-0.541151	3.63769	3.81203	3.74277	6.46357e-06	23.3019
ABCC10	0.867878	1.14999	1.15984	1.94477	2.34308	2.48607	0.00311089	2.29539
ABCC11	-6.46443	-5.68273	-7.08134	-2.58412	-2.73948	-2.57628	0.000758801	13.701
ABCD1	-0.0699493	-0.99898	0.711518	3.71335	3.89234	3.88775	0.0013662	15.4581
ABCD4	1.14469	1.51264	1.74073	2.681	2.61222	2.43554	0.00414661	2.1588
ABCF3	3.49091	3.59644	3.64309	4.6752	4.78285	4.73286	2.99253e-05	2.22451
ABCG4	2.86332	2.81698	2.93644	-4.8421	-5.2814	-5.03349	4.58727e-07	-242.96
ABHD10	0.868487	1.35078	1.03724	2.48888	2.38885	2.24576	0.00122682	2.44358
ABHD11	-0.256125	-0.340463	0.00847001	5.1131	5.1094	4.5995	1.37513e-05	35.1805
ABHD11-AS1	-2.26422	-3.1024	-1.96528	1.28893	1.5277	0.275677	0.00247844	11.1173
ABHD12	4.19613	4.27942	4.02058	6.48685	6.63518	6.26642	6.30417e-05	4.91584
ABHD12B	3.96441	4.49798	3.21775	-3.48763	-2.03385	-3.53885	0.00036225	-120.55
ABHD13	1.833	1.99295	1.76621	3.34837	3.25531	3.11616	0.000133652	2.59528
ABHD15	1.01654	1.14617	1.28398	2.55372	2.61854	2.56752	5.65312e-05	2.69639
ABHD18	-0.861917	-0.778096	-0.802905	0.626704	0.507633	0.535408	6.16567e-06	2.5863
ABHD2	2.74463	2.82523	2.73223	3.94841	4.03343	4.15084	4.09e-05	2.42312
ABHD3	1.58304	1.46545	1.95944	4.86376	4.53624	4.51202	9.25785e-05	7.82466
ABHD4	3.86967	4.30472	4.24884	5.29924	5.30834	5.04386	0.00265609	2.10828
ABHD6	2.13721	2.71082	2.28523	1.13148	1.14045	1.16597	0.00202272	-2.34857
ABL2	1.20236	1.64489	1.07162	2.98	2.9614	2.90122	0.000721288	3.11936
ABLIM1	6.47731	6.46115	6.06832	2.26335	2.33108	2.62233	2.23579e-05	-15.2423
ABR	2.46678	2.76008	2.98918	0.675617	1.14588	1.00297	0.000942098	-3.47542
ABRACL	4.91132	5.09807	4.91821	6.58108	6.35926	6.08197	0.000958801	2.57559
ABT1	2.63562	2.72647	2.57925	3.93177	4.01754	3.62664	0.000656695	2.31584
ABTB1	1.69519	2.00793	2.04319	3.29236	3.57342	3.53951	0.000393666	2.93425
ABTB2	3.00078	2.18978	2.90356	4.22747	4.28829	4.57697	0.0038708	3.17379
ACAD10	0.620419	1.02065	0.989752	2.14626	2.16187	2.47126	0.00114833	2.60784
ACAD8	4.90662	4.87288	4.58267	3.07068	3.31395	3.14746	0.000212211	-3.05258
ACAT2	4.64506	4.6192	4.72787	2.65427	2.7613	2.20933	0.00024867	-4.35422
ACBD3-AS1	2.93945	2.62986	2.4917	-1.36453	0.0460221	-2.15702	0.0042677	-14.3753
ACBD5	2.25871	2.50453	2.38594	4.01164	3.75991	3.88147	0.00012207	2.83094
ACBD7	-6.09706	-5.5202	-4.79811	-2.05879	-1.9364	-2.01667	0.000779607	11.0643
ACD	0.893078	1.00337	1.12467	2.2174	2.37567	2.41056	0.000120134	2.50969
ACER1	4.63955	4.90157	4.82952	-3.62708	-2.80335	-2.66236	1.48109e-05	-226.151
ACER2	0.374588	0.849087	0.669576	4.18218	4.17242	4.30323	1.56449e-05	12.0269
ACKR2	-1.83699	-1.76263	-0.838912	2.65018	2.5142	2.79505	0.000236984	17.5409
ACKR3	4.53047	4.3054	4.46328	-0.0860935	1.15047	0.849923	0.000555036	-13.8801
ACO2	4.42078	4.68038	4.42457	5.64434	5.74752	5.70867	0.000196592	2.28406
ACOT11	2.39256	2.13807	2.67606	-1.97833	-1.5555	-1.78082	2.97239e-05	-18.0481
ACOT4	-1.40798	-0.891222	-1.48985	-3.33519	-2.58184	-2.97137	0.00407698	-3.24852
ACP1	4.15493	4.25026	4.05472	5.5269	5.56545	5.2	0.000582634	2.42415
ACP2	1.84919	2.44087	2.24444	4.52389	4.61967	4.49699	0.000184049	5.16471
ACP3	2.70287	3.00509	2.6957	-1.46808	-1.17532	-0.919028	2.95229e-05	-15.8752
ACP6	-1.83314	-1.69238	-1.37968	0.766919	0.640767	0.804131	7.69638e-05	5.17779
ACP7	6.9952	6.69491	6.2535	1.51578	2.05215	2.05709	6.9921e-05	-27.3386
ACSBG1	-0.0140116	1.47325	0.504016	-4.37954	-3.86978	-4.33431	0.000479026	-28.8192
ACSF3	0.330581	0.625205	0.246716	1.50092	1.67937	1.70326	0.00073067	2.34082
ACSL3	4.01291	4.36805	3.82987	5.85195	5.94518	5.78511	0.000406014	3.45928
ACSS2	2.94946	3.01399	3.16726	1.40182	1.39914	1.2008	5.09693e-05	-3.27082
ACTA2	-0.778117	0.515291	-0.54926	4.53602	4.50941	4.70128	0.00027268	28.8987
ACTB	10.6445	10.1363	10.4058	9.23657	9.42567	9.2876	0.00236443	-2.11247
ACTG1	10.6379	10.2701	10.1886	9.18566	9.36826	9.24476	0.00176671	-2.1425
ACTG1P20	3.28934	3.35357	2.94452	2.15131	2.12293	2.21701	0.00136412	-2.04494
ACTL6A	3.14244	3.46867	3.29178	4.44125	4.37574	4.24603	0.000672963	2.07538
ACTR3C	-1.80067	-1.67769	-1.87349	-3.49626	-3.48178	-3.58093	1.16658e-05	-3.33042
ACTRT3	-1.83537	-1.41897	-1.46242	0.183553	0.340892	0.19357	0.000215134	3.51029
ACVR1	2.32005	2.56974	2.49906	3.91001	3.83031	3.88952	5.46483e-05	2.66413
ACVR2A	1.04885	1.41094	0.783737	2.98357	2.7253	2.85934	0.000831916	3.42212
ACVR2B-AS1	-5.67601	-4.77723	-5.11403	-0.391681	-0.275288	-0.261647	5.14777e-05	29.4369
ACYP1	0.602938	1.15471	0.809439	2.38896	2.31298	2.01525	0.00217688	2.60877
ACYP2	0.34909	0.20876	-0.0736946	1.16834	1.32536	1.42649	0.00139851	2.21199
ADAL	-0.97592	-0.402579	-0.763163	0.842924	0.472273	0.486413	0.00313174	2.48703
ADAM10	3.50442	3.4117	3.371	5.20564	5.09765	5.12042	4.83246e-06	3.2766
ADAM15	5.32851	5.01414	5.47462	8.61037	8.77556	8.55316	2.39637e-05	10.3671
ADAM19	-1.31261	-1.68231	-0.74158	1.01852	1.1299	0.825665	0.00147541	4.71369
ADAM20P1	-3.13913	-2.99652	-3.51003	-2.33675	-2.08417	-2.16558	0.00390178	2.02753
ADAM21	-4.74867	-3.61225	-4.18669	-1.61228	-1.28894	-0.753066	0.00199142	7.80522
ADAM9	5.61118	5.44417	5.60419	7.84423	7.68748	7.90587	1.18274e-05	4.78773
ADAMTS13	-2.69415	-2.63813	-3.23797	-0.244294	-0.0206311	0.208168	0.000254899	7.14944
ADAMTS4	-5.82635	-5.14995	-5.48676	-2.33209	-2.33082	-2.37001	8.78279e-05	8.83589
ADAMTSL4	5.01452	4.12711	5.07432	2.45783	2.18799	2.79929	0.00309361	-4.77978
ADAMTSL5	1.49943	0.7259	2.02179	-1.91321	-1.22323	-1.11755	0.00329269	-7.12901
ADAP2	3.41741	3.32144	3.30323	-0.665296	-0.735956	-0.284835	1.10973e-05	-15.026
ADAR	4.14076	4.38149	4.41891	6.12074	5.91483	5.94786	9.96723e-05	3.20595
ADARB1	1.38096	1.50405	1.3129	-0.122314	-0.141667	-0.382134	8.79837e-05	-3.06243
ADAT1	0.809485	1.3109	1.05409	2.74354	2.62985	2.53581	0.000546973	2.98605
ADCY3	1.62865	1.58823	1.76453	-2.07808	-1.05292	-1.37058	0.000505957	-8.94448
ADCY4	-7.23573	-5.33694	-6.25871	-1.46845	-2.01085	-1.20107	0.00139441	26.3002
ADCY7	2.20812	2.45645	2.67161	0.289734	0.439635	0.446841	0.000138088	-4.15061
ADD1	4.75702	4.76774	4.84037	5.97827	5.95243	6.08599	1.50404e-05	2.32493
ADGRF2	0.0531029	0.107339	-0.338658	-2.338	-2.53219	-2.39815	9.92997e-05	-5.14572
ADGRF3	-3.44913	-3.67726	-3.28054	-1.06271	-0.959566	-0.816657	4.86921e-05	5.74644
ADGRF5	-4.92083	-4.88454	-4.35885	-2.65399	-2.49665	-2.64397	0.000354456	4.35661
ADGRG1	5.91144	5.81605	5.98646	4.66455	4.90917	5.11923	0.00199709	-2.00973
ADM2	0.939763	0.990901	-0.584281	-3.62776	-3.27351	-2.90404	0.00262699	-13.1522
ADNP	3.32594	3.67289	3.30957	4.49195	4.32227	4.60203	0.00196393	2.05046
ADNP-AS1	-2.21843	-1.28793	-1.41134	0.768868	0.964279	0.901566	0.0010675	5.72577
ADO	1.69915	1.7792	1.51639	3.26251	3.15746	3.06303	0.000102228	2.82076
ADPGK	2.73313	2.96397	2.90137	4.62616	4.7055	4.30106	0.000290531	3.20003
ADPRHL1	-2.05834	-1.51624	-2.7732	0.0585485	0.394371	0.292774	0.0033092	5.14972
ADSS2	2.94127	3.40079	3.04881	4.42871	4.39583	4.34061	0.000875288	2.3918
ADTRP	3.09733	3.31751	3.23282	-1.47078	-0.86118	-1.18797	1.97151e-05	-20.9546
AEN	2.49799	2.72972	2.44607	5.66305	5.64093	5.36075	2.13946e-05	7.98329
AFAP1	1.0957	1.00822	1.20775	2.8709	2.85895	2.95698	1.06077e-05	3.46227
AFAP1L1	0.91801	1.30265	0.748727	-1.57868	-1.5791	-1.68991	0.000100892	-6.08686
AFAP1L2	3.83635	3.56651	3.96468	1.83575	2.06829	2.35425	0.000863992	-3.25596
AFG1L	-1.17223	-0.817761	-1.19521	0.105791	0.281821	0.155335	0.00072907	2.36643
AFTPH	4.32449	4.33511	4.18191	5.36898	5.21227	5.31007	0.00011189	2.02315
AGA	2.09104	2.48204	2.40261	3.98541	3.89559	3.6962	0.000473693	2.89556
AGAP4	-0.173652	0.41169	0.246935	1.17762	1.41011	1.43002	0.00359418	2.26199
AGAP6	-1.30466	-1.97944	-2.01454	-0.0083932	0.11649	-0.123498	0.00187019	3.38952
AGBL3	-4.92619	-4.42333	-4.57066	-1.40809	-1.3187	-1.97125	0.000263194	8.42132
AGK	1.40189	1.68168	1.47917	3.16138	3.25342	3.02576	0.000107133	3.08643
AGO2	1.46159	1.54379	1.17575	2.63642	2.61532	2.87595	0.000702622	2.48892
AGPAT1	2.31877	2.75345	2.55661	3.62606	3.71592	3.72852	0.000903112	2.21487
AGPAT2	2.34003	2.48666	3.09956	4.91942	5.44331	5.2135	0.000780765	5.85633
AGPS	1.53722	2.20494	1.67344	3.76137	3.70716	3.77497	0.000688632	3.84407
AGR2	-2.64786	-3.36051	-1.88235	4.1092	4.45413	4.17693	9.75525e-05	117.539
AHI1	0.148232	0.759153	0.279224	2.86279	2.65589	3.02547	0.000332612	5.47369
AHR	2.60778	3.08766	2.37741	4.19246	3.90182	4.09954	0.00370738	2.59126
AHSA1	5.07374	5.33689	5.2428	6.25151	6.398	6.05207	0.00130002	2.02237
AIF1L	4.25785	3.36349	3.68517	-1.58512	-1.56756	-1.31378	4.46422e-05	-38.2571
AIG1	1.46046	1.24155	1.50256	0.0356385	0.106675	0.287837	0.000337899	-2.39187
AIMP1	2.87179	3.26113	2.99972	4.50094	4.34805	4.09009	0.0015679	2.40964
AIMP2	2.29157	2.5661	2.6015	1.25362	1.36947	1.29079	0.000338544	-2.26853
AJAP1	-0.428013	-0.783865	-0.274707	-2.04372	-1.6338	-1.67075	0.00298139	-2.44059
AJUBA	5.11897	4.86687	4.94534	3.36198	3.75404	3.63405	0.000538452	-2.62752
AK4	2.65242	2.78406	2.72905	0.236689	0.517276	0.539888	2.58521e-05	-4.89246
AK6	1.95542	2.35163	1.98122	3.44796	3.4085	3.03684	0.00278926	2.30007
AK7	-2.68072	-2.10386	-2.27306	-5.71002	-5.14933	-5.12381	0.000316706	-7.86351
AK8	-1.36587	-1.01849	-1.26686	0.694362	0.631362	0.70038	5.71e-05	3.71264
AKAP1	1.09336	1.70903	1.27486	3.03747	3.227	3.0285	0.000854042	3.33705
AKAP17A	2.19091	1.84086	2.27125	3.29685	3.5065	3.57156	0.00096011	2.56205
AKAP3	-2.2279	-2.37974	-2.25089	1.24967	1.06359	1.45675	8.64401e-06	11.6547
AKAP8	2.46838	2.32163	2.65976	3.48396	3.62037	3.79996	0.00100759	2.22146
AKAP9	2.40962	2.70914	2.24131	4.00291	3.88249	4.08057	0.000493301	2.89849
AKR1B10	5.20362	5.1164	5.68412	0.0320097	1.30595	0.903198	0.000381921	-24.0449
AKR1C1	3.90104	3.34335	3.16593	-1.54077	-1.57616	-1.78181	2.61039e-05	-34.3686
AKR1C2	6.01315	5.43063	5.52477	0.203687	0.219114	0.2883	7.64345e-06	-42.7885
AKR1C3	4.2353	3.58907	3.74586	-1.7079	-1.14296	-1.34951	3.27919e-05	-38.2362
AKT1	3.65391	3.98438	3.91349	5.03519	5.10692	4.91994	0.0005126	2.25026
ALCAM	3.42336	3.3408	3.45503	6.55435	6.3795	6.59536	1.97766e-06	8.59406
ALDH1L1	-0.511312	-0.222255	-0.402382	-2.90868	-2.50845	-2.66351	8.70863e-05	-4.97568
ALDH2	1.39443	1.46239	1.7872	-2.96144	-1.78966	-1.67797	0.000993923	-12.9155
ALDH3B2	6.43775	6.25851	6.64092	2.23218	2.60375	2.29343	1.40073e-05	-16.7871
ALDH4A1	2.72972	2.89003	2.89695	1.63451	1.86275	1.65956	0.000246001	-2.17341
ALDH5A1	0.561646	1.32182	1.14935	-5.48325	-6.24448	-5.63401	3.17333e-05	-111.29
ALDH8A1	-0.310686	-0.226222	-0.68634	-2.60651	-1.96781	-1.86829	0.00302946	-3.33986
ALG1	0.752223	1.10497	1.15698	2.261	2.39807	2.25365	0.000661316	2.46146
ALG11	1.55256	1.99584	1.70385	4.02637	3.99497	3.78121	0.000133623	4.54233
ALG2	2.8399	2.9616	2.86622	4.14697	4.20054	3.91979	0.000214004	2.29718
ALG3	2.54425	2.81625	2.97025	4.02317	4.18089	3.92841	0.000936484	2.40701
ALG5	3.19326	3.5002	3.40287	4.53309	4.54646	4.15919	0.00255615	2.06691
ALKBH1	1.44375	1.56995	1.50379	3.20355	3.07975	2.938	5.06663e-05	2.9648
ALKBH5	2.78295	3.03809	2.99745	4.37205	4.4751	4.27067	0.000130962	2.70028
ALKBH8	0.393278	0.939907	0.664025	2.66254	2.53217	2.41494	0.000417124	3.65739
ALOX12	-0.354599	-0.633349	-0.475762	-1.78634	-2.04507	-2.35214	0.000992377	-2.97581
ALOX12B	7.06333	7.11388	7.11463	-3.59565	-2.20488	-2.78705	1.60047e-05	-995.863
ALOX15B	3.07893	2.32493	3.64812	-1.92177	-0.922955	-1.18123	0.000856557	-20.525
ALOXE3	4.95918	4.99866	4.88918	-0.684124	0.392693	0.233293	0.000123293	-31.3064
ALPK1	0.621205	1.05737	0.739984	1.94713	1.7602	1.79771	0.00193423	2.04037
ALPK3	-3.02746	-2.8751	-1.78036	0.312692	0.273925	0.378697	0.00185584	7.37553
ALX3	0.0808393	0.0727373	-0.205177	1.24887	0.97869	0.898271	0.00171333	2.08369
AMDHD1	0.38388	0.617256	0.763657	-3.00451	-2.22142	-2.54383	0.000230061	-9.05166
AMDHD2	1.17393	1.45024	1.86292	3.41439	3.59845	3.26118	0.000976891	3.80785
AMFR	4.04089	4.11265	4.17252	5.23221	5.17872	5.21973	1.17885e-05	2.14583
AMIGO1	0.582134	0.677723	0.371782	-2.98662	-3.23328	-2.92236	1.05104e-05	-12.0528
AMIGO2	1.1923	1.79582	1.69832	-1.35588	-0.451887	-1.13532	0.00152942	-5.8287
AMIGO3	-1.27334	-0.696482	-0.421856	1.68761	1.66697	1.81711	0.000589764	5.74029
AMMECR1L	2.2338	2.55012	2.2484	4.19533	4.1572	4.07781	7.81437e-05	3.4806
AMN1	0.930154	1.04378	0.803563	3.7094	3.74412	3.27898	8.74677e-05	6.28393
AMPD3	4.89545	4.49042	4.24183	2.47887	2.68018	3.09589	0.00243799	-3.46035
AMY2B	-1.64831	-0.908636	-1.13976	1.78068	1.66681	2.06463	0.000246597	8.39546
AMZ1	-1.22102	-1.01856	-1.48252	-5.70405	-4.88032	-4.8548	0.000227213	-14.9875
ANAPC10	0.781321	1.37306	1.11555	2.41368	2.38341	2.08423	0.00390784	2.30345
ANAPC2	3.03651	3.18359	3.31939	4.06692	4.35992	4.27824	0.000909508	2.078
ANAPC5	4.29224	4.80519	4.4988	5.61313	5.60227	5.5409	0.00220385	2.07535
ANGPT2	-7.74211	-6.16525	-6.17422	-3.12882	-3.1022	-3.72305	0.00386504	10.3807
ANK1	-4.23152	-2.72866	-4.18411	-0.678371	-0.369217	-0.187579	0.00300696	9.86996
ANKDD1A	-2.02424	-1.37921	-1.91396	-0.561349	-0.168599	-0.235007	0.00340143	2.73363
ANKDD1B	-1.44801	-2.2611	-1.54899	1.61424	1.79086	1.90023	0.00019691	11.4807
ANKFN1	-2.66211	-1.34356	-1.86094	-7.68355	-6.53789	-6.09734	0.00137987	-28.1955
ANKFY1	2.77349	2.91671	2.90092	4.01051	3.88678	4.01697	5.78493e-05	2.15504
ANKH	1.6936	2.07694	1.62721	-0.17364	-0.0430186	-0.0196892	0.000222862	-3.67573
ANKIB1	2.94787	3.0877	2.79636	4.16251	3.96375	4.0321	0.000411977	2.15668
ANKMY1	-1.53625	-1.24497	-1.00034	1.87542	1.95233	2.07984	4.11191e-05	9.3808
ANKRA2	1.6584	2.0611	2.02947	4.46098	4.23744	4.16364	0.000112551	5.1731
ANKRD10	0.331811	1.89239	0.758136	3.92726	3.91084	4.05515	0.00315506	7.83703
ANKRD11	3.43172	3.3753	3.25091	4.32752	4.34733	4.72002	0.00130035	2.16192
ANKRD12	1.64381	1.94267	1.78292	3.61073	3.52877	3.72361	5.92028e-05	3.55843
ANKRD2	-3.35294	-1.83748	-1.87342	0.829374	1.35227	1.2787	0.00261422	11.3771
ANKRD20A8P	-26.5754	-26.5754	-26.5753	-6.5626	-5.21816	-7.34841	5.35965e-06	1203650
ANKRD22	5.18011	5.31407	4.94968	2.96357	2.91756	2.46532	0.000245682	-5.15439
ANKRD34A	-4.60935	-3.44752	-3.51685	-0.963086	-1.13936	-1.30649	0.00219839	6.59602
ANKRD35	3.74435	3.96003	3.97371	-2.48432	-1.81671	-1.69166	2.14741e-05	-59.3124
ANKRD36C	-2.77957	-2.40524	-2.24935	1.72356	1.33235	1.15764	7.17725e-05	14.7492
ANKRD40	1.90081	2.14974	1.78593	3.66241	3.75876	3.49874	0.000209075	3.23659
ANKRD42	1.17567	1.1501	1.04597	2.52391	2.52921	2.30501	9.26276e-05	2.51193
ANKRD50	2.05088	2.28087	2.1977	3.39787	3.17399	3.48771	0.000513856	2.26061
ANKRD52	2.49783	2.62792	2.696	3.57157	3.6458	3.75657	0.00018632	2.07157
ANKRD9	1.20177	1.34529	1.02144	2.52843	2.48779	2.5938	0.000166502	2.54413
ANKS6	0.775483	0.793827	1.08592	-0.292322	-0.462924	-0.0911709	0.00136775	-2.24578
ANO10	3.91996	4.12667	4.05477	2.46155	2.59784	2.64967	5.94243e-05	-2.75893
ANO6	2.62392	2.81492	2.90675	4.42976	4.40434	4.68234	0.00014434	3.30263
ANO8	2.79436	2.66357	3.00821	1.29659	1.69222	1.79431	0.00251818	-2.34189
ANOS1	-0.0432568	0.452515	0.415847	-2.22435	-1.79371	-1.79568	0.00049678	-4.63622
ANP32A	4.15404	4.49645	4.26218	5.72758	5.5833	5.35048	0.00111361	2.3777
ANTXR2	-0.494445	1.1179	0.819367	3.63162	3.50882	3.28129	0.00408404	7.96111
ANXA4	3.48793	3.51854	3.88824	6.5297	6.40996	6.43181	2.97258e-05	7.08902
ANXA8	4.61443	4.24496	4.96272	2.77895	3.09809	3.00571	0.0019468	-3.13064
ANXA8L1	6.32881	6.37408	6.85448	3.70626	4.26724	4.18151	0.000524084	-5.53067
ANXA9	6.29226	6.26628	6.32378	1.67418	1.70287	1.77159	1.68727e-08	-23.8827
AOC1	-4.17402	-4.18213	-1.92399	1.79417	2.44233	2.98681	0.00212556	57.0629
AOC2	-1.81073	-1.69621	-0.955019	1.86888	1.96245	2.07487	0.000229806	10.9743
AOC3	-3.93938	-3.06706	-3.5149	-0.239942	-0.0185778	0.233011	0.000258226	11.3028
AP1S1	4.349	4.45232	4.56757	6.43247	6.45925	5.99966	0.00034006	3.58217
AP2A2	2.9444	3.04684	3.00795	4.36446	4.48401	4.62501	5.11951e-05	2.81168
AP2M1	6.21589	6.42408	6.36207	7.48385	7.58148	7.52143	6.14074e-05	2.28931
AP4S1	-0.0920304	0.323486	-0.195012	1.59612	1.43085	1.31672	0.00128397	2.70523
AP5M1	0.346354	0.990981	0.52615	2.08976	2.04692	2.22419	0.00167363	2.82671
AP5S1	-0.515976	-0.0646473	-0.110114	1.16861	1.2648	1.14739	0.000651721	2.683
APAF1	0.338873	0.441166	0.339099	2.7182	2.29429	2.46791	7.69698e-05	4.3482
APBA1	-1.39369	-0.540892	-1.15836	-2.9869	-2.50867	-2.76326	0.00400275	-3.29884
APBB3	1.10824	1.45377	1.52302	2.56382	2.68132	2.94236	0.00130253	2.58021
APCDD1	0.442798	0.825049	1.18535	-3.66171	-2.2779	-3.19098	0.00109598	-14.533
APCDD1L-DT	-0.324485	-1.16266	-0.552287	-5.50265	-4.357	-6.91644	0.00326963	-30.111
APH1B	0.0634397	0.840523	0.222936	4.08335	3.82751	3.85673	0.000144155	11.6875
API5	4.41813	4.64003	4.40738	5.88221	5.73385	5.56823	0.000467454	2.36131
APIP	1.44737	1.92163	1.86214	3.7203	3.50243	3.3084	0.000756477	3.40267
APLP2	6.83416	6.50489	6.87802	8.63101	8.55509	8.48449	0.000130508	3.52553
APMAP	3.81951	4.27985	3.90435	6.78688	7.08391	6.44896	0.000279349	6.83061
APOB	-1.95463	-1.06366	-2.86513	-7.66982	-6.69409	-5.66858	0.00372702	-26.2884
APOBEC3B-AS1	-26.5754	-26.5754	-26.5754	-3.68872	-0.92118	-2.08488	7.02685e-06	21292400
APOBEC3C	2.68107	3.06069	2.7056	4.26796	4.1729	4.06821	0.00056444	2.55603
APOBEC3H	-5.54092	-2.64213	-5.5639	3.50793	3.3637	3.03674	0.00129571	236.403
APOBR	-4.26727	-2.78352	-3.83082	-0.866121	-0.587826	-0.716482	0.00290954	7.48356
APOE	2.84342	2.53145	3.01964	1.06622	1.40828	1.49163	0.00157526	-2.78201
APOL1	0.629008	0.815661	1.16573	3.80432	3.84495	3.69818	5.80638e-05	7.52845
APOL2	2.09131	2.30893	2.47402	4.94249	4.94756	4.76768	3.24613e-05	6.03976
APOL3	-3.92015	-2.75833	-3.15464	-0.930664	-0.843503	-0.775555	0.00212423	5.38071
APOL4	0.778623	0.228851	1.31203	-4.2069	-4.05153	-3.7138	0.000159267	-27.1694
APOL6	0.840115	1.02927	1.01052	4.56028	4.42353	4.1872	1.03128e-05	10.7806
APOLD1	-2.10735	-2.37849	-2.09863	5.6555	5.41092	5.35653	4.94012e-07	203.536
APOM	-2.31014	-0.964238	-2.35592	0.829881	1.27434	1.32561	0.00333176	8.11192
APOOL	1.56131	1.87083	1.59849	2.82391	2.69413	2.88879	0.000573139	2.18162
APP	7.17649	7.13717	7.58196	8.93486	9.04038	8.96457	0.000321088	3.20739
APTR	-0.823769	-0.911957	-1.27118	1.59919	1.6448	1.61377	4.45704e-05	6.15414
AQP7	-3.18287	-2.35243	-4.19845	0.597975	0.972557	0.853298	0.00174793	16.5933
AQP7P3	-4.42565	-5.84879	-5.44863	-2.05692	-1.95566	-1.34518	0.00195108	10.967
AQP9	5.16962	5.23158	4.61494	-2.04739	-0.608001	-0.157987	0.00059287	-61.5281
AQR	2.42446	2.62863	2.32068	3.61666	3.44336	3.63806	0.000536036	2.15562
ARAP2	3.41301	3.52575	3.09007	4.40198	4.23148	4.40325	0.00214904	2.00365
AREL1	2.76123	2.93653	2.86144	4.56108	4.52226	4.35553	3.6217e-05	3.08775
ARF1	6.72752	6.65458	6.69783	7.69584	7.82027	7.58742	0.00013927	2.01093
ARF3	5.29472	5.36958	5.47539	6.44433	6.4213	6.38952	4.55636e-05	2.05407
ARFGAP1	3.33397	3.26332	3.63839	4.81038	4.9773	4.9508	0.000286172	2.83025
ARFGAP3	2.42027	2.69962	2.48689	4.63826	4.57921	4.60132	1.76326e-05	4.20081
ARFGEF2	2.7429	3.01767	2.62775	3.92392	3.77496	4.02104	0.00122483	2.15926
ARFGEF3	-3.65261	-2.7659	-3.19447	1.31467	1.46603	1.54275	6.18494e-05	25.0281
ARFIP1	2.97355	3.21939	2.96281	4.77599	4.604	4.68351	7.37093e-05	3.10785
ARG2	3.11057	3.37264	3.27697	1.14684	1.74455	1.46328	0.000674035	-3.48664
ARHGAP11A	0.273972	0.58698	0.675683	-1.39299	-1.45884	-0.812881	0.0019072	-3.32599
ARHGAP12	1.80959	2.02784	1.76662	4.27375	4.08041	4.30242	2.51838e-05	5.10121
ARHGAP17	3.40677	3.38738	3.45396	4.69569	4.66273	4.88734	5.22979e-05	2.51848
ARHGAP21	2.85431	2.85691	2.81643	4.54533	4.30332	4.50489	2.94251e-05	3.04962
ARHGAP23	4.01933	3.72409	4.11507	1.77142	2.23647	2.40077	0.00121843	-3.52252
ARHGAP26	-0.139472	0.457732	0.0575949	1.49402	1.65736	1.88527	0.00175306	2.93549
ARHGAP40	2.61367	2.39122	2.60238	-2.479	-2.27194	-1.68843	4.59782e-05	-25.6736
ARHGAP42	-1.09337	-0.433906	-0.862307	1.49571	1.44404	1.70782	0.0003614	5.08314
ARHGAP5	3.59701	3.69995	3.39784	5.19567	4.96239	5.29875	0.000284667	3.00493
ARHGAP5-AS1	0.342814	0.863965	1.20618	4.40984	4.31337	4.06655	0.00021719	10.9962
ARHGEF10L	4.77354	4.71331	4.53358	2.09807	2.1352	2.75501	0.000478879	-5.07725
ARHGEF16	1.89029	1.54961	2.33811	4.04698	4.31283	4.34666	0.000730878	4.95705
ARHGEF2	2.93785	2.78845	2.63714	1.55277	1.57789	1.93364	0.00186716	-2.14313
ARHGEF26	0.920503	1.19142	0.840651	-0.293839	-0.0175989	0.144582	0.00333416	-2.05596
ARHGEF28	2.92907	2.74052	2.72463	4.16761	4.08433	4.2238	6.07402e-05	2.56776
ARHGEF33	-4.93311	-4.99368	-4.44152	-2.13073	-1.65577	-1.40485	0.000373995	8.33387
ARHGEF40	0.160945	0.769433	0.557512	2.32603	2.28793	2.38563	0.000525696	3.57324
ARHGEF7	1.64502	1.86375	1.58347	2.77376	2.73979	2.98479	0.000580334	2.19675
ARID1A	3.3364	3.62642	3.28241	4.43473	4.33501	4.67338	0.00189957	2.09358
ARID3A	0.626803	0.0225752	0.592171	1.89393	1.75833	1.97052	0.00207057	2.75187
ARID3C	-5.23884	-5.66197	-5.26182	-2.00761	-1.86196	-1.69894	2.736e-05	11.5624
ARID4A	2.00043	2.17671	1.7075	3.33727	3.23093	3.48199	0.00085861	2.61809
ARIH2	2.6571	2.88587	2.58147	3.88637	3.89189	3.73149	0.000433375	2.18621
ARIH2OS	-2.42254	-1.98157	-2.34085	-0.177811	-0.354691	-0.676811	0.000755289	3.59306
ARL10	0.211596	0.248831	0.0151164	-3.41309	-3.48316	-3.43456	1.14881e-06	-12.1435
ARL11	-1.10685	-0.86816	-0.1625	-2.74008	-2.70295	-3.15388	0.00248887	-4.44793
ARL14	-2.009	-0.884654	-0.732424	2.68367	2.86384	2.55755	0.000689322	15.0363
ARL14EP	2.03469	2.37421	2.08296	3.60367	3.4393	3.25535	0.000969579	2.40965
ARL15	2.14504	2.47374	2.3879	3.86238	3.30989	3.53223	0.00281415	2.34991
ARL16	2.29553	2.238	2.39562	4.78733	4.9221	4.69571	6.41535e-06	5.62557
ARL4D	3.48945	3.46776	3.68024	1.30777	1.61733	1.38184	5.22175e-05	-4.31742
ARL5A	5.14392	5.61627	5.15257	2.68945	2.49605	2.55027	8.1154e-05	-6.61465
ARL6IP1	4.87103	4.90758	4.84159	7.80056	7.72787	7.46265	1.16701e-05	6.91769
ARL6IP4	4.35736	4.31671	4.38621	5.45196	5.65129	5.31782	0.000346993	2.17386
ARL6IP5	3.45998	4.82462	4.031	6.97674	6.88543	6.6774	0.00249649	6.68684
ARL8A	3.2525	3.56474	3.1307	4.99899	4.98914	4.6743	0.000720013	2.97213
ARMC2	-2.43922	-2.71552	-2.14027	-0.314913	-0.284733	-0.581148	0.000436412	4.10697
ARMCX2	1.08703	1.76809	0.781021	-0.685252	-0.776634	-0.751119	0.00264818	-3.86299
ARMCX5	1.50038	1.84261	1.51724	2.79421	2.47051	2.60141	0.00234545	2.00272
ARMCX6	2.40651	2.93946	2.47729	1.60626	1.62381	1.51553	0.00383782	-2.03622
ARMH1	-2.40345	-1.77214	-2.03941	0.180442	0.432187	0.704495	0.00045249	5.69901
ARMT1	2.70178	2.88027	2.88735	5.2107	4.98691	5.02072	1.68836e-05	4.75564
ARNTL	1.44267	1.87487	1.32239	3.00499	3.10944	2.82023	0.00159171	2.69741
ARNTL2	5.01339	4.73663	4.75769	3.93046	3.69273	3.59321	0.00120764	-2.13925
ARPC4-TTLL3	-0.932963	-0.658058	-0.519763	0.475499	0.196612	0.749348	0.00420148	2.26171
ARPP19	3.75144	4.05916	3.73372	5.181	5.01522	4.93599	0.000729563	2.29097
ARRB1	2.94621	3.33599	3.14635	-2.35896	-2.22889	-1.15709	0.000218863	-33.3087
ARRB2	2.11258	2.69813	2.22671	4.10857	4.24117	3.99061	0.000793307	3.40498
ARRDC1-AS1	0.809443	0.702976	0.380141	2.52983	2.89467	2.36594	0.000632261	3.90673
ARRDC3-AS1	-3.49747	-3.18364	-3.36844	0.0998839	0.0120514	-0.457642	7.82612e-05	9.41274
ARRDC4	4.9461	4.77475	4.83663	6.14468	6.05058	6.09009	2.62745e-05	2.36629
ARSA	2.19361	1.71894	2.56245	3.75035	3.78574	3.68413	0.0030062	2.9933
ARSB	-1.6803	-0.558557	-1.08576	2.51793	2.56565	2.5679	0.000352265	12.6293
ARSI	3.11146	3.11683	2.95005	0.921033	1.58013	1.27111	0.000809859	-3.48709
ARTN	3.31688	2.78724	3.17552	0.249814	0.721241	0.0250559	0.000439319	-6.77951
ARVCF	0.205488	0.305611	0.0802566	2.46114	2.70062	2.77975	2.95588e-05	5.46436
ASAH1	4.48017	5.39611	4.8975	7.01624	7.06977	6.97044	0.00141309	4.26995
ASAP2	3.71427	3.25836	3.39809	5.14131	5.03565	5.35705	0.000474025	3.29686
ASAP3	2.31224	2.61761	2.61469	-2.8176	-1.73084	-1.68543	0.000279088	-24.1308
ASB1	0.969013	1.03091	1.11478	2.36053	2.34938	2.41833	9.32693e-06	2.52773
ASB16	-3.02764	-2.45892	-1.59225	0.372806	0.293043	0.8013	0.00308822	7.20327
ASB16-AS1	-0.653214	-0.422418	-0.138453	2.64263	2.87552	2.53432	6.72115e-05	8.50818
ASB3	1.73194	1.56157	1.60728	3.26214	3.13169	3.1677	1.71615e-05	2.93544
ASB6	2.54999	2.42681	2.67548	4.06114	4.19655	4.09636	4.51303e-05	2.96341
ASB7	1.95851	1.99512	1.81097	3.52343	3.34887	3.50476	4.09554e-05	2.90288
ASB9	-6.3608	-5.78394	-4.79882	-1.09017	-2.12942	-1.50507	0.00173718	16.8301
ASCC1	1.6227	1.82432	1.90521	3.36115	3.34423	3.23445	7.97999e-05	2.88625
ASF1A	2.14444	2.77477	2.23872	3.72519	3.62594	3.50689	0.00392607	2.35115
ASH1L	2.65223	2.90481	2.45184	3.85748	3.76423	3.92967	0.00106815	2.26708
ASH1L-AS1	-2.14287	-2.02467	-1.92136	-0.0954666	0.13589	-0.586043	0.00114328	3.59941
ASIC1	-2.27849	-1.00119	-2.6234	-5.36919	-7.13042	-6.51995	0.00360605	-20.7087
ASIC3	-1.46724	-2.72991	-1.05412	2.28534	2.49272	2.59723	0.00119657	18.4923
ASL	3.09503	2.94831	3.26939	1.48591	1.51951	1.38477	8.48266e-05	-3.11849
ASPHD1	-2.11761	-2.04325	-1.83574	-4.29578	-5.73508	-4.70957	0.00260498	-7.54024
ASPM	-0.794622	-0.360368	-0.132476	-3.07233	-2.27459	-2.11356	0.00437687	-4.16314
ASPRV1	8.951	9.66388	8.55881	2.73036	2.83306	3.43718	0.000101781	-66.6115
ASS1	7.1446	5.51399	6.22784	2.4896	2.59727	2.72671	0.00150101	-12.9148
ASXL1	1.34596	1.74461	1.50494	2.80905	2.81232	3.01464	0.000556478	2.54353
ATAD1	2.71407	3.08605	2.59256	4.65672	4.45711	4.38767	0.00054484	3.25563
ATAD3C	-1.61356	-1.88669	-1.28404	0.995146	0.94623	1.46868	0.000345812	6.64122
ATE1-AS1	-1.41014	-1.88761	-1.15374	0.98572	0.880911	1.14925	0.000405011	5.61436
ATF1	2.137	2.4976	2.17305	3.73459	3.47384	3.65575	0.000612083	2.55297
ATF3	2.77348	2.57519	1.6386	6.73412	6.63312	6.19837	0.000410296	18.2874
ATF4	7.13256	7.15789	6.71299	5.76994	5.96706	5.95081	0.00217142	-2.1513
ATF6	3.39573	3.39349	3.25369	5.25528	5.26366	5.08278	1.62511e-05	3.61235
ATF7IP2	-1.18822	-1.05584	-1.2556	0.509568	0.594927	1.06379	0.000486223	3.70459
ATG12	2.30022	2.56566	2.23443	3.92041	3.79115	3.70969	0.000261887	2.7138
ATG13	3.58963	3.713	3.53628	4.79582	4.80891	4.81103	2.23507e-05	2.28514
ATG14	2.25606	2.24796	2.21243	4.09052	3.96457	4.21286	1.43176e-05	3.60625
ATG16L1	2.56703	2.6602	2.91372	4.7406	4.77795	4.69136	4.53817e-05	4.06425
ATG16L2	2.51279	2.40275	2.96021	1.01071	1.02617	1.03016	0.000714576	-3.03754
ATG4A	3.3702	3.2615	3.24367	4.44969	4.36616	4.3499	2.5947e-05	2.13878
ATG5	2.28934	2.46814	2.33308	4.08315	3.81173	3.72936	0.000226322	2.85052
ATG7	2.00434	2.08426	1.98817	3.61206	3.54548	3.63097	2.37326e-06	2.97024
ATG9A	3.72837	3.77898	3.87169	5.16069	5.18339	5.2889	1.61936e-05	2.67212
ATL1	2.11832	2.46088	2.25374	-0.00912745	0.159249	0.354691	0.00012921	-4.31504
ATN1	3.64922	3.55715	3.73019	4.63469	4.66731	4.8705	0.000267193	2.11205
ATP10B	3.05778	3.26801	3.10747	-0.907273	-1.24239	-0.0788352	0.000380487	-14.7972
ATP10D	3.88638	3.97154	4.0257	2.57172	2.69221	2.71429	2.67992e-05	-2.46536
ATP11A	2.42732	2.64113	2.1046	4.20701	4.18618	4.60002	0.000708646	3.8372
ATP12A	7.68056	7.46796	6.85799	2.80298	3.87361	4.12378	0.00140381	-13.3187
ATP13A3	2.92882	3.05497	2.84493	4.98216	4.82583	5.04879	2.37821e-05	4.02601
ATP13A4	1.60968	2.20536	2.0151	-4.61663	-3.84949	-3.6434	6.44922e-05	-63.1139
ATP1A1	5.99872	6.09591	6.24409	7.58074	7.7227	7.89485	0.000149893	3.07344
ATP1A1-AS1	-2.32647	-1.68892	-2.11043	-0.133291	0.229382	-0.387697	0.00168457	3.84968
ATP2B4	5.47133	5.27834	5.12027	2.45706	2.56206	2.51874	1.25992e-05	-6.85598
ATP2C2	3.6046	3.54126	3.40304	-3.26629	-3.28773	-2.43341	2.24984e-05	-91.2726
ATP5MC2	4.30793	4.57371	4.37164	3.20857	3.32507	3.19879	0.00019787	-2.25576
ATP5MF-PTCD1	0.0903921	0.269849	-0.0803836	1.28804	1.28817	1.44295	0.000391049	2.37254
ATP5MG	5.43342	5.57946	5.48693	6.67959	6.67053	6.17899	0.00409749	2.01359
ATP6AP1	5.39779	5.55386	5.45225	7.1431	7.21411	7.03701	1.74026e-05	3.1677
ATP6AP1L	-2.23587	-1.43662	-2.25885	1.18107	1.15329	1.10352	0.000325055	8.71241
ATP6AP2	5.45235	5.60741	5.4767	7.02819	7.00307	6.74265	0.000165046	2.66195
ATP6V0A1	4.57855	4.81897	4.46179	3.07956	3.19098	3.49158	0.00108045	-2.57706
ATP6V0B	5.33488	4.97126	5.24398	6.95842	7.22005	6.73746	0.000541776	3.45479
ATP6V1C1	2.90527	3.27778	2.82041	4.46047	4.44344	4.44325	0.000501299	2.72811
ATP6V1C2	6.48725	6.51873	6.3854	-1.24959	-1.78869	-1.37515	1.19506e-06	-244.712
ATP6V1FNB	-2.90916	-2.96973	-3.00253	-0.559297	-0.787098	-0.396586	3.39406e-05	5.2035
ATP6V1G1	5.97716	6.06016	5.84209	7.60914	7.40821	7.06613	0.00120169	2.6415
ATP6V1H	5.09783	5.11777	4.7604	6.05805	6.08934	6.12866	0.000730498	2.14358
ATP7B	-0.446352	-0.538847	-0.714989	-1.86263	-1.85083	-1.36104	0.00356016	-2.18067
ATP8B3	-2.97176	-3.60902	-2.89852	-5.11309	-5.77478	-5.74927	0.0015834	-5.22687
ATP9A	2.0442	2.2725	2.06651	3.63006	3.49156	3.7117	0.000106646	2.79601
ATPAF1	2.71993	2.77434	2.66146	4.48234	4.47534	4.2495	3.50719e-05	3.21277
ATPAF2	2.8312	2.55169	2.74248	3.80798	3.93149	3.87698	0.000205237	2.2403
ATPSCKMT	0.216454	0.697457	0.0976136	1.60749	1.68128	1.71711	0.00202363	2.51656
ATR	0.915179	1.38548	0.833312	2.32551	2.34541	2.34394	0.00167895	2.45144
ATRAID	4.0031	4.24311	4.11433	6.32436	6.36166	5.95218	0.000145161	4.26503
ATXN1	1.57057	1.42652	1.43096	2.64086	2.49171	2.88072	0.00062398	2.28958
ATXN1-AS1	-0.444156	-0.341511	-0.293806	2.64526	2.42544	2.55114	3.05987e-06	7.46652
ATXN1L	2.92664	3.0109	2.88939	4.52032	4.37037	4.39121	1.48803e-05	2.79914
ATXN2	2.41597	2.41355	2.35636	3.50028	3.30447	3.88585	0.00244811	2.24737
ATXN7	1.54823	1.739	1.51874	2.61583	2.5069	2.908	0.00147409	2.10661
ATXN7L3	4.26521	4.33638	4.25933	5.74303	5.67372	5.67128	2.06268e-06	2.6556
AUH	1.41904	1.49709	1.20658	2.88841	2.81697	2.70168	0.000153553	2.69096
AURKB	0.167928	0.689926	1.13414	-2.18151	-1.62082	-1.54468	0.00206432	-5.45029
AURKC	-0.708321	-1.32411	-0.824413	0.928893	1.06545	0.853273	0.000668139	3.73597
AUTS2	0.650062	1.27017	0.731004	-1.78874	-1.40052	-1.20254	0.000831355	-5.09005
AVIL	-2.53407	-1.7135	-1.73001	-0.0724574	0.212161	0.538943	0.00236139	4.65488
AVL9	2.14564	2.15021	1.9338	3.23032	3.22694	3.27784	9.03009e-05	2.24776
AZGP1	8.90377	9.24591	8.40078	3.51727	3.94095	5.58626	0.00265618	-22.6587
B2M	6.75859	7.49839	6.99397	11.6748	11.1975	10.1576	0.00140169	15.2034
B3GALT4	1.75798	1.7124	1.94678	4.49994	4.65681	4.40201	1.24355e-05	6.56079
B3GALT6	0.949564	1.02119	0.620956	2.38584	2.62119	2.66933	0.000360444	3.23751
B3GAT3	1.91221	2.18746	1.94138	4.946	5.28851	4.76933	7.00411e-05	7.93154
B3GNT10	-1.20739	-0.665297	-1.59294	0.894547	0.625167	0.628245	0.00272957	3.65836
B3GNT2	3.34626	3.56486	3.4905	5.05972	5.09397	5.20941	3.00623e-05	3.14668
B3GNT4	0.0926778	-0.558975	0.0743204	-1.50465	-1.72376	-2.14236	0.00429844	-3.15929
B3GNT8	3.46381	2.48378	3.17574	0.848688	0.819472	1.12159	0.00232313	-4.32048
B4GALT1	5.20095	5.00384	5.17851	6.49043	6.37365	6.51545	6.25335e-05	2.51765
B4GALT1-AS1	-0.332816	-0.731144	-0.98546	2.52505	2.76149	2.67374	7.87832e-05	10.102
B4GALT2	3.2861	3.34687	3.40322	1.70063	1.92984	1.82158	3.30854e-05	-2.88396
B4GALT4	3.3845	3.20143	3.16023	5.68	5.63915	5.39198	3.35438e-05	4.99906
B4GALT5	2.89941	3.16776	3.04825	4.41435	4.18121	4.19113	0.000354792	2.33554
BAALC-AS1	-3.88235	-4.30549	-4.90533	-0.218169	-0.242437	-0.342453	0.000164809	17.1093
BABAM1	4.22494	4.21462	4.51423	5.72845	5.92905	5.76474	0.000211906	2.80789
BACE1	1.39161	1.92057	1.42652	0.432542	0.429116	0.264536	0.00257367	-2.30404
BACE2	1.46678	1.45004	1.60405	4.79748	4.65189	4.46004	8.82879e-06	8.75141
BACH2	-1.65154	-0.781905	-1.9232	1.06682	0.809397	0.975993	0.00241722	5.28885
BAG1	3.95671	4.19076	3.95749	5.77931	5.84017	5.67858	4.50484e-05	3.31965
BAG4	1.23739	1.41822	1.37392	3.11033	2.9313	3.044	2.3776e-05	3.21623
BAHD1	2.46393	2.66144	2.48293	3.53826	3.5163	3.68604	0.000223966	2.06208
BAIAP2L1	3.70266	3.56998	3.76185	5.62962	5.48225	5.67262	1.87945e-05	3.7755
BAK1	4.72411	4.46745	4.50157	3.30993	3.57404	3.23317	0.000806498	-2.28469
BAMBI	1.56315	2.16816	1.90825	4.5553	4.96026	4.43018	0.000308329	6.81505
BANF1	3.69528	4.26881	4.0197	5.10755	5.1193	4.9545	0.00362241	2.09341
BARD1	-0.927593	-0.811707	-0.832256	0.396739	0.365518	0.415223	5.39015e-06	2.37789
BAX	4.31834	4.46609	4.28952	5.39962	5.57418	5.13438	0.00189867	2.01588
BAZ1A	3.6203	3.55562	3.68238	4.78069	4.58161	4.77676	0.000130142	2.13404
BAZ1B	2.84139	3.22457	2.81087	4.37146	4.17736	4.24388	0.000838147	2.47133
BAZ2B	2.12611	2.38285	1.95414	3.80899	3.52984	3.77109	0.000524788	2.92603
BBC3	0.67878	1.2445	0.803356	4.01382	4.12499	3.9504	6.35945e-05	8.69905
BBOX1	2.87621	3.60733	3.46255	-3.46004	-1.72942	-1.58843	0.000967737	-47.6586
BBS1	1.9321	1.97697	1.76531	3.82933	3.95094	3.85606	1.15612e-05	3.96499
BBS10	1.38282	1.92296	1.35218	2.98961	2.84898	2.82387	0.0022668	2.52247
BBS12	-0.680416	-0.337044	-0.0695258	2.15445	1.89738	1.98869	0.000245865	5.19036
BBS4	0.575574	1.59519	0.633213	3.18404	3.17438	2.87843	0.00343102	4.42076
BBS7	1.76198	1.88581	1.74388	0.666372	0.671251	0.866691	0.000182506	-2.08848
BBX	1.87448	2.27065	1.84827	3.205	2.95992	3.18383	0.00207869	2.17113
BCAM	5.62546	5.09394	5.63689	2.02237	2.65083	2.93481	0.000840306	-7.54799
BCAP29	1.58879	2.25472	1.87198	3.45188	3.31173	3.30478	0.00187417	2.73391
BCAP31	5.53458	5.62445	5.91035	7.45265	7.57664	7.4293	0.000124473	3.47353
BCAR3	2.37436	1.93674	2.30921	3.90172	3.94095	3.94376	0.000230478	3.29903
BCAS2	4.02284	4.2874	4.06533	5.94751	5.85807	5.69702	0.000100189	3.26936
BCAS3	1.33731	1.89746	1.61019	3.01602	2.9019	3.19978	0.00148595	2.68375
BCCIP	2.97708	3.07147	3.01661	4.51011	4.47282	4.12516	0.000427565	2.54496
BCDIN3D	0.385106	0.787153	0.546938	1.77113	1.71979	1.59453	0.000934324	2.17662
BCL10	3.04087	2.722	2.8518	4.21927	3.94335	4.02493	0.000648006	2.28305
BCL11A	-1.15971	0.814037	-0.841655	-5.89427	-6.33358	-5.19258	0.00147767	-42.5484
BCL2L10	0.169714	0.526183	0.614881	-3.24292	-1.94526	-2.33478	0.00195109	-7.69851
BCL2L11	0.68597	0.0650989	0.739119	4.21362	3.90003	4.16333	0.000110428	12.0888
BCL2L12	1.0068	1.06429	1.46592	3.8476	4.00261	3.62785	0.000126531	6.26369
BCL2L2	4.86817	4.81979	4.76684	1.56189	1.89838	1.41131	2.64751e-05	-9.15403
BCL6	2.31803	2.43318	2.62385	3.47142	3.50806	3.68662	0.000592847	2.13911
BCLAF1	3.27549	3.79243	3.36175	4.8053	4.76512	4.862	0.00119455	2.52144
BCLAF3	-0.425554	-0.0801788	-0.553776	0.913205	0.631815	1.17647	0.00398107	2.39551
BCO2	2.31393	2.45735	1.8117	0.101369	0.00255548	0.703068	0.00279867	-3.79824
BCRP3	-2.78721	-1.11743	-2.36125	0.913203	0.955997	0.92964	0.00381189	8.12056
BCS1L	1.03981	1.53885	1.57743	2.44811	2.70368	2.55819	0.00326077	2.27305
BCYRN1	4.93762	4.34238	4.68935	2.31318	2.14805	2.22801	0.000171657	-5.37664
BDKRB1	2.36883	2.13833	2.76088	-1.49271	-0.446586	0.0195012	0.00315906	-8.35484
BDKRB2	2.70657	2.74533	2.9938	1.38741	1.5361	1.64599	0.000383438	-2.44879
BDNF-AS	-4.13946	-2.75958	-3.18618	0.994185	0.95049	0.419589	0.000753731	17.751
BECN1	4.7972	4.94924	4.92742	5.98015	6.04965	6.06214	2.95678e-05	2.20283
BEND3P3	-1.82244	-1.31068	-1.97869	0.0217554	-0.260008	-0.0568506	0.00182673	3.04316
BEST1	-1.61005	-1.62007	-0.635055	1.1214	1.35365	2.09734	0.00306785	7.02511
BEST3	-7.77406	-8.1972	-6.79704	-4.54284	-3.60363	-3.75499	0.00202444	12.3144
BET1L	3.07932	3.20028	3.39324	4.43437	4.40908	4.30525	0.000311935	2.23243
BEX2	0.967541	1.43797	0.886902	-0.107416	0.0914643	-0.210001	0.00372577	-2.25447
BEX3	5.72192	6.03233	5.97705	3.20328	3.4882	3.22404	3.94294e-05	-6.08501
BFAR	2.25514	2.73255	2.33595	4.21047	4.27466	4.17541	0.000292132	3.4318
BFSP1	-2.17594	-1.9072	-1.06647	1.5875	1.57661	1.91604	0.000637118	10.6289
BHLHE40-AS1	-2.61693	-1.71814	-1.76544	2.1168	1.79688	1.65702	0.000269754	14.8295
BHMG1	-5.70495	-5.12809	-5.14297	-3.62574	-3.91304	-3.50901	0.0018596	3.1226
BICC1	0.778245	0.0862884	0.886194	-4.14896	-3.48873	-3.97779	0.000152919	-21.9387
BICD2	6.69682	6.70089	6.32655	4.30372	4.41559	4.56465	0.000122191	-4.42835
BICRAL	0.317592	1.08529	0.45442	2.17333	1.99815	2.17727	0.00355907	2.82284
BID	2.28593	1.87097	2.30609	3.10922	3.50867	3.31909	0.00317914	2.23147
BIK	-0.184364	-0.694966	-0.207346	3.71695	4.12298	3.42089	9.72745e-05	17.3376
BIN1	0.987432	0.915632	1.05726	-0.418032	-0.0347343	-0.590815	0.0014008	-2.52212
BIN3	3.047	2.88216	2.96569	4.0404	4.16119	3.78285	0.00105503	2.04183
BIRC2	3.21689	3.40444	3.21436	4.53181	4.44411	4.50282	5.78531e-05	2.32036
BIRC5	-0.131775	0.369534	0.944777	-2.66727	-2.18903	-2.34409	0.00121405	-6.93699
BLCAP	4.31864	4.39759	4.43998	5.61907	5.67716	5.49711	4.53648e-05	2.31719
BLMH	4.81052	5.40591	4.07055	-0.248716	-0.173447	0.460876	0.000444277	-26.8979
BLOC1S2	3.898	4.04902	3.81969	5.34506	5.20154	4.9674	0.00063676	2.37692
BLOC1S4	1.45639	1.74567	1.62061	3.0781	3.30956	3.00312	0.000257305	2.87329
BLOC1S6	2.54936	3.11414	2.42666	4.48618	4.19789	4.18807	0.0023958	3.01883
BMI1	-0.818342	-0.0647862	-0.209858	2.30508	2.23542	2.01832	0.000492039	5.85878
BMP1	3.6582	3.50348	4.01659	6.23474	6.28046	6.40809	8.75219e-05	5.98633
BMP6	-2.61953	-2.90308	-2.74665	1.93721	1.48647	1.46789	1.4685e-05	20.9219
BMPER	-1.57716	-1.31749	-1.89388	-4.33083	-5.77014	-5.74462	0.001859	-12.8677
BMPR2	2.80573	2.95713	2.66622	4.51563	4.23257	4.58599	0.000281012	3.10595
BMS1	2.22984	2.47294	2.42587	3.4787	3.49272	3.36891	0.000219412	2.10024
BNIP1	1.56591	1.85173	1.57946	0.120544	0.478422	-0.0145305	0.00107425	-2.77192
BNIPL	5.69825	5.7355	5.93963	3.33506	3.24104	3.49698	2.12558e-05	-5.40177
BOC	-0.942797	-0.12885	-0.81301	-6.50449	-4.18585	-5.48249	0.00266382	-27.147
BOD1L1	2.6197	2.72273	2.49886	4.38957	4.1087	4.25504	9.41791e-05	3.11092
BOLA1	1.40425	1.04	1.22926	2.10013	2.55231	2.22648	0.00333714	2.09721
BORCS8-MEF2B	0.611474	-0.0115865	0.169179	1.32727	1.69718	1.47529	0.00436579	2.36782
BPGM	2.93119	2.99587	3.05499	5.01804	4.98825	4.76856	2.37426e-05	3.81302
BPIFC	5.99155	6.53202	5.73997	-2.61316	-3.53789	-2.24934	3.84587e-05	-473.749
BRD2	4.79683	4.82002	4.87849	6.27883	6.30086	6.19703	3.62841e-06	2.68911
BRD3	1.18935	1.79216	1.37223	3.10163	3.10704	3.35778	0.000919675	3.33474
BRD7	3.76279	3.75985	3.72051	4.91402	4.65621	4.68467	0.000264712	2.00544
BRD8	2.71729	3.06354	2.91751	4.05771	4.12593	4.30261	0.000525368	2.39933
BRD9	1.8791	2.02012	2.22411	3.20195	3.37484	3.32751	0.000363426	2.3955
BREA2	-2.34719	-1.77033	-2.04825	0.116691	0.292722	0.148312	0.000215004	4.72779
BRF1	1.40857	1.36654	1.45494	2.4295	2.54737	2.5425	1.86889e-05	2.13826
BRF2	1.60232	2.07024	1.71435	3.67043	3.70329	3.46176	0.000343885	3.5215
BRIX1	3.07056	3.34562	3.07652	4.7507	4.84914	4.55941	0.000234924	2.93939
BRMS1	4.45862	4.5945	4.61961	5.95705	6.16407	5.77794	0.000323894	2.65512
BROX	3.36149	3.53106	3.26717	4.49564	4.30899	4.53848	0.000529944	2.08657
BRPF1	2.02861	2.31203	2.05923	3.14742	3.18829	3.28155	0.000398976	2.10302
BRPF3	2.94397	2.83788	2.89793	4.37058	4.25406	4.558	8.88433e-05	2.8303
BRWD1-AS2	-3.03531	-4.19541	-2.57286	-0.238488	-0.132359	-0.0543767	0.00299397	8.73084
BSCL2	-0.596571	0.555829	-0.134416	3.62894	3.52361	2.9772	0.000926283	10.8151
BSDC1	3.72796	3.82587	3.77312	4.93719	4.99973	4.88128	1.25848e-05	2.24039
BSG	6.37982	6.25484	6.55636	9.14563	9.29763	9.03062	1.89552e-05	6.77845
BSPRY	3.60225	3.75907	3.80522	-0.0340157	-0.0365884	0.657547	0.000122752	-11.5237
BTBD1	3.19857	3.6136	3.12747	4.88842	4.68664	4.69408	0.00094946	2.71917
BTC	-4.16643	-3.26764	-2.96702	-0.632643	-0.474046	-0.255886	0.00132243	8.0715
BTG3	4.50254	4.72409	4.8352	6.11878	5.93803	5.77728	0.000824855	2.39068
BTN2A1	1.34176	1.61722	1.72452	2.96435	2.96241	2.83608	0.000364471	2.56646
BTN3A1	-0.158936	0.644751	-0.0256332	3.6832	2.98977	2.79375	0.0012153	8.0121
BUB1	-0.112712	0.533091	0.73234	-2.11536	-1.67331	-1.84634	0.00137469	-4.79849
BUB1B	-0.0598013	0.0216037	0.458761	-2.48084	-2.5302	-2.10876	0.000273327	-5.70986
BUD23	3.64323	3.7952	3.55603	6.50311	6.77279	6.15164	0.000129052	7.01784
BUD31	5.05998	5.07443	4.74262	6.67488	6.61108	6.18508	0.0012372	2.89054
C10orf55	-2.05286	-2.77984	-1.53721	0.892202	1.37781	0.198962	0.00405504	7.70766
C10orf99	4.99797	5.42671	6.04915	-1.45704	-0.789431	-0.401346	0.000124837	-82.9335
C11orf1	0.307028	0.858798	0.443987	2.12388	2.18957	1.91954	0.00112859	2.91007
C11orf65	-3.85466	-4.13377	-4.39222	-1.17908	-1.79534	-1.77245	0.000562526	5.83445
C11orf68	3.2015	3.08686	2.9219	4.32858	4.69845	4.36607	0.000616974	2.62858
C11orf74	1.27908	1.75554	1.2561	2.81712	2.63561	2.42656	0.00379084	2.29134
C11orf91	-0.94918	-1.71336	-0.972162	2.5887	2.76474	2.33182	0.00017716	13.6736
C12orf43	0.685073	0.980497	1.01472	2.52761	2.76855	2.42224	0.000330312	3.20288
C12orf49	2.14975	2.18767	2.12454	3.6227	3.64472	3.58313	5.71602e-07	2.75655
C12orf56	0.0836845	0.301709	-0.917045	-4.27755	-5.45382	-4.10638	0.00143039	-21.6361
C12orf57	3.06929	3.72375	3.0463	4.65154	4.88665	4.60412	0.00385826	2.70255
C12orf60	-1.92224	-1.43284	-1.71076	1.68749	1.48265	1.26716	7.05591e-05	8.98623
C12orf65	0.802963	1.03948	0.682682	2.09558	2.14742	1.77491	0.00175199	2.24118
C12orf66	-1.57492	-0.941478	-1.54132	0.255299	0.380495	0.207462	0.0015301	3.10299
C12orf75	2.51295	2.46759	2.96314	0.697879	1.31997	0.760527	0.00244403	-3.2984
C12orf76	-1.45478	-0.55599	-1.36814	1.99123	1.6921	1.90132	0.000568344	7.9329
C12orf80	-2.19627	-1.92426	-2.08568	0.191072	0.357147	0.22082	1.59105e-05	5.01095
C14orf93	-0.526386	0.198755	-0.756964	1.50067	1.2862	1.33499	0.00418125	3.32992
C15orf39	2.60277	2.40655	2.68548	5.53646	5.51528	5.60369	4.27486e-06	7.92757
C15orf56	-3.2632	-2.94938	-2.64876	-0.690945	-1.10516	-0.708807	0.000685248	4.34335
C16orf46	-2.03933	-2.27805	-2.52174	-0.267541	0.293155	-0.302819	0.000779029	4.55454
C16orf58	3.02297	3.295	3.15183	4.07632	4.18054	4.24561	0.000402397	2.01516
C16orf71	-4.31928	-4.69355	-4.30132	-1.03313	-0.712092	-0.527924	4.66834e-05	12.8201
C16orf74	2.43516	2.03874	2.56553	0.330912	0.918573	0.774163	0.00214225	-3.18641
C17orf100	-0.393756	-0.415533	0.0252665	1.41697	1.1165	1.72256	0.00175558	3.20432
C17orf75	0.157276	0.651262	0.330437	1.91729	1.60965	1.79712	0.00120595	2.62994
C18orf21	2.35357	2.91182	2.49364	3.68482	4.00576	3.62797	0.00441409	2.276
C18orf32	-3.47764	-2.55865	-2.94986	-0.302354	-0.477151	-0.411778	0.000662302	6.05569
C19orf38	-2.44939	-4.04246	-3.6423	1.05816	0.873041	1.04611	0.000821311	20.6846
C19orf44	-0.994455	-0.865336	-0.983006	0.182493	0.0245947	0.437677	0.000795958	2.23848
C19orf53	4.95878	5.02034	5.11644	6.16376	6.30786	5.76546	0.00341712	2.06648
C19orf54	-0.315381	0.307492	0.349693	2.4445	2.51866	2.83251	0.000538179	5.59688
C1GALT1	1.59127	1.59299	1.50884	4.14111	3.84207	4.09123	1.40946e-05	5.50382
C1GALT1C1	2.0665	2.34244	2.23895	5.8945	5.86731	5.49854	1.9651e-05	11.6115
C1QTNF1	-1.03734	-0.96637	-0.0103963	3.05535	3.44025	3.03122	0.000418938	14.3898
C1orf105	-3.70608	-3.80729	-3.40713	-0.124359	-0.592232	0.281279	0.000235284	11.2751
C1orf109	1.35587	1.77616	1.52497	2.93723	2.87081	2.79671	0.000515074	2.48961
C1orf112	-1.03064	-0.837989	-0.553223	0.788487	0.741466	1.00742	0.000508252	3.14503
C1orf198	3.27723	3.35216	3.20945	1.48833	1.41354	1.68266	4.14245e-05	-3.36695
C1orf21	1.71521	2.15783	1.77394	-0.545941	-0.915984	-0.650155	0.000128162	-6.00578
C1orf210	3.19783	3.10548	3.07199	0.699686	0.601556	0.682966	8.8538e-07	-5.51629
C1orf50	0.0270833	0.141764	0.156836	1.67383	1.757	1.56773	2.20266e-05	2.94369
C1orf52	1.42572	1.82382	1.48259	3.32423	3.26153	3.19303	0.000205467	3.20921
C1orf68	6.60504	7.37147	6.74818	-4.3595	-3.21384	-3.77329	1.23501e-05	-1652.5
C2	-1.18744	-0.368731	-1.15058	1.41248	1.16216	1.13161	0.00161121	4.4005
C20orf204	-5.76061	-5.18375	-4.78359	-2.39188	-2.83119	-3.17764	0.00255371	5.43549
C22orf39	0.544335	0.983692	0.606243	2.01804	1.90539	1.69311	0.00225666	2.23575
C2CD2	3.84019	3.75425	3.09895	1.8721	1.92175	2.03322	0.00245583	-3.07824
C2CD2L	1.95951	2.18687	2.19957	3.27267	3.43517	3.26241	0.00022938	2.31033
C2CD3	0.469016	0.798535	0.759732	3.38029	3.32937	3.36392	1.39796e-05	6.41789
C2CD4A	-6.12881	-5.23002	-4.15179	-0.897591	-0.529541	-0.463384	0.00150741	23.2642
C2CD4D	-3.09879	-3.08454	-2.23061	-1.00209	-0.950405	-0.602963	0.00337142	3.87132
C2orf16	-3.22192	-2.87639	-2.79034	-0.305965	-0.297368	-0.191288	3.91439e-05	6.48906
C2orf42	0.556519	1.15394	0.484391	1.95074	2.16777	2.12274	0.00372346	2.547
C2orf49	1.83535	2.03923	1.72517	3.59922	3.56205	3.46784	7.40733e-05	3.19641
C2orf76	1.06548	1.54658	0.988557	2.60747	2.73307	2.36266	0.00265818	2.58027
C2orf92	-3.79743	-2.52013	-4.23545	-0.215713	-0.23998	0.580715	0.00359462	11.7888
C3orf35	-3.84052	-4.26366	-3.40407	-2.07324	-2.1226	-1.88558	0.00219283	3.50385
C3orf38	3.31204	3.38844	3.19101	4.51696	4.41267	4.41941	6.55398e-05	2.22302
C3orf52	0.578957	0.526378	0.784244	3.64089	3.5362	3.1931	5.51641e-05	7.09533
C3orf62	0.678246	0.818666	0.560713	2.24395	2.1521	1.91785	0.000316627	2.67355
C3orf67	-1.15176	-1.35113	-1.27497	0.625825	0.465379	0.160745	0.000348358	3.19675
C4orf36	-0.322017	-0.806557	-0.229522	1.42858	1.16294	1.39588	0.000836183	3.43862
C5orf15	2.87702	3.66232	3.18082	5.54846	5.50881	5.21172	0.00097875	4.5408
C5orf22	2.01964	2.50645	2.00632	3.83956	3.65659	3.64211	0.000959209	2.89845
C5orf24	1.66215	2.43275	1.89088	4.03264	3.85043	3.70577	0.00164678	3.64947
C6orf132	5.73944	5.41283	5.51129	4.08629	4.02606	4.19397	0.000179989	-2.73666
C6orf136	1.52632	1.41231	1.49676	3.12797	3.08839	3.24746	8.98904e-06	3.19572
C6orf141	2.2282	2.36476	2.85388	1.001	1.33562	1.22267	0.00374463	-2.45522
C6orf223	-1.16348	-1.31361	-0.662853	-3.44678	-3.6852	-3.71468	0.000277231	-5.9336
C6orf226	0.587404	0.434354	0.476959	2.06745	2.13986	1.92618	3.74898e-05	2.91788
C6orf52	-2.85588	-1.35302	-3.20079	2.39682	2.40071	2.20034	0.00109451	27.9063
C6orf89	3.1879	3.29795	3.08277	4.75229	4.71124	4.58847	4.65786e-05	2.81758
C7orf26	1.79008	2.28697	1.87602	3.27961	3.295	3.09294	0.00174659	2.35898
C7orf61	-2.32689	-2.58011	-1.89044	0.90433	1.00108	1.12281	0.000100746	9.68142
C8orf33	3.05369	2.95743	2.82311	4.56819	4.68827	4.45443	6.84783e-05	3.0856
C8orf44	-3.28344	-2.07067	-2.37859	-0.271186	-0.198607	-0.224499	0.00299936	5.08461
C8orf44-SGK3	-3.06395	-2.42304	-3.18105	-1.37266	-1.40386	-1.42592	0.00323537	2.80604
C8orf48	-2.04285	-2.27334	-2.06583	0.381022	0.502432	0.413488	6.2137e-06	5.89565
C8orf58	2.21901	2.60861	2.26741	1.09973	1.48227	1.39663	0.00353104	-2.05451
C8orf76	2.92674	2.85515	2.73688	3.91819	3.95562	3.70319	0.000448453	2.02709
C9orf43	-5.43448	-2.95073	-4.8725	0.393671	0.74975	0.528623	0.00279943	31.4849
C9orf78	3.75569	4.10967	3.8907	5.8736	5.89641	5.51788	0.000325096	3.58991
CA12	3.59078	3.27954	3.89113	-0.3207	-0.136568	-0.324336	3.30446e-05	-14.3969
CA3-AS1	-2.86637	-2.0697	-2.88935	1.6117	1.34152	1.31029	0.000147172	16.3321
CA5BP1-CA5B	-5.63943	-5.60309	-5.87931	-2.14878	-1.87998	-2.05037	6.07004e-06	12.8251
CABIN1	1.53211	2.01541	1.75263	3.19031	3.2456	3.33462	0.000517648	2.80914
CABLES2	0.983325	0.746886	0.887341	2.93125	2.90061	2.85204	9.78978e-06	4.06179
CABYR	-0.96589	-1.10215	-1.4628	1.08091	0.937058	0.768401	0.000264937	4.30417
CACFD1	2.57303	2.26129	2.68939	4.07944	4.29329	4.22031	0.000288617	3.22608
CACNB1	-0.442141	0.0995811	-0.308398	-2.81973	-2.81543	-2.20495	0.00078424	-5.26481
CACNB3	2.48963	2.78557	2.86761	0.92187	1.028	1.47426	0.00153699	-2.97501
CACTIN	2.07664	1.62058	2.09454	3.13196	3.39549	3.31086	0.0014744	2.54709
CADM4	3.28364	3.48814	3.29034	2.41771	2.31282	1.97221	0.00173263	-2.17316
CALB2	4.99922	4.23994	4.82257	-2.82091	-1.62278	-1.70418	0.000115456	-106.635
CALML3	6.55131	6.9989	6.93926	3.52889	3.50566	3.83032	5.20756e-05	-9.24198
CALML3-AS1	1.65317	1.83039	1.58085	3.00673	2.5536	3.19632	0.00384403	2.34689
CALML4	-0.560402	-0.192432	-0.336152	1.01286	0.810422	0.837173	0.000553297	2.37811
CALML5	10.7235	9.91494	10.1513	4.2228	4.37797	4.6111	2.48488e-05	-58.0513
CALU	3.32008	3.57915	3.62431	5.18238	5.10912	5.03352	0.000104302	3.03247
CAMK1D	2.34189	2.37581	1.97419	-2.00424	-1.93183	-1.52934	3.22275e-05	-16.5922
CAMK2N1	3.73246	3.15681	3.89565	7.76591	7.6895	7.44984	7.72625e-05	16.4511
CAMKK1	0.0078932	0.6198	0.556674	-3.69162	-3.13093	-2.58604	0.000699391	-11.5593
CAMKK2	1.41231	1.62645	1.37863	2.58569	2.55744	2.60545	0.00014753	2.15905
CAMSAP1	3.04798	2.9568	3.04309	4.10647	3.98352	4.15708	5.67098e-05	2.0942
CANT1	4.14137	3.89333	4.06405	5.32606	5.45696	5.32656	9.65245e-05	2.52616
CAP2	1.3199	1.50195	1.51056	-0.509342	-0.342925	0.100201	0.000913297	-3.23737
CAPG	5.71065	5.90851	6.03493	3.55499	3.74738	3.46281	5.36901e-05	-4.91198
CAPN10	1.27119	1.19999	1.66886	2.38918	2.73838	2.47705	0.00301186	2.22662
CAPN10-DT	-3.37167	-3.0172	-1.84445	0.139665	0.233483	0.235347	0.00311169	7.71288
CAPN2	6.13058	5.98142	6.02111	7.44686	7.43967	7.61383	3.58953e-05	2.74299
CAPNS2	5.25137	5.42894	5.44985	0.629632	0.852158	0.378571	5.98772e-06	-27.032
CAPRIN1	4.47214	4.77157	4.55353	6.13052	5.93384	6.194	0.000234682	2.80314
CAPZA2	3.70874	3.82851	3.62221	5.21633	5.05485	5.02637	8.0961e-05	2.60154
CARD14	2.65139	2.41196	2.30961	0.247105	0.468844	0.611356	0.000162205	-4.04241
CARD18	5.97153	5.70579	5.655	2.03169	2.04758	3.20287	0.00111169	-10.1969
CARD6	2.86243	2.79634	3.0589	0.873272	0.689468	1.15157	0.000211598	-4.0031
CARMIL3	-1.39274	0.00591474	-0.965558	-6.63319	-7.0725	-5.72506	0.000577465	-51.7249
CASC15	-0.550603	-0.264974	0.0165392	-2.65691	-3.03481	-3.27233	0.000360221	-6.59636
CASC4	2.32328	2.68676	2.1396	3.78363	3.48647	3.62065	0.00238878	2.37353
CASC8	-3.12448	-4.39562	-4.31739	-0.7704	-0.332562	-0.798901	0.00164115	9.93054
CASKIN2	1.33265	1.08762	1.75401	2.92505	3.21828	3.35884	0.00158568	3.42466
CASP1	3.27534	3.2629	3.57558	2.28168	2.33551	1.78254	0.00369435	-2.35876
CASP10	0.356579	0.814315	0.928228	2.27726	2.10717	2.13097	0.00128569	2.77424
CASP14	5.66018	6.35895	5.69134	-4.50265	-3.71957	-3.91644	6.99207e-06	-988.923
CASP2	1.77108	1.91054	2.13512	3.65987	3.59085	3.85608	0.000184297	3.39486
CASP3	3.41793	3.47723	3.67259	5.4062	5.22693	5.14386	9.12145e-05	3.33206
CASP6	2.05057	2.54652	2.44	4.2348	4.17384	4.03047	0.000376714	3.48383
CASP7	1.9692	1.80077	2.05083	5.62598	5.54345	5.40054	3.44773e-06	11.9842
CASP8AP2	1.10565	1.44074	1.05069	2.29191	2.12863	2.37509	0.00167344	2.09389
CASP9	0.758022	1.06676	0.515826	2.15365	2.01985	1.97002	0.00167476	2.40767
CASQ2	-5.19231	-4.39305	-6.80025	-0.601188	-1.30728	-1.01498	0.00367691	22.4305
CASTOR3	0.362548	0.481522	0.271391	3.17752	2.88682	3.11211	1.49411e-05	6.43971
CAT	3.98523	4.70856	4.08778	5.58333	5.62014	5.66279	0.00389512	2.56963
CATSPERB	-5.64648	-7.65458	-6.25443	-2.92983	-3.06102	-2.69155	0.00388794	12.3323
CATSPERG	-4.22832	-3.95102	-4.44395	-0.0429026	-0.203743	0.191995	2.16536e-05	18.2465
CAV2	4.26753	4.40349	4.41979	5.67087	5.71761	5.65977	1.37103e-05	2.49518
CAVIN1	5.55765	5.41709	5.89728	3.17614	4.00914	3.77777	0.00233813	-3.91674
CBARP	0.924189	0.201234	0.983029	-2.03871	-2.18125	-1.576	0.0010605	-6.21091
CBFA2T2	0.848379	1.12245	1.16463	2.26704	1.98305	2.40765	0.00181213	2.25651
CBFB	3.09122	3.48606	3.04543	4.56493	4.34557	4.34495	0.00155347	2.31484
CBLB	0.56676	0.792668	0.855388	2.27604	2.09456	2.50927	0.000471569	2.93837
CBLC	5.30621	4.61519	5.10644	1.48208	1.79017	1.39469	0.000130657	-10.9559
CBLN3	-2.95188	-3.07464	-1.97486	1.92933	1.76356	1.95865	0.000209212	23.4412
CBR1	4.55331	4.10383	4.58645	2.68803	2.86552	2.36458	0.00115002	-3.42274
CBR3-AS1	0.283126	0.356114	0.359838	1.81683	1.84816	1.80036	8.19736e-07	2.80647
CBR4	1.61179	1.93639	1.81362	3.64486	3.41381	3.36921	0.000187677	3.22364
CBSL	0.533554	0.00865158	-1.16029	-4.21299	-3.49422	-4.15245	0.00244205	-13.4282
CBX1	3.69466	3.93708	3.61822	5.10135	4.90557	4.85666	0.00058606	2.30464
CBX2	0.438298	0.705405	0.67835	-3.33342	-2.97436	-2.59834	9.74603e-05	-11.9262
CBX3P2	-4.27435	-2.11253	-3.8823	0.90796	1.10253	0.624873	0.00318335	19.719
CBX5	1.3004	1.83282	1.37947	3.29891	3.19299	3.41747	0.000540588	3.47953
CBX6	0.839635	1.06768	0.823199	5.54831	5.5069	5.5717	5.63751e-07	24.7976
CBX7	-0.173645	0.955315	0.0117751	2.86827	2.84678	2.53867	0.00243557	5.60518
CBY1	3.16346	3.33046	3.12165	4.42857	4.46158	4.29594	0.000127474	2.28179
CC2D2A	-0.928659	-0.816466	-0.860492	-3.48403	-2.81231	-2.51931	0.00196988	-4.1989
CCAR1	3.73841	3.97284	3.82416	4.92469	4.74717	5.05952	0.000716592	2.09264
CCAR2	3.45023	3.70868	3.55426	5.15673	5.25979	5.16507	3.85176e-05	3.07973
CCBE1	-0.926916	-0.786788	-0.84455	-2.76016	-2.47862	-2.38898	0.00014273	-3.2262
CCDC102A	-1.76847	-1.46463	-1.40151	-3.71716	-2.98654	-3.04349	0.0028233	-3.25846
CCDC103	-1.22504	-0.89242	-0.950199	0.689982	0.66962	0.3722	0.000385463	3.03106
CCDC121	-1.68231	-0.783517	-1.92102	1.5328	1.39912	1.4015	0.00113691	7.49927
CCDC122	-0.354208	-0.362143	-0.862502	1.41786	1.24284	1.30002	0.000464966	3.59632
CCDC125	1.06883	1.11121	0.728845	2.71429	2.45751	2.63472	0.000334369	3.1006
CCDC13	-3.47022	-2.63033	-2.60568	0.121877	0.307193	0.671502	0.000561521	9.63935
CCDC134	-0.0520381	0.468239	0.394465	2.40948	2.43861	2.16929	0.000353144	4.19568
CCDC142	1.02388	0.873605	1.13801	2.3744	2.5107	2.36548	9.75995e-05	2.64823
CCDC146	-0.46785	-0.431881	-0.419981	1.51637	1.44796	1.64807	5.21051e-06	3.93775
CCDC149	-0.594685	0.0725631	-0.642758	1.33927	1.56035	1.3143	0.00181895	3.46518
CCDC15	-1.91731	-1.48854	-2.49048	0.640061	0.404585	0.496771	0.00114339	5.57608
CCDC154	-4.89094	-3.1986	-3.91392	-1.10717	-1.14793	-0.571004	0.00430687	8.33462
CCDC163	-1.85296	-1.4281	-1.93484	0.0706877	0.143097	0.178595	0.000308553	3.65388
CCDC183-AS1	0.265987	-0.298403	0.567131	2.79048	2.66502	2.6646	0.000599628	5.76957
CCDC186	3.08176	3.07265	2.91594	4.21598	3.94804	4.30402	0.00069858	2.19248
CCDC189	-1.24286	-1.99672	-1.6448	0.401203	1.11734	0.73167	0.00137788	5.19886
CCDC28A	2.15672	2.57328	2.13905	3.98247	3.96031	3.75248	0.000546068	3.04985
CCDC3	1.46931	1.72345	2.44951	-3.20001	-2.30228	-2.90754	0.000289944	-25.706
CCDC32	0.188933	0.790522	0.454078	2.39904	2.39303	2.06136	0.000945166	3.49824
CCDC33	-4.68078	-6.10392	-5.70376	-2.07105	-2.27219	-2.34398	0.00163188	9.62698
CCDC43	3.36838	3.24352	3.35023	4.70294	4.60781	4.51898	4.01792e-05	2.44392
CCDC50	2.01309	1.92669	1.775	3.56889	3.5203	3.84994	0.000149596	3.34371
CCDC51	2.44818	2.76124	2.75319	3.90135	3.99036	3.83224	0.000372042	2.38465
CCDC57	-0.67482	-0.414567	-0.21848	1.47603	1.55819	1.80011	0.000237365	4.1336
CCDC59	2.3211	2.73833	2.43849	3.83215	3.85531	3.4325	0.00285356	2.30912
CCDC65	-4.60092	-4.60902	-4.20886	-2.95466	-3.39396	-3.23094	0.00224826	2.42796
CCDC66	0.594133	0.953352	0.750125	2.32435	2.05537	2.23925	0.000386736	2.71407
CCDC77	-0.0601518	0.250634	0.217376	1.83771	1.61477	1.70785	0.000177112	2.99832
CCDC8	1.72303	1.32297	2.11841	-2.37434	-3.56853	-3.1507	0.000342803	-26.9583
CCDC80	2.05778	2.09817	2.30325	3.80687	3.87449	4.13101	0.000138058	3.44472
CCDC82	0.33289	0.935208	0.486954	3.12577	3.03472	3.08421	0.000165619	5.64334
CCDC85C	3.06341	2.89124	2.95926	1.68571	1.67521	1.76267	2.47852e-05	-2.40067
CCDC87	-2.34982	-1.93897	-2.64844	1.0912	0.918537	1.1496	0.000100964	10.3068
CCDC88C	1.1943	1.44095	1.08411	-0.604089	-0.655578	-0.0178793	0.00193363	-3.17253
CCDC90B	2.22319	2.36015	2.18986	3.9841	4.02232	3.88808	1.29934e-05	3.26503
CCDC91	2.58719	2.81875	2.6875	3.97913	3.85127	3.93721	9.07804e-05	2.33711
CCDC92	1.88928	1.81843	2.07458	3.99549	4.06019	3.90002	2.11259e-05	4.16352
CCDC93	2.323	2.34649	2.32269	3.99152	3.82178	4.1155	4.29434e-05	3.12865
CCDC96	0.915664	1.15963	0.468875	2.32592	2.32311	2.5226	0.00192139	2.91297
CCDC97	2.32797	2.60964	2.62656	3.98789	4.03209	4.00773	0.000108301	2.8047
CCL27	-1.7605	-1.69821	-1.78348	0.826865	0.846992	0.542358	1.65545e-05	5.60276
CCN2	4.8039	3.5644	3.85617	6.669	6.56369	6.88871	0.00242189	6.20019
CCN4	-7.71976	-8.1429	-7.74274	-4.00312	-4.24978	-4.31737	2.53304e-05	12.8027
CCNA1	0.497197	0.138189	0.830701	-3.05294	-2.61778	-3.05169	0.000161876	-10.528
CCNA2	0.648542	1.43656	1.30311	-0.427662	-0.596512	-0.574321	0.00262482	-3.16506
CCNB2	1.24219	1.58991	1.87312	-0.650838	-0.540804	-0.995915	0.000547542	-4.91636
CCND1	3.89874	3.82997	3.68568	6.4629	6.37321	6.33387	3.89498e-06	6.00099
CCND2	2.9249	3.1046	2.99744	-0.732799	0.0412873	-0.0516146	0.000198984	-9.55786
CCNDBP1	3.86798	3.51114	3.75139	4.788	4.85134	4.68527	0.000773698	2.09173
CCNG1	3.16236	3.7349	2.90545	5.03801	4.85755	4.75229	0.0033678	3.06321
CCNJ	0.928672	1.06513	0.735764	2.19344	1.91606	1.99809	0.000869291	2.18254
CCNK	3.18988	3.24514	3.02104	4.57631	4.4543	4.53092	5.6592e-05	2.582
CCNT1	2.24142	2.53968	2.0743	3.85624	3.6648	3.70816	0.000594612	2.74715
CCNT2	1.8716	2.05966	1.88392	2.98654	2.89172	3.17027	0.000451383	2.11079
CCNT2-AS1	-1.02752	-1.55758	-1.46554	1.19336	1.09454	0.758657	0.000352906	5.15415
CCNY	2.38987	2.87096	2.33419	3.6071	3.64356	3.55096	0.00345069	2.09779
CCNYL1	2.46122	2.43207	2.62357	3.96185	3.74747	3.83849	9.83163e-05	2.53793
CCP110	0.683442	1.40858	0.507631	3.29887	3.12052	3.20199	0.00112752	5.06505
CCPG1	2.38952	2.93724	2.16423	4.0256	3.95543	3.81913	0.0037649	2.70642
CCR10	-4.58554	-6.59364	-5.19348	-0.560768	-0.208659	0.21982	0.00115388	38.7024
CCR7	-6.77084	-7.19398	-6.79382	-3.27659	-3.4935	-4.10541	0.000314031	9.81088
CCS	3.13334	3.35223	3.30537	4.18702	4.43648	4.3386	0.000426645	2.08068
CCSAP	1.89086	2.34818	1.73532	0.204132	-0.202258	0.529525	0.00294018	-3.51693
CCT6B	-1.58486	-1.4424	-2.16423	1.85051	1.8779	1.91425	8.28257e-05	12.2218
CCZ1	2.93279	2.96969	2.88021	4.81728	4.624	4.58878	2.07049e-05	3.36154
CCZ1B	4.20614	4.2835	4.27329	6.14349	6.05523	5.7848	9.53192e-05	3.34081
CD109	1.56997	2.14619	2.34384	4.83141	4.71932	4.81726	0.000295719	6.8179
CD151	5.43692	5.57636	5.73697	7.55184	7.76535	7.32388	0.00021881	3.90037
CD163L1	-5.97502	-4.98313	-4.77561	-1.05078	-0.566437	-0.646634	0.000356284	22.4707
CD164	5.26435	5.52963	5.35773	7.78798	7.61161	7.46081	5.27377e-05	4.71164
CD248	-2.69537	-1.56392	-1.5089	-5.20112	-6.22538	-6.19987	0.00152748	-15.4842
CD27-AS1	-0.415615	-0.0509645	-0.499997	1.96976	1.96133	1.79401	0.000116595	4.69315
CD274	1.40803	1.41916	1.18535	3.89285	3.83426	3.49553	7.84015e-05	5.29035
CD2AP	4.17234	4.26963	3.97994	5.35889	5.10685	5.34576	0.000667513	2.18838
CD36	2.26278	3.18205	2.49005	-2.6528	-2.43314	-2.01074	0.000115774	-32.2342
CD46	5.02371	5.06248	5.15352	7.80214	7.57597	7.60808	5.61608e-06	5.98835
CD5	-7.14339	-5.98157	-6.16638	-3.53366	-3.67341	-3.64789	0.00149571	7.0232
CD55	4.81114	4.82792	4.57486	6.2494	6.16755	6.18728	6.78476e-05	2.75765
CD58	2.27926	2.52244	2.45477	4.196	4.03934	3.79695	0.000312039	3.01454
CD59	5.94149	5.72984	5.89661	8.38625	8.4174	8.18456	1.42325e-05	5.55358
CD63	6.07867	6.37622	5.94734	8.37718	8.44541	7.73617	0.00137497	4.1473
CD70	-3.21458	-2.05275	-2.73506	1.67961	0.659136	1.03582	0.0010845	13.8548
CD79A	-5.4805	-3.58171	-4.50348	-0.144942	-0.15253	0.102466	0.00130109	21.9614
CD99	2.7865	2.4835	2.83906	5.38901	5.39371	4.92077	0.000191374	5.78164
CD99P1	0.0137079	-0.420079	0.0580836	1.13703	1.11391	0.957028	0.00188488	2.2743
CDA	6.8487	6.72724	6.79881	5.03819	5.30799	5.6344	0.00113736	-2.7601
CDC20	2.09988	2.39142	2.91762	-0.111337	-0.273108	-0.160131	0.000407395	-6.28174
CDC40	2.39121	2.60135	2.24747	3.81779	3.73758	3.70306	0.000244974	2.53058
CDC42BPB	4.74426	4.4391	4.63677	5.69327	5.59817	5.8215	0.000573387	2.13999
CDC42BPG	3.26974	3.04349	3.51585	5.72778	5.95887	5.69686	9.40321e-05	5.72845
CDC42EP3	1.6048	2.4198	0.9667	4.79269	4.74054	4.75973	0.00180759	8.57749
CDC5L	2.83489	3.07257	2.75248	4.26972	4.10504	4.1783	0.000266459	2.45838
CDC73	2.76055	3.12688	2.79635	3.9724	3.86948	4.06731	0.00116112	2.10692
CDCA2	0.802221	1.38949	0.704139	-1.33092	-1.25135	-1.08288	0.000639547	-4.55357
CDCA5	0.155617	0.300162	0.84098	-1.18785	-1.01182	-1.37487	0.00224461	-3.08179
CDCA7	-0.0613895	0.528767	0.527063	-3.00009	-3.53893	-3.51342	0.000151925	-12.8375
CDCP1	4.64522	4.23473	4.30896	5.75825	5.72741	5.74755	0.000440624	2.54577
CDH26	-0.186458	0.550446	-0.2754	-2.43905	-2.61532	-2.24403	0.000958588	-5.51105
CDHR1	1.81975	1.94681	2.45487	-3.86681	-2.51762	-2.71766	0.000383775	-34.4836
CDHR2	-5.91934	-4.96343	-4.56327	3.0363	2.83471	3.01296	3.75293e-05	276.283
CDIP1	3.33003	3.52336	2.99077	6.09134	6.03489	6.00666	6.22213e-05	6.78764
CDIPT	4.08537	4.33276	4.11917	5.36244	5.59234	5.45777	0.000225617	2.44825
CDK1	0.776691	1.22972	1.62988	-2.25887	-2.08151	-1.55719	0.000607185	-9.05021
CDK11A	2.04091	2.03454	2.27976	3.87057	3.89545	3.94028	2.80447e-05	3.44307
CDK11B	3.71647	3.78573	3.72569	5.29125	5.3827	5.30042	1.65437e-06	2.99417
CDK13	2.30935	2.38173	2.23038	3.47319	3.37582	3.59347	0.000105996	2.25586
CDK16	3.31931	3.26248	3.46304	4.8695	4.88603	4.91677	1.47783e-05	2.91296
CDK18	0.456569	0.728817	1.19816	-1.53898	-1.17532	-1.29791	0.000908711	-4.383
CDK19	1.67089	1.96559	1.77457	2.87817	2.74942	2.94287	0.000522558	2.07503
CDK2AP2	2.3518	2.56038	3.07375	4.28513	4.41622	4.21525	0.00178931	3.12435
CDK5	2.4783	2.80457	2.86752	4.29071	4.41494	4.14625	0.000398654	2.96323
CDK5RAP1	2.44055	2.60938	2.5985	4.28436	4.36531	4.31583	7.52557e-06	3.41613
CDK5RAP3	3.52925	3.66384	4.16498	5.25573	5.37538	5.72223	0.00222107	3.17134
CDK6	2.67192	2.76543	2.62657	3.85258	3.62586	3.92065	0.000344815	2.16104
CDK9	3.72489	3.81936	3.87159	4.88223	4.95466	4.80897	5.7058e-05	2.10916
CDKAL1	0.864822	1.20932	1.05226	2.12905	1.95511	2.17617	0.000963257	2.06285
CDKL3	-3.38695	-1.77447	-3.56194	1.44834	1.22054	1.12647	0.00193786	18.0372
CDKN1A	7.46867	6.98966	7.19851	9.09094	9.16011	9.0868	0.000176212	3.71579
CDKN1B	4.61804	4.11715	4.37629	5.85521	5.63973	5.84919	0.000935684	2.659
CDKN2A	0.824834	0.0311646	0.52356	4.05297	3.96356	3.56905	0.000245279	10.5708
CDKN2AIP	3.10025	3.1342	2.95789	4.42473	4.205	4.49157	0.000212347	2.47882
CDKN2AIPNL	0.944342	1.57287	1.10458	2.70747	2.64315	2.43231	0.00253765	2.61543
CDKN2B	4.63216	4.66292	5.23027	7.32949	7.19011	7.11265	0.000317449	5.16571
CDKN2B-AS1	-3.46383	-3.75522	-3.44087	0.718225	0.553371	0.521961	3.90583e-06	17.7674
CDKN2D	1.62046	1.63447	1.89654	3.61627	3.66457	3.25125	0.00034661	3.46665
CDNF	-2.64947	-1.71897	-2.14194	2.64065	2.42538	2.48668	7.09696e-05	25.7713
CDPF1	-0.0117627	0.399674	-0.0589921	1.64885	1.81812	1.47772	0.000937455	2.90511
CDR2	0.85722	1.33273	1.22552	2.28976	2.38755	2.40959	0.00118638	2.33563
CDR2L	2.17019	1.65483	2.2589	-0.267224	0.223649	0.51021	0.00315392	-3.66148
CDRT4	-9.87347	-9.01314	-9.69216	-5.15431	-5.84193	-4.67528	0.000550796	19.7314
CDS2	0.759036	1.33358	0.897735	2.84236	2.85502	2.75418	0.000492834	3.53179
CDSN	10.6189	10.5003	10.1947	6.35903	6.55002	7.25493	0.000245002	-13.1467
CDT1	-0.670441	-1.18104	0.0646046	-3.52668	-3.11799	-2.80297	0.00362912	-5.87092
CDYL	4.49554	4.09056	4.2367	5.4676	5.33677	5.53952	0.000895504	2.25589
CEACAM7	0.524347	0.14185	1.18586	-3.23621	-5.13495	-5.10943	0.00185865	-34.5564
CEBPA	5.37226	4.86456	5.20833	2.42204	2.8412	2.42447	0.000224901	-6.00353
CEBPA-DT	-0.982313	-1.17413	-0.856431	-3.59658	-3.71396	-4.20302	0.000166237	-7.12831
CEBPB	4.67003	4.3996	4.4964	2.47552	2.91335	2.63373	0.00025259	-3.59953
CEBPD	4.56867	3.53037	4.09964	0.24075	0.90997	0.792744	0.000718374	-10.6916
CEBPZ	3.53014	3.74216	3.57673	4.95616	4.92512	4.88842	4.13211e-05	2.47408
CEBPZOS	2.28835	2.71985	2.43238	4.50358	4.4082	4.11721	0.000412587	3.63713
CECR7	-7.34575	-7.76889	-7.36873	-4.43646	-5.2908	-4.04289	0.00178959	7.4871
CEL	-0.919578	-0.770485	-0.711362	2.80922	2.79947	3.08571	5.0929e-06	12.9835
CELF1	1.98927	2.57099	2.32657	3.47308	3.46363	3.47985	0.00222279	2.26039
CELSR2	5.21154	5.01477	5.24729	3.04317	3.12627	3.48502	0.000226619	-3.83629
CEMIP	2.60524	2.63296	1.91391	-0.879423	-0.57452	-0.263464	0.000556151	-7.76242
CEMIP2	2.02047	2.28923	2.24289	5.5494	5.45351	5.43681	3.32934e-06	9.81992
CENPBD1	1.07869	1.6058	1.28391	2.72718	2.77988	2.49426	0.00160302	2.53908
CENPBD1P1	1.95158	1.88888	1.95042	3.22024	3.29978	3.22309	2.43376e-06	2.49219
CENPC	0.574791	0.947182	0.843188	2.5471	2.22385	2.71526	0.000718854	3.26485
CENPF	-0.122518	0.318529	0.439463	-1.28249	-1.15003	-1.14589	0.00135259	-2.64749
CENPK	-0.566231	-0.182015	-0.167749	-1.87933	-1.81613	-1.70816	0.000431697	-2.82035
CENPM	-0.746339	-0.912321	-0.603311	-4.60963	-3.6339	-3.60839	0.000725088	-9.16828
CENPQ	0.798289	0.727256	0.821477	2.73948	2.54977	2.60158	8.20389e-06	3.59984
CENPW	-0.743675	-0.472107	-0.237288	-1.67941	-1.66414	-2.04073	0.00237184	-2.48011
CEP104	1.77823	1.92819	1.79808	3.40566	3.30659	3.30006	1.33058e-05	2.83354
CEP120	0.140756	0.999333	0.20403	2.86617	2.66114	2.68665	0.00127942	4.89038
CEP135	-0.534085	-0.517135	-0.359834	0.881489	0.658092	0.988727	0.00030357	2.48478
CEP152	-0.410003	-0.64262	-0.662467	0.797255	0.57541	1.20358	0.00206	2.6953
CEP250	0.201313	0.576651	0.412403	2.2278	1.99121	2.26534	0.0002182	3.39795
CEP290	-0.626512	0.0967121	-0.660416	1.13184	1.02083	1.03005	0.00427782	2.7466
CEP41	-0.778795	-0.466257	-1.30535	1.69926	1.60322	1.7446	0.000521121	5.78572
CEP44	0.119431	0.320362	0.0650862	1.89613	1.72504	1.67816	9.71145e-05	3.02755
CEP63	0.589627	0.987678	0.71365	2.12599	1.99542	2.00846	0.000508639	2.42778
CEP68	0.391809	0.555808	0.321097	3.54738	3.27292	3.64212	1.96267e-05	8.36616
CEP76	1.58685	1.91777	1.3723	3.18562	2.80201	3.01443	0.00207591	2.59376
CEP89	0.725226	0.676806	0.652159	2.97226	2.81878	2.81073	2.73358e-06	4.53949
CEP97	0.732896	1.07758	0.554186	1.99172	1.72523	2.09805	0.00371866	2.21931
CEPT1	3.05874	3.27679	2.83764	4.58651	4.48741	4.42324	0.000440707	2.71571
CERK	3.33579	3.34285	3.12445	1.95487	1.89631	2.36193	0.00183349	-2.29208
CERNA1	-2.53187	-1.84485	-2.51193	0.242858	0.224971	0.0368516	0.000468735	5.51915
CERNA2	0.137756	-0.06051	0.858676	-2.62755	-2.44537	-2.41985	0.000608868	-7.01072
CERS2	3.32541	3.89809	3.48038	5.66814	5.68776	5.53002	0.000318579	4.17183
CERS3	6.33373	6.26333	6.10116	2.30321	2.18205	2.7883	4.27278e-05	-14.0084
CERS4	3.93706	4.01711	4.36865	-2.56564	-1.61792	-1.55059	6.97716e-05	-64.8481
CERS5	0.935099	1.23324	1.07964	2.31988	2.26173	2.29797	0.000159897	2.31424
CERS6	2.20481	2.27845	2.078	3.95208	3.71981	4.19123	0.000282899	3.40413
CERT1	3.59152	3.71342	3.34293	4.60741	4.46385	4.71338	0.00132829	2.06421
CES3	-2.05061	-2.28111	-2.33663	-0.456819	-0.497208	-0.205959	0.000130435	3.57049
CETN2	4.42722	4.4566	4.58413	5.77056	5.75298	5.51158	0.000248593	2.28003
CFAP20	2.93867	2.96341	3.03408	4.60937	4.61469	4.30347	0.000137586	2.88879
CFAP298	1.99453	1.94412	1.95449	3.18853	3.29535	3.01616	0.000130631	2.30107
CFAP43	-4.96456	-5.87313	-5.47297	-0.308033	-0.826193	-0.363522	9.08155e-05	30.6462
CFAP53	-1.81831	-1.38584	-1.53317	1.0206	1.06672	0.928736	4.16692e-05	5.99789
CFAP58	-2.40355	-2.94699	-3.07039	-1.13812	-0.770066	-0.586122	0.00164089	3.93276
CFAP58-DT	0.0615574	-0.212719	-0.315061	-3.96775	-3.40705	-4.9665	0.00108569	-15.5448
CFAP69	-1.6361	-1.52221	-1.52415	1.06021	0.692848	0.876976	2.68722e-05	5.41701
CFAP70	-1.73449	-1.39912	-1.57288	0.539258	0.611776	0.891312	9.95385e-05	4.75555
CFAP99	-6.43787	-5.86101	-6.46085	-4.94361	-4.96788	-4.94237	0.00268658	2.46563
CFDP1	3.96093	4.23578	3.93264	5.30605	5.29896	5.19092	0.000295528	2.33301
CFL1	8.19432	8.22225	8.35634	9.81691	9.87953	9.60279	0.000102075	2.84569
CFL2	1.93305	2.11035	1.85255	3.06363	2.89151	2.97276	0.000372933	2.01482
CGB3	-26.5754	-26.5754	-26.5754	-4.31773	-3.14407	-3.46316	3.2633e-07	8012210
CGB5	-26.5754	-26.5733	-22.9595	-0.273823	0.00272354	-3.0928	9.97165e-05	19925900
CGN	3.77534	3.78932	3.48066	5.04282	5.03198	4.94742	0.000227109	2.50643
CGNL1	2.37077	1.9828	2.04216	1.12809	0.935058	1.1073	0.00135744	-2.10686
CHAC1	5.49874	4.26601	5.06964	1.74882	2.10657	1.99833	0.0013552	-7.96435
CHADL	-2.1431	-2.56706	-2.10161	-0.84739	-0.795977	-0.828076	0.000637542	2.72598
CHAF1A	1.13827	1.11814	1.489	2.21696	2.32009	2.44455	0.0014145	2.11217
CHCHD10	1.97311	2.25137	1.29446	-0.570769	-0.595036	-0.853315	0.00108644	-5.70683
CHCHD3	2.78411	2.994	2.85631	4.00063	4.04149	3.8035	0.000366088	2.10002
CHCHD4	0.716381	1.05957	0.974304	3.05164	3.12086	2.59196	0.000509073	4.01314
CHCHD7	1.67832	2.04671	1.88297	3.99707	4.11381	3.93472	5.52123e-05	4.42558
CHD1	2.0609	2.36869	1.82331	3.28021	3.10139	3.36188	0.00269185	2.24004
CHD1L	2.28078	2.52584	2.47644	1.12753	1.32931	1.18344	0.000224978	-2.32022
CHD3	3.48576	3.91221	3.85438	4.99628	4.87763	5.1207	0.00116766	2.37417
CHD6	0.657758	1.52384	0.559338	3.3804	3.10019	3.30227	0.00178689	5.08873
CHDH	-5.70308	-5.25175	-5.22838	-6.79379	-6.81805	-6.35017	0.00436578	-2.39429
CHERP	2.85068	2.72093	2.94377	3.9275	3.88738	4.11151	0.000273995	2.19923
CHID1	2.40228	2.35655	2.38822	4.47907	4.63182	4.30858	2.45271e-05	4.25987
CHM	2.06075	2.27363	1.83027	3.14726	2.89772	3.16983	0.00278652	2.02331
CHML	-0.965531	-0.354233	-0.830633	2.163	1.94503	1.57228	0.000499693	6.10604
CHMP1A	5.31763	5.05459	5.28783	6.14258	6.38684	6.19855	0.000777632	2.03164
CHMP1B	6.18309	5.92532	5.64738	7.53041	7.44874	7.30878	0.000840308	2.84951
CHMP7	2.74701	2.94661	2.55119	3.93476	3.93429	3.76619	0.000886521	2.1888
CHP2	2.41779	2.92898	2.50533	-1.08908	0.489533	-0.780408	0.00375341	-8.44064
CHPF	3.91551	3.43859	4.118	5.22822	5.90598	5.60866	0.00334211	3.37975
CHPF2	3.66487	3.69874	3.92544	4.72732	4.82608	4.79603	0.00030072	2.0281
CHRNA3	-2.29075	-0.79635	-2.48366	-6.13634	-6.57565	-7.49322	0.00185298	-29.4083
CHRNA9	2.24322	3.80181	1.79747	-6.61898	-4.47332	-4.44781	0.00116321	-221.967
CHST12	-0.494337	-0.296449	-0.30232	-3.16688	-2.76444	-2.77064	6.82859e-05	-5.80093
CHST2	1.59972	2.46878	0.706502	-2.35606	-1.75472	-2.31417	0.00236764	-13.2997
CHST6	-4.73743	-4.73465	-4.6535	-1.51735	-1.61033	-1.3574	2.16335e-06	9.27597
CHTF8	2.80354	3.11754	2.79613	4.24139	4.29177	4.00801	0.000749474	2.41941
CHUK	2.76995	3.02021	2.74121	4.39397	4.24641	4.22971	0.000148301	2.72497
CHURC1-FNTB	1.99239	2.18148	2.18623	3.51578	3.53133	3.19843	0.000502965	2.45402
CIAO1	3.47218	3.72388	3.6025	5.62685	5.58422	5.54156	1.32724e-05	3.95777
CIAO2A	1.3512	1.83823	1.5128	3.0684	3.05489	2.65243	0.0023593	2.56299
CIAO3	2.86203	2.57373	2.99216	3.78583	3.97201	3.77114	0.0017705	2.04725
CIB1	3.50935	3.29384	3.92736	5.23444	5.52436	5.2779	0.00102447	3.40751
CIB2	2.83374	2.65562	2.90623	-0.0242405	-0.483445	-0.399036	4.13339e-05	-8.57877
CIC	2.45776	2.38543	2.54668	3.45144	3.58286	3.76816	0.000382551	2.20004
CIDEA	3.32718	3.43185	2.72216	-3.12108	-1.92295	-2.53487	0.000157517	-51.5071
CILK1	0.782776	1.37597	1.00685	2.8012	2.5081	2.67886	0.00112851	3.04728
CILP2	-5.82939	-5.83749	-5.85237	-3.18313	-1.81508	-1.7094	0.00161426	12.1584
CIR1	3.56158	3.63835	3.51647	5.16793	4.94013	4.88357	0.000109931	2.68529
CIRBP	4.30319	4.62754	4.66535	5.89934	6.00173	5.76764	0.000525492	2.56249
CISD2	0.860962	1.15765	0.982366	2.49197	2.31869	2.18932	0.000409943	2.51926
CISH	2.42985	2.28014	2.22272	-0.0561507	0.373298	0.390198	0.000196809	-4.2138
CIT	-2.06189	-1.22908	-1.11056	-4.16967	-3.91383	-3.93138	0.00121995	-5.80696
CKAP2	2.70538	2.95352	2.90696	1.62721	1.53262	1.64583	0.000116544	-2.38403
CKAP2L	-0.252789	-0.148864	0.0727911	-1.86706	-2.20683	-2.20556	0.000180776	-3.95459
CKB	4.13915	4.7987	4.41629	1.55759	1.71836	2.52813	0.00211315	-5.72265
CKMT1A	4.44535	4.77145	4.79287	0.824784	1.10155	1.50954	0.000103017	-11.5083
CKMT1B	3.99015	4.10492	4.13765	-0.166349	0.627088	1.06546	0.000601776	-11.8666
CKS2	2.71224	3.43139	3.32606	5.5	5.78902	4.90683	0.00283291	4.73069
CLCA2	7.43932	7.52594	7.81108	5.52875	5.57506	5.6131	6.15475e-05	-4.0553
CLCA4	4.96265	4.91711	5.01389	2.32635	2.37557	2.14583	3.69406e-06	-6.4173
CLCC1	1.07782	1.72433	1.18091	3.20558	3.14016	3.06643	0.000900831	3.5057
CLCF1	0.756404	-0.268976	0.601633	3.69262	3.77072	3.64424	0.00048364	10.1226
CLCN2	-1.42737	-0.95662	-0.89514	1.25523	1.44471	1.13992	0.000237078	5.18017
CLCN5	2.76865	2.78126	2.30242	1.28127	1.25571	1.50446	0.00196461	-2.4121
CLCN7	3.43282	3.64811	3.71831	4.85015	5.0774	5.09256	0.000267716	2.65177
CLDN12	3.76388	3.48887	3.82907	5.83218	5.70032	5.64378	6.73521e-05	4.08826
CLDN15	-1.07829	-0.48394	-0.703934	2.29044	2.1737	2.42818	8.49267e-05	8.29836
CLDN16	-2.59549	-2.34878	-1.68559	1.07354	0.564813	1.26395	0.00075158	9.04667
CLDN17	4.67631	3.79989	4.38423	-4.74419	-3.59853	-3.83605	4.30376e-05	-325.475
CLDN23	-0.572698	-0.53863	-0.863613	3.33354	3.3298	3.24351	3.20818e-06	15.5689
CLDN3	-5.69	-4.11379	-5.7124	-0.975471	-0.413947	-0.802559	0.00131882	21.7268
CLDN4	6.83069	6.10138	6.27602	8.71585	8.77108	8.5067	0.00064233	4.79604
CLDN7	6.18777	4.88853	5.72805	8.60978	8.62001	8.27232	0.00187216	7.4604
CLDN9	-3.68504	-3.43011	-3.2226	4.09364	4.42698	4.48864	1.76803e-06	220.149
CLDND1	5.57766	5.33987	5.37922	6.52536	6.41604	6.46017	0.000207415	2.04903
CLEC18A	-3.03374	-2.82237	-2.76355	-1.35928	-1.28728	-0.731194	0.00124114	3.3573
CLIC3	7.40364	6.62149	7.36135	2.83656	3.83661	3.29303	0.000585779	-13.9942
CLIC4	5.04109	5.23304	4.86796	6.56969	6.31836	6.71998	0.000700787	2.80626
CLIC5	-2.05549	-2.14303	-1.39397	-0.472422	-0.319608	-0.448479	0.00384658	2.73333
CLMN	-3.3442	-2.98033	-2.91032	-1.03587	-1.27051	-1.2923	0.000283376	3.6775
CLMP	0.882979	0.154084	1.4101	-1.98479	-1.45056	-1.68808	0.00309755	-5.74989
CLN5	1.61326	2.1065	1.75606	3.86363	3.89592	3.6626	0.000266902	3.95071
CLOCK	1.64556	1.74613	1.6185	3.52981	3.35939	3.47283	9.4763e-06	3.44367
CLP1	2.91085	3.25204	3.05437	5.3693	5.31205	5.14251	5.20026e-05	4.60182
CLPTM1	5.50715	5.16434	5.51015	6.4502	6.66037	6.69434	0.000935469	2.30978
CLPTM1L	4.47345	4.56854	4.51692	6.572	6.78333	6.57156	9.61452e-06	4.35496
CLSPN	-0.19649	-0.942654	-0.559049	-2.15729	-2.56488	-2.16811	0.00241606	-3.31888
CLSTN1	4.80357	4.85567	5.17789	6.80331	6.8837	6.79689	9.75886e-05	3.68651
CLTRN	-2.7794	-2.29565	-1.8955	3.68831	3.54857	3.36176	2.77191e-05	57.9363
CLYBL	-1.84934	-1.89061	-2.45728	-3.52501	-3.83878	-3.81327	0.0016652	-3.16004
CMAS	4.98832	4.91963	4.94527	3.36225	3.48057	3.57436	2.15225e-05	-2.78693
CMTM4	1.9793	2.23452	1.94524	3.14682	3.15565	3.55957	0.00166496	2.35272
CMTM6	4.92452	5.12748	4.89445	6.68926	6.44779	6.46433	0.000130838	2.93151
CMTM7	-3.06658	-0.39286	-2.01156	3.25963	3.06638	2.67686	0.00374433	28.3371
CMTM8	1.28224	1.47685	1.4347	-3.34452	-3.52079	-1.75831	0.00162318	-19.326
CMTR1	2.63783	2.88745	3.10129	3.88313	3.93285	3.83595	0.0018052	2.01175
CNBD2	-7.39568	-7.81882	-7.41866	-6.48639	-5.92569	-6.31521	0.00377869	2.46563
CNFN	11.6478	10.6973	11.1265	5.27206	6.42364	6.12844	0.000293422	-37.1636
CNGA1	0.899394	0.199291	0.938068	2.91346	2.8063	3.37825	0.00137919	5.11152
CNKSR1	2.43366	2.08568	2.69667	3.93902	4.01139	3.99941	0.000901266	2.98543
CNKSR3	0.471455	0.654688	0.364768	-4.09484	-3.73097	-3.38353	4.46497e-05	-18.8099
CNNM2	-1.2558	-0.896203	-1.09098	0.157097	0.053477	0.36464	0.000777872	2.41619
CNNM3	0.170265	1.03516	0.389772	2.31114	2.24228	2.31372	0.00252138	3.38068
CNOT2	3.65824	3.76521	3.65568	4.8156	4.766	4.86448	1.66627e-05	2.17697
CNOT6	3.1477	3.44809	3.07527	4.36305	4.17357	4.35038	0.001162	2.10231
CNOT7	2.53712	2.68987	2.55077	3.76748	3.61754	3.79716	0.000105328	2.1959
CNOT8	3.57479	3.54541	3.47668	5.22282	5.06781	5.10822	8.16577e-06	3.03282
CNP	3.40563	3.40205	3.71683	5.81856	5.68453	5.57192	6.58237e-05	4.54255
CNPPD1	3.8845	4.03779	3.92098	4.87315	5.02209	4.97789	9.38564e-05	2.01384
CNPY2	3.14144	3.52356	3.28348	5.68855	5.74513	5.1982	0.000417635	4.68418
CNPY3	0.738071	1.68379	1.00979	3.07118	3.27524	2.9888	0.00258262	3.91187
CNTN1	2.95413	3.04775	3.77622	-0.381061	0.358111	0.321994	0.000872304	-8.93634
CNTNAP1	-3.05853	-1.14909	-1.51447	1.86241	1.71997	2.08083	0.00309004	13.8816
CNTNAP3	-0.376949	-0.355412	-0.0121056	1.73583	1.78212	1.82739	7.42476e-05	4.08387
COA1	0.836588	1.2354	0.921777	1.96702	2.0479	2.02425	0.0011983	2.02109
COA5	1.49015	1.94018	1.79764	3.65861	3.64623	3.37729	0.00035405	3.52604
COBL	-0.12585	0.110395	0.203329	1.64201	1.47779	1.55459	0.000162674	2.81963
COBLL1	3.268	3.40185	2.96454	2.17129	1.97332	2.30651	0.00277979	-2.08651
COG1	2.12717	2.21754	2.16008	3.36463	3.36744	3.49282	1.54918e-05	2.36204
COG6	1.80276	1.97469	1.70828	3.44551	3.21945	3.26631	0.000141169	2.79306
COG7	1.79582	2.04333	1.9154	3.20021	3.10565	3.35356	0.000214041	2.46507
COL11A2	-5.48334	-4.791	-4.28393	0.698968	0.710023	1.03453	0.00010003	50.8179
COL12A1	3.24025	3.01638	3.61213	1.17208	1.56569	1.4006	0.000778873	-3.75843
COL16A1	3.55638	3.17118	3.9576	1.24123	1.67687	1.36475	0.001226	-4.38963
COL17A1	7.67206	7.60788	8.1032	6.26065	6.6079	6.45354	0.00186099	-2.55564
COL18A1	2.89679	2.19925	3.26771	-0.52633	0.362738	0.422908	0.00352283	-6.50468
COL27A1	2.3082	2.13395	2.85171	-1.94146	-1.24028	-0.680256	0.000932354	-13.1649
COL28A1	-6.44764	-4.41135	-4.66327	-1.3886	-0.955282	-0.639252	0.00349042	18.1225
COL5A2	1.42317	2.01258	2.29358	-0.659795	-0.122432	-0.285089	0.00168525	-4.80838
COL8A2	-1.3386	-1.61552	-1.36159	-6.65813	-5.51247	-4.37148	0.00361251	-16.8591
COLGALT1	3.34836	3.48867	3.60835	5.15283	5.36815	5.04853	0.000143434	3.26717
COMMD2	2.40037	2.66503	2.24147	4.23255	4.02836	3.94606	0.000404278	3.10236
COMMD3	3.65924	4.04454	3.80062	5.31735	5.3476	4.91693	0.00160293	2.56536
COMMD3-BMI1	1.93055	2.83535	1.97975	4.89156	4.55037	4.71041	0.00134401	5.5362
COMMD5	2.46463	2.68388	2.62049	3.59108	3.82234	3.49794	0.000843556	2.06688
COMP	-4.63827	-4.73948	-4.33932	-0.822084	-0.386919	-0.588176	2.17366e-05	15.7066
COMT	3.78566	3.6679	4.102	5.66435	5.96072	5.60894	0.00036588	3.7136
COPG1	4.32372	4.56839	4.53428	5.68867	5.64388	5.75049	0.000122256	2.32767
COPS5	4.97011	5.21935	4.87631	6.16824	6.18736	5.90333	0.0014959	2.09128
COPS7A	3.51814	3.65517	3.70096	4.8594	4.91024	4.6266	0.00033995	2.25634
COPS7B	2.0988	2.36961	2.29613	3.5328	3.58754	3.54784	9.4359e-05	2.46436
COPS8	1.93557	2.24186	1.82542	4.73444	4.76914	4.36376	0.000128888	6.15388
COQ10A	-0.769124	0.100519	-0.90458	2.19762	2.33894	1.85978	0.00153889	6.30504
COQ10B	3.54922	3.54393	3.15762	4.66858	4.5971	4.5057	0.00104764	2.25564
COQ6	1.20937	1.4071	1.36994	3.03812	2.92059	2.92512	2.2197e-05	3.10044
COQ7	0.607171	0.941755	0.78552	1.98033	2.05963	1.97143	0.000260923	2.3386
COQ8A	0.265935	0.583877	0.293579	2.4057	2.72038	2.54804	9.02297e-05	4.52183
COQ8B	1.06271	1.71864	1.36572	2.63176	2.8748	2.76602	0.0024394	2.59399
COX14	2.79054	3.03764	2.99785	4.90478	4.99263	4.31521	0.00136052	3.47144
COX15	1.22274	1.61501	1.19607	2.83458	2.70466	2.80929	0.000522436	2.7099
COX16	3.30885	3.4734	3.21283	4.56627	4.44502	4.12561	0.00231796	2.06662
COX18	-0.915377	-0.444683	-0.600919	1.18108	1.17489	0.838275	0.00065581	3.29072
COX19	1.51797	1.41522	1.26789	2.54884	2.54446	2.52754	9.74892e-05	2.20368
CPA4	7.92439	8.1362	7.54695	4.38261	5.20946	5.64436	0.00239594	-6.91808
CPA6	-4.03029	-3.96801	-4.05328	-1.63557	-2.18179	-1.68679	0.000243212	4.53931
CPD	2.36868	2.62379	2.37138	3.5047	3.5949	3.79865	0.000629142	2.26284
CPEB1	-2.05984	-2.17365	-2.08282	-4.67411	-4.79148	-3.83997	0.00151106	-5.02718
CPLANE1	-0.282713	0.403678	-0.155622	-1.70114	-1.53944	-1.25729	0.00385804	-2.80449
CPLANE2	0.230074	0.250541	0.335825	1.31143	1.54806	1.48544	0.000111837	2.25975
CPLX3	-1.38795	-0.180321	-1.32073	-3.62549	-4.87215	-4.03928	0.00389798	-9.29193
CPM	4.39257	4.68175	4.21114	-0.872096	-1.7663	-1.16414	4.34354e-05	-51.8402
CPNE2	0.711252	0.914181	1.42357	-0.747993	-0.446032	-0.818481	0.00218133	-3.22024
CPS1	-1.04162	-1.00992	-0.866924	-3.53731	-3.27207	-4.53607	0.00194215	-7.00795
CPSF1	3.10598	3.09488	3.54201	4.20239	4.41545	4.48605	0.00275378	2.17398
CPSF4	2.52626	2.73344	2.52119	4.0165	3.9872	3.92945	4.92784e-05	2.61007
CPSF7	3.70953	3.88505	3.79729	4.85776	4.81031	4.88027	4.30622e-05	2.07363
CPT1A	2.12632	2.69807	1.54354	4.29251	4.5924	4.44812	0.00252229	4.99921
CPT1B	0.0693883	0.482725	0.836977	2.07767	2.05221	2.37935	0.00224683	3.26416
CPT1C	-0.0105192	0.332545	-0.115294	-4.50495	-3.06978	-2.59681	0.00420874	-10.9999
CRABP2	9.1915	9.35956	9.44462	3.56247	3.75948	4.2374	1.37572e-05	-44.594
CRACR2B	-3.65531	-2.79835	-3.16372	0.365488	0.9846	1.02719	0.000258934	15.9803
CRAMP1	1.80541	1.83938	1.83744	2.788	2.79962	3.1079	0.00052664	2.10103
CRAT	1.03514	1.25453	1.21235	-1.47428	-1.10203	-1.12774	6.31604e-05	-5.28545
CRCT1	10.7489	9.84091	9.88503	3.2621	4.48014	5.11899	0.000692429	-58.5339
CREB3	2.58347	2.91036	2.90167	4.73148	4.78534	4.60867	8.98195e-05	3.75808
CREB3L2	2.63733	3.03083	2.84751	4.3721	4.08224	4.46535	0.000821008	2.7664
CREB3L4	-1.07838	0.54815	-0.108253	2.85306	2.79293	2.88	0.00296295	8.30987
CREBL2	2.30337	2.85326	2.25536	4.00962	3.83317	3.77676	0.0023545	2.64363
CREBRF	0.449728	1.10081	0.417757	2.57049	2.51856	2.82824	0.00121357	3.95313
CREG2	-2.06709	-1.03726	-0.41348	2.49737	2.35174	2.32502	0.00182764	11.8268
CRELD1	1.54723	2.02659	1.87311	3.69449	3.75067	3.15449	0.00191959	3.28883
CREM	-1.28027	-0.602008	-1.01247	0.800505	0.755884	0.528733	0.00150008	3.16007
CRIM1-DT	0.137659	0.329229	0.60653	-1.78312	-2.07042	-1.55948	0.000423239	-4.47581
CRIP2	-1.92783	-0.543613	-1.42725	-4.01853	-4.45784	-4.43232	0.00219068	-8.01852
CRIPT	1.02022	1.50268	1.04892	2.73331	2.50673	2.28093	0.00294973	2.49041
CRK	4.27885	4.15803	4.20206	5.37276	5.26712	5.28527	2.19519e-05	2.13673
CRNKL1	2.4912	2.88765	2.45241	4.36103	4.29281	4.17343	0.000369416	3.17188
CRNN	9.81429	9.03269	9.36931	-2.45564	-2.21687	-2.86943	2.27025e-06	-3873.47
CROCCP2	1.13435	1.01841	1.29758	2.03014	2.52809	2.37349	0.00230191	2.23529
CRPPA	-3.61794	-3.20154	-3.98195	0.136184	0.158717	0.00468083	8.80707e-05	12.9991
CRTC1	-0.55158	-0.652793	-0.574562	1.08791	1.07828	1.41829	0.000103029	3.45289
CRTC2	3.20021	3.02855	3.34617	4.60246	4.60252	4.67089	0.000110423	2.70129
CRY1	1.66619	2.03155	1.89054	2.96691	3.07885	3.0211	0.000477527	2.23384
CRYAB	4.58327	4.58881	4.6079	-0.942348	0.278861	0.596556	0.000598506	-24.5157
CRYBB2P1	1.01171	1.24284	1.09972	2.1115	2.21924	2.06761	0.000233908	2.02047
CRYL1	2.73865	2.57441	2.52252	1.32779	1.45862	1.01648	0.000781732	-2.53895
CRYM-AS1	-4.96349	-4.97159	-5.57143	-3.04963	-2.90854	-3.46798	0.00150806	4.07496
CRYZ	2.69416	3.34334	3.35896	1.12324	0.784767	1.22297	0.00122985	-4.25304
CRYZL1	2.1402	2.45503	2.11216	3.33877	3.20854	3.27996	0.000861791	2.05617
CSAD	-0.129151	0.421948	0.503422	2.05313	1.82476	2.34074	0.00189837	3.50028
CSNK1D	3.89006	3.98777	4.01888	5.12299	5.18241	5.23408	1.75528e-05	2.32021
CSNK1G1	2.12062	2.3887	2.03137	4.30094	4.07696	4.26263	9.10045e-05	4.09335
CSPG5	-1.76307	0.327205	-1.65278	-5.80797	-5.24727	-4.89983	0.00416877	-19.5461
CSPP1	-0.570634	0.128482	-0.231045	1.46092	1.38968	1.34358	0.00137175	3.07899
CSRNP2	2.75051	2.84875	2.56647	3.86663	3.72122	3.68877	0.000472769	2.0519
CSTA	12.2731	12.3031	12.083	5.78471	6.02795	6.02063	4.78196e-07	-77.4553
CSTB	10.5013	9.84657	10.5387	7.72437	7.91039	7.39528	0.000637206	-6.14256
CSTF3	2.13342	2.49676	2.33827	4.11286	4.05518	4.04396	8.31691e-05	3.35858
CTAGE7P	-3.8446	-3.36007	-3.40713	-2.12795	-2.12581	-1.95638	0.000871588	2.76489
CTBP1	3.78408	4.00466	3.97866	4.7397	5.09237	5.0442	0.00136227	2.05094
CTBP1-DT	-0.2805	0.368151	-0.0113014	2.36281	2.41398	2.31282	0.00025274	5.05516
CTBP2	2.40409	2.57497	2.33081	3.52752	3.44043	3.63337	0.00027547	2.13932
CTBS	-0.129685	0.759612	-0.106124	2.26984	1.95066	2.01529	0.003495	3.74249
CTDP1	2.12982	1.73637	2.00673	2.94917	3.23694	3.35858	0.0018883	2.33581
CTDSP1	3.14331	3.31238	3.51604	4.62543	4.64767	4.53825	0.00034408	2.42817
CTDSP2	4.04238	4.24082	4.12782	5.16036	5.10108	5.16545	7.97378e-05	2.00735
CTDSPL2	0.834385	1.4297	0.851099	3.10349	2.93104	2.97399	0.000631544	3.90263
CTF1	-3.27161	-2.25418	-2.19506	-0.469231	-0.43905	-0.606182	0.00423898	4.19536
CTR9	3.96127	4.34636	3.92721	5.72687	5.64112	5.70243	0.000296904	3.05646
CTRL	-2.23091	-1.58778	-2.1172	-0.290523	-0.441567	0.0665608	0.00212595	3.37945
CTSA	5.5762	5.68279	5.61232	7.6458	7.59661	7.30279	7.09921e-05	3.70969
CTSB	7.44077	7.32133	7.39943	9.10773	9.05155	8.91491	1.67407e-05	3.11138
CTSK	-0.800369	-0.664081	-0.117082	0.849683	1.24187	1.27376	0.00271156	3.13605
CTSL	4.07566	4.30102	4.65912	7.14966	7.2362	6.52404	0.000735627	6.16756
CTSO	0.205609	1.19883	0.487482	3.22589	3.338	3.43463	0.000858686	6.50793
CTSV	5.96603	5.25665	5.64742	8.65946	8.57982	8.18232	0.000351956	7.21251
CTXN1	0.0767654	0.639951	0.413326	2.12233	2.52619	2.27061	0.000666745	3.80975
CUEDC1	0.207608	0.477413	0.123549	1.18977	1.65119	1.54736	0.00246273	2.28668
CUL4B	3.26091	3.34968	3.16874	4.40166	4.25636	4.55004	0.000328949	2.20826
CUL5	2.44745	2.78867	2.31031	3.63605	3.41951	3.55303	0.00279165	2.02893
CUL7	1.52612	1.90023	1.60656	2.74084	2.75722	2.96193	0.00104198	2.20742
CUTA	3.93651	4.31458	4.04973	5.70378	5.83109	5.38486	0.000894259	2.90722
CWF19L2	1.6459	1.78095	1.50021	3.39818	3.18347	3.26801	8.84314e-05	3.11854
CWH43	5.85019	5.75553	5.8901	1.6031	1.45484	2.37609	0.000153485	-16.2301
CXCL1	-0.0801712	-0.354447	0.912445	3.63755	4.12765	3.83488	0.000831112	13.063
CXCL14	9.17524	9.55296	9.40582	2.5977	4.35877	3.86372	0.000421117	-54.6169
CXCL16	4.22014	4.24527	4.05212	6.23865	6.25154	5.84276	0.000192187	3.833
CXCL5	-6.62038	-7.04806	-6.64562	-0.319542	-0.131004	-0.150354	1.66412e-06	95.079
CXCL6	-1.05754	-1.92813	-0.817483	2.80285	2.69044	2.85975	0.000287391	16.588
CXCL8	0.254223	-0.15365	0.215811	4.41225	4.72613	4.73527	1.1322e-05	22.9288
CXXC1	3.59099	3.71661	3.93455	5.06865	5.30281	5.16341	0.000294909	2.69616
CXXC5	3.14552	2.84381	3.09653	3.91422	3.99136	4.22523	0.00154847	2.02088
CXorf38	1.09066	1.11239	0.894348	2.31016	2.25179	2.30238	6.24862e-05	2.38774
CXorf40A	-1.0256	-0.841604	-1.00279	0.719372	0.684057	0.57772	2.31082e-05	3.06747
CXorf40B	2.80495	2.97481	3.08149	4.49331	4.4651	4.21949	0.000264044	2.71111
CXorf56	2.54836	2.7355	2.47075	3.82918	3.78512	3.5428	0.000671169	2.19491
CYB561	3.89379	3.70899	4.1322	4.85154	5.11595	4.78042	0.00324733	2.00598
CYB561D2	1.15324	1.41591	1.36785	3.23785	3.27734	3.06177	5.60242e-05	3.68072
CYB5A	2.83873	2.87085	3.03726	1.17974	1.57784	1.28774	0.00030424	-2.96323
CYB5B	2.80614	3.04716	2.99342	4.27516	4.30736	3.90437	0.00122169	2.31882
CYB5D1	0.961403	1.29392	1.30967	2.85229	3.05248	2.89527	0.000171943	3.35199
CYB5D2	1.33373	2.08884	1.68655	4.38785	4.49602	4.3284	0.000269301	6.50274
CYB5R2	3.97945	3.52791	4.0648	1.71589	1.3835	1.78298	0.000423916	-4.69111
CYB5R3	3.81717	3.78084	4.06022	4.94579	5.25857	5.0768	0.000665431	2.3096
CYB5R4	1.50312	1.47204	1.30527	3.32907	3.31397	3.16552	2.16843e-05	3.58683
CYB5RL	-1.34991	-0.598546	-1.20449	1.32681	1.22895	1.13352	0.000649269	4.85928
CYBRD1	4.57709	4.79613	4.46407	-1.21541	-0.221754	-0.329075	9.42255e-05	-36.7883
CYHR1	2.4711	2.54312	2.57229	3.82614	3.87662	3.70139	2.94817e-05	2.41588
CYP21A1P	-3.82683	-3.92596	-2.44072	-0.432397	-0.127556	-0.423787	0.00330603	8.39729
CYP26B1	1.47635	0.890272	1.70234	-1.51426	-0.892163	-0.451611	0.00414928	-4.95539
CYP2C8	-5.36152	-3.9773	-4.06257	-1.69734	-0.937333	-0.67619	0.00344367	10.2924
CYP2D7	-2.37742	-2.33449	-1.68234	-0.688695	-0.645	-0.573027	0.00276459	2.82029
CYP2E1	-2.50265	-2.60386	-1.86266	-0.930387	-0.759639	-0.592105	0.00342989	2.95334
CYP2J2	1.37144	1.59002	1.87434	-1.6668	-1.3899	-1.49563	4.7128e-05	-8.75055
CYP2R1	1.82566	2.0619	1.88101	0.192701	0.453836	0.8493	0.00220395	-2.68374
CYP2S1	2.27054	1.92421	2.25878	-1.82017	-1.05002	-1.06404	0.000240953	-11.0241
CYP39A1	0.147806	0.550635	0.709785	-4.1393	-3.84164	-4.13805	2.04536e-05	-22.7701
CYP3A5	-0.921117	-0.993706	-0.21613	1.77902	1.74426	2.1679	0.000768239	6.09396
CYP3A7	-3.07827	-3.50141	-2.5163	0.224916	-0.287136	-0.281066	0.000924329	7.5557
CYP3A7-CYP3A51P	-26.5729	-25.5024	-19.5783	-1.30338	-0.962029	-0.735394	0.000466777	7741840
CYP4B1	3.43921	3.53516	3.11413	-2.9704	-2.29423	-1.68375	0.00013308	-51.2317
CYP4F11	1.72607	0.878174	1.24433	-3.11096	-1.83038	-3.08866	0.00126699	-15.5573
CYP4F12	1.42842	1.44731	1.33832	-3.27372	-3.56102	-1.86201	0.00121644	-19.7475
CYP4F22	6.27782	6.2482	6.10603	-4.49658	-2.55738	-3.32541	6.89766e-05	-814.896
CYP4F3	3.16915	2.49583	2.69542	0.147404	-0.11066	0.557736	0.000748701	-6.01531
CYP51A1	5.44546	5.49411	5.45868	3.21484	3.50293	2.86291	0.000255655	-4.83167
CYP8B1	-4.90522	-6.06532	-6.25013	-0.778695	-1.20257	-0.68725	0.000419421	28.8544
CYREN	1.04493	1.13897	1.34638	2.59081	2.56994	2.40343	0.000230595	2.53966
CYSRT1	7.4543	6.65052	6.95373	4.99878	5.21305	5.24204	0.00162734	-3.65084
CYTH2	3.34516	3.42587	3.53807	4.69347	4.78527	4.77846	3.15265e-05	2.4898
CYTH3	2.48633	2.50697	2.4006	3.58246	3.62433	3.61496	5.21941e-06	2.20781
CYYR1-AS1	-5.65154	-5.65965	-6.25949	-4.32721	-3.76652	-4.15604	0.00244434	3.41915
CZ1P-ASNS	-2.97905	-1.81694	-2.52173	-0.242692	-0.359065	0.131244	0.00346989	4.86488
DAB2IP	3.93266	3.75086	3.69924	1.51119	1.99484	2.14934	0.000737597	-3.75583
DAG1	3.38902	3.65853	3.70702	5.91654	5.88286	6.08573	3.48385e-05	5.19402
DAP	2.95527	3.4075	3.34632	5.36162	5.4587	5.49262	0.00011583	4.59889
DAPK1	2.14618	2.63394	2.18094	4.38368	4.56248	4.76824	0.000305349	4.76049
DAPL1	2.01267	2.23722	2.45203	-1.56989	-0.68727	-1.07679	0.000301933	-10.1633
DAXX	3.40459	3.52962	3.67006	5.07487	5.07706	4.90072	0.000104213	2.79489
DAZAP2	5.17426	5.40177	5.13897	6.5177	6.5183	6.37554	0.000204386	2.34922
DBF4B	-1.58515	-1.67387	-1.43125	-0.253	0.252049	0.141679	0.000675671	3.05323
DBNDD1	2.24806	2.01789	2.36378	-0.473323	-0.787097	-0.324177	8.71735e-05	-6.67196
DBR1	1.5193	1.85896	1.43937	3.26882	3.09255	2.9248	0.000786686	2.80794
DCAF1	1.51732	1.95586	1.65893	2.83186	2.66061	2.74245	0.0017119	2.04808
DCAF10	2.51528	2.54638	2.28841	3.61578	3.44405	3.56172	0.000339908	2.12947
DCAF16	0.963831	1.1933	0.866856	2.77153	2.52604	2.33747	0.000634717	2.90194
DCAF7	2.62794	3.19557	2.7072	4.70573	4.71018	4.78186	0.00045795	3.70383
DCBLD2	1.13831	2.518	1.37044	4.72085	4.75671	4.67277	0.00205789	8.23172
DCLRE1C	0.00719825	0.315357	-0.0978362	1.27724	0.952682	1.086	0.00270386	2.04259
DCP1A	1.69783	1.71873	1.48325	2.78032	2.61053	2.8859	0.000513717	2.18198
DCP1B	-0.211244	-0.0143509	-0.186608	1.82096	1.83723	1.83659	5.92116e-06	3.91495
DCPS	0.328904	0.811957	0.449912	1.80927	1.71062	1.84373	0.00112129	2.391
DCST1	-4.30418	-6.71352	-4.34766	0.366093	0.529821	0.454268	0.00220652	47.5656
DCST1-AS1	-1.87864	-1.95428	-0.804787	1.48481	1.78796	1.77308	0.00109723	9.36871
DCST2	-3.4488	-4.2345	-3.83435	2.92175	3.08249	3.18285	8.5937e-06	119.559
DCTPP1	1.78119	2.0279	2.11754	3.14593	3.49527	2.99608	0.00229344	2.35689
DCUN1D2	0.506632	0.985428	0.647149	2.59462	2.80934	2.7419	0.000210273	4.00615
DDA1	2.93929	2.72331	2.80185	4.13394	4.24696	4.05641	9.42592e-05	2.50409
DDAH1	-1.17738	-0.754548	-1.14659	0.850196	1.36821	1.23834	0.000458758	4.52658
DDAH2	3.78398	4.24744	3.24383	1.447	1.644	1.77174	0.00218229	-4.4
DDB2	2.57063	2.84044	2.95131	4.90843	5.08832	4.63046	0.000280578	4.2524
DDIAS	-0.785664	-0.713479	-0.229491	-1.6367	-1.78382	-1.57774	0.00415544	-2.12856
DDOST	5.56198	5.75399	5.89905	8.4143	8.58519	8.08204	0.000121021	6.15677
DDR1	5.56174	5.30757	5.96886	7.236	7.4355	7.20691	0.00122014	3.20447
DDX20	1.6469	2.02841	1.5562	3.34816	3.28471	3.1965	0.000533435	2.89311
DDX24	3.90237	4.24913	3.94433	5.83531	5.81947	5.69353	0.000120591	3.36551
DDX27	4.17878	4.29246	4.05985	5.22357	5.25045	5.08131	0.000292437	2.01124
DDX41	3.94631	4.12806	4.22104	5.42624	5.60675	5.35282	0.000247502	2.57303
DDX42	4.0764	4.25623	4.15136	5.46	5.31647	5.40441	5.08848e-05	2.34941
DDX47	4.58447	4.56328	4.26702	6.34761	6.26416	6.2897	6.47391e-05	3.55266
DDX49	3.38695	3.55006	3.52842	4.58757	4.89799	4.58609	0.000483749	2.3007
DDX51	0.906539	1.1544	1.10364	2.13776	2.34804	2.17797	0.000300951	2.2445
DDX52	3.11688	3.14258	2.90919	4.5772	4.3935	4.51549	9.54466e-05	2.71167
DDX55	1.49369	1.92142	2.04554	3.08431	3.00295	3.01582	0.00199046	2.32003
DDX59-AS1	-2.31712	-3.0033	-2.92507	-0.237905	-0.972666	-0.883021	0.00294745	4.14288
DDX60L	0.44381	0.856686	0.678801	3.76398	3.47019	3.90745	6.42382e-05	8.30574
2020-12-01	-5.66739	-5.09053	-5.69037	-3.43617	-3.1974	-3.58692	0.000788659	4.21617
DEFB103A	7.06339	6.18716	6.51249	1.07356	1.03702	-0.467984	0.000444637	-65.8061
DEFB103B	-25.2257	-25.6927	-25.5347	-26.5407	-26.5415	-26.5634	0.00149554	-2.09098
DEK	3.83769	4.09906	3.87132	5.837	5.62945	5.75329	5.97083e-05	3.49161
DENND1C	1.94763	2.0328	1.71972	3.62324	3.55872	3.34784	0.000210222	3.05227
DENND3	-1.67513	-1.40437	-1.68403	0.282841	0.677023	0.645803	0.000170033	4.35619
DENND4B	1.24424	1.50269	1.35339	2.90912	2.92262	2.88589	3.4503e-05	2.90614
DENND6B	-0.776458	-0.606367	-0.487496	1.75261	1.80133	1.71281	1.09666e-05	5.20186
DEPDC1	-0.738802	-0.404983	-0.100588	-3.25577	-2.75648	-2.79509	0.000497686	-5.73976
DEPDC1B	0.893698	0.676504	1.29147	-1.11539	-0.739123	-0.681188	0.00134244	-3.48009
DEPDC5	-0.0974093	0.39297	-0.00936052	1.40556	1.45912	1.59172	0.000983961	2.62091
DEPP1	1.41712	-0.442122	0.958035	4.43875	4.39366	4.37547	0.0025571	13.5318
DERA	4.24683	4.18421	4.30997	5.84774	5.77647	5.64737	2.574e-05	2.84847
DERL1	3.38524	3.51632	3.46013	4.92945	4.93092	4.90709	2.89249e-06	2.76751
DERPC	3.42845	3.8582	3.73252	4.70455	4.78925	4.93042	0.00138521	2.19621
DESI2	3.02931	3.05413	3.03741	5.04855	4.91717	4.9368	1.29394e-06	3.80322
DGAT1	1.76231	1.73531	2.20028	3.53422	3.78191	3.42741	0.000789384	3.20847
DGAT2	6.36688	6.3559	6.19451	-1.64269	-0.0197078	-0.14394	0.000191961	-120.082
DGCR5	-2.73681	-3.04447	-3.02283	-5.82752	-4.85178	-5.82627	0.00164528	-5.92638
DGKH	0.264907	0.322531	-0.0691572	1.66718	1.65829	1.9789	0.00058659	3.0217
DGKQ	1.70321	1.2588	2.14371	3.32534	3.6118	3.57948	0.0026482	3.49098
DGUOK-AS1	1.01872	1.01827	1.46351	-0.539115	-0.603759	-0.133477	0.0015924	-3.01526
DHCR24	7.55838	7.77063	7.4912	4.09525	4.34321	4.0407	1.04581e-05	-10.9058
DHCR7	5.2113	5.09483	5.41179	3.24624	3.70165	3.20365	0.000547611	-3.61867
DHPS	3.26277	3.32229	3.42284	4.43648	4.67816	4.59644	0.000130542	2.35283
DHRS11	3.79108	3.50821	3.2598	1.9023	1.72603	1.55188	0.000618808	-3.46525
DHRS3	4.38551	3.53474	3.69155	5.97661	5.85907	6.01124	0.00143631	4.22332
DHRS4	4.04185	3.97555	4.21309	1.66734	2.55007	1.78724	0.00189895	-4.21426
DHRS4L2	3.48017	3.11786	3.33838	1.36026	1.31699	0.934155	0.000252045	-4.31193
DHRS7B	2.11744	2.21333	2.21906	3.69712	3.76065	3.61014	1.03314e-05	2.84026
DHRS9	7.77592	7.08009	6.91877	-0.986378	-1.39654	-1.58861	1.11158e-05	-383.239
DHRSX	1.03926	0.986565	1.04517	2.29144	2.32177	2.15693	2.17417e-05	2.35064
DHX30	2.73663	3.18478	2.97533	4.26476	4.29676	4.16127	0.000715568	2.42057
DHX33	1.43028	1.89968	1.51506	3.44787	3.30725	3.2732	0.000359479	3.31213
DHX35	0.249354	0.896179	0.52481	2.09451	2.31621	2.20835	0.00113501	3.13742
DHX58	-1.01738	-0.440518	-0.455398	3.12959	3.03062	2.67402	0.000107816	11.9796
DHX8	2.78644	2.86498	2.81108	4.00306	3.96565	3.94213	2.48796e-06	2.21829
DIABLO	2.92149	3.03697	2.80871	4.03312	4.07663	3.72926	0.00130824	2.03347
DIAPH3	0.278319	-0.0999081	0.261027	-4.10011	-3.42733	-3.20917	0.000226709	-13.2264
DINOL	-3.68686	-4.69497	-3.33429	2.48945	2.35376	1.89338	0.000159953	71.0568
DIS3	2.89201	2.94904	2.84703	4.02375	3.86518	3.92493	4.52557e-05	2.05898
DKFZP586I1420	0.538734	0.836441	0.141687	2.20621	2.06119	2.15587	0.00135489	3.10689
DKK1	3.1722	2.29045	3.3353	6.68291	6.8537	6.59396	0.000345752	13.7137
DKK3	4.12951	4.33548	4.22038	1.35325	2.12468	1.89379	0.000497455	-5.41845
DLEU2L	-5.9516	-4.87137	-4.45675	-2.05939	-2.34126	-2.08934	0.00297853	7.62061
DLG1-AS1	-3.10608	-3.35323	-2.65624	-0.438763	-0.141567	-0.24865	0.000238897	6.78425
DLG5-AS1	-2.47656	-2.55177	-2.49954	0.588015	0.522685	0.603909	8.2423e-08	8.46099
DLGAP1-AS1	-1.87474	-1.43539	-1.18723	1.35648	1.62767	0.955745	0.000553744	7.02461
DLGAP1-AS2	-2.90678	-3.65185	-2.08177	1.50383	1.19547	1.17368	0.000860343	18.015
DLGAP4	4.90699	4.75604	4.61294	3.29124	3.46695	3.76697	0.00154501	-2.37886
DLGAP5	0.592052	0.780058	1.49173	-1.87717	-1.8019	-1.39787	0.00105562	-6.26331
DLK2	2.89282	2.46748	2.74232	-0.983616	-0.0536876	-0.016584	0.000851858	-8.2946
DLL1	2.02773	1.55388	1.67302	-3.26556	-2.4704	-1.77607	0.000716892	-19.1007
DLST	3.80368	3.83284	3.82674	5.32672	5.40927	5.24454	6.34736e-06	2.83974
DLX1	0.569709	1.83603	1.01903	-2.76385	-1.78812	-1.69221	0.00308299	-9.33718
DLX2	2.47169	2.2616	2.06549	-0.520697	-0.0819924	-0.00438938	0.00024264	-5.53514
DLX3	4.10421	3.96602	3.85486	0.636575	1.62258	1.25941	0.00070183	-6.97491
DLX4	-0.754185	-0.36997	-0.726541	-3.84489	-3.50659	-3.6066	4.46647e-05	-8.20098
DLX5	3.37062	3.73635	3.54452	-3.35187	-1.6757	-0.306233	0.00386534	-40.1807
DMKN	10.7239	10.837	10.3968	7.08469	6.64375	8.217	0.00236946	-10.1078
DMPK	2.32512	2.03434	2.37421	3.69721	3.99096	4.18725	0.000644185	3.28051
DMTF1	1.88942	2.2857	2.05154	3.27111	3.22238	3.43967	0.000736921	2.35464
DMWD	2.13147	2.22267	2.15756	3.49739	3.77587	3.75047	8.53139e-05	2.8363
DNAAF1	-6.72836	-7.1515	-5.75134	-1.96108	-1.79894	-1.39996	0.000417707	28.3197
DNAAF2	1.20757	1.29485	1.1478	2.51361	2.5359	2.43275	1.75308e-05	2.42393
DNAH1	-3.44164	-1.9326	-3.32445	0.443526	0.37653	0.836824	0.0024049	10.9424
DNAH10	-7.15629	-5.77208	-6.85735	-2.75505	-3.13172	-2.61639	0.0011002	13.5559
DNAH5	-6.13527	-5.20477	-5.42128	-2.84131	-3.40894	-2.46096	0.00241892	6.42355
DNAH6	-7.432	-6.63274	-7.03994	-1.24969	-1.31815	-1.12914	1.65862e-05	55.8145
DNAJA1	5.86522	5.96788	5.75995	7.94123	7.91451	7.61788	8.1529e-05	3.89112
DNAJB11	4.63759	4.61933	4.77645	6.61144	6.59752	6.17693	0.000293353	3.44421
DNAJB14	2.14792	2.54297	2.05765	3.58208	3.43024	3.68321	0.00137714	2.48917
DNAJB5	3.24674	2.71509	2.82783	0.193645	0.227593	0.203356	7.3651e-05	-6.59644
DNAJB9	2.6517	2.92557	2.87207	4.87492	4.87823	4.77036	2.41396e-05	4.06914
DNAJC14	2.24275	2.6396	2.36254	3.49059	3.54257	3.60866	0.000758813	2.1921
DNAJC15	1.52158	1.64645	1.70239	3.4412	3.2663	3.13333	9.05611e-05	3.15317
DNAJC2	2.53646	2.91897	2.76479	4.11166	4.03579	3.91294	0.00051718	2.42848
DNAJC21	1.91608	2.09529	1.81776	3.5107	3.31547	3.2307	0.000264071	2.65598
DNAJC24	0.845475	1.46638	1.21445	2.29658	2.23584	2.25186	0.00389943	2.12283
DNAJC25	1.49989	1.45908	1.02492	2.83475	2.59087	2.39102	0.00301991	2.42433
DNAJC27-AS1	-5.24796	-6.40807	-6.59287	-1.6606	-1.57634	-1.17957	0.000495174	24.4337
DNAJC3	3.08797	3.13016	3.20243	4.42338	4.30906	4.36727	1.27831e-05	2.33979
DNAJC30	0.644053	0.832511	0.860009	2.67364	2.83025	2.36515	0.000268618	3.59042
DNAJC4	2.43895	2.53607	2.43483	3.64528	3.71358	3.69635	6.27226e-06	2.32161
DNAJC8	4.43623	4.75698	4.60615	5.90976	5.89617	5.55625	0.0013145	2.27775
DNAJC9	2.38501	2.66341	2.80047	4.25428	4.1914	4.08381	0.000293014	2.94894
DNAL1	-0.795952	-0.15845	-0.747851	2.12514	2.03052	1.81419	0.000339713	5.88633
DNAL4	2.35805	2.54626	2.31138	4.6473	4.77783	4.40604	7.17655e-05	4.61126
DNASE1	-0.953279	-0.604371	-0.694848	1.56301	1.51115	1.34641	5.54266e-05	4.67302
DNASE1L1	0.370908	0.867694	1.11968	2.34169	2.531	2.19485	0.00284704	2.96853
DNASE1L2	4.87486	4.72325	4.45467	0.747804	1.42171	1.48749	0.000201524	-11.0445
DNASE1L3	1.37255	1.46967	1.38704	-2.50665	-2.40539	-2.13195	5.40023e-06	-13.5268
DNASE2	2.886	3.1728	2.99329	5.70482	5.78398	5.28409	0.000127957	5.95294
DND1	1.60212	1.31538	1.4679	3.458	3.73035	3.45483	7.15407e-05	4.24549
DNHD1	-2.16624	-1.65698	-1.66655	0.187627	0.0788115	0.0909058	0.000343179	3.86117
DNMBP	1.60932	1.63031	1.81727	3.77923	3.66997	3.63568	1.41949e-05	4.02593
DNMT3B	0.788975	0.83852	0.498514	-3.55856	-2.6259	-2.73789	0.000296847	-12.8419
DNPH1	3.16338	2.32685	2.9955	-0.16788	0.724022	-0.0764345	0.00219759	-6.35844
DNTTIP1	3.14106	3.29757	3.05294	4.78541	4.79331	4.52314	0.000175232	2.90143
DOCK5	0.489825	0.873025	0.984729	3.07512	3.09484	3.16391	0.00010659	5.02375
DOCK6	2.87157	2.58031	2.96275	1.63323	1.75734	1.98605	0.0028252	-2.01764
DOK4	3.80935	4.01187	4.07652	1.39257	1.90746	1.45872	0.000191842	-5.20416
DONSON	1.67477	1.58216	1.79011	3.03737	2.81037	2.90475	0.000157518	2.35406
DPF2	2.91014	3.00774	2.88463	4.04381	4.00033	4.03482	1.04748e-05	2.13191
DPH2	1.67146	2.12849	2.01893	3.59428	3.65644	3.50387	0.000341294	3.12799
DPH3	2.5943	2.74439	2.49314	3.9494	3.92293	3.75957	0.000176043	2.40609
DPH7	0.14303	0.663061	0.564202	1.72147	1.85736	1.67521	0.00154528	2.45306
DPM3	2.70681	2.73955	2.7963	4.7664	5.29153	4.38732	0.00142414	4.19168
DPP4	-2.13705	-0.946373	-0.975608	3.58194	3.51134	2.37205	0.00124501	22.7551
DPP7	3.30763	3.5208	3.30909	5.52037	5.94655	5.36211	0.000291063	4.69297
DPP8	1.92973	2.28209	1.87525	3.13387	2.97666	3.15339	0.001604	2.08342
DPY19L4	1.2411	1.51111	1.39369	3.11418	2.79932	2.92234	0.000203171	2.95532
DPYSL4	-0.71351	0.449942	-0.999526	2.14008	2.13415	2.29027	0.00426486	6.10164
DRAM1	1.74979	2.27418	1.86782	4.32847	4.29964	4.10239	0.000195956	4.85534
DRAM2	3.54407	3.55634	3.1445	4.91243	4.83051	4.66522	0.000831026	2.6167
DRC3	-3.07255	-2.24193	-2.98861	1.10785	1.42492	1.36276	0.000133068	16.7514
DSC1	7.30639	8.00898	7.34061	1.54949	1.32489	1.16477	1.6777e-05	-73.8034
DSCC1	-1.27105	-1.09629	-0.775562	-3.24928	-3.68858	-2.985	0.00084636	-4.78987
DSEL	-1.21641	-0.881364	-1.26636	0.762429	1.05584	1.11417	0.000207986	4.2837
DSG1	7.10034	7.91023	7.62757	-0.134204	0.413914	0.745691	3.27141e-05	-147.467
DSG2	3.77555	3.49067	3.97757	7.68223	7.48149	7.38647	2.22796e-05	13.6308
DSG3	7.54248	7.43367	7.61226	6.11237	5.9167	5.87935	6.22111e-05	-2.94854
DSP	9.01965	9.11032	8.87298	6.7286	6.66242	6.9981	5.83751e-05	-4.6095
DST	4.84419	5.0679	4.50161	2.02482	2.38882	2.36688	0.000230862	-5.83362
DTD2	1.10624	1.36971	1.17063	-0.187872	0.0163426	-0.260965	0.000290739	-2.5663
DTL	-1.00804	-0.470493	-0.525786	-3.55044	-3.75528	-3.29681	0.000186996	-7.29076
DTX3L	1.95719	2.31284	2.42632	5.02883	4.77102	4.75428	9.63555e-05	6.14436
DUOX1	5.68306	5.55897	5.87443	4.108	4.12122	4.4263	0.000428562	-2.80302
DUOX2	1.49979	1.32683	1.71328	2.79605	2.82333	3.20935	0.00119792	2.69374
DUOXA1	6.13604	5.92024	6.16783	3.86049	3.77233	3.89077	1.27628e-05	-4.70277
DUS4L	0.0489746	0.505774	-0.179993	1.51177	1.30785	1.45091	0.00350204	2.45988
DUS4L-BCAP29	-2.30075	-2.11277	-1.40839	-0.249048	-0.202071	-0.293454	0.00343719	3.23204
DUSP10	1.77622	2.70276	2.15972	4.48854	4.36169	4.32239	0.0013458	4.52518
DUSP2	1.4728	1.69897	0.834156	-1.01784	-0.720178	-1.7942	0.00364866	-5.70692
DUSP28	-2.47067	-1.94589	-1.69304	1.70848	1.52706	1.60906	0.000100062	12.5655
DUSP3	3.98248	4.02837	3.93515	5.37402	5.43369	5.24568	2.43382e-05	2.58315
DUSP4	0.837138	2.27207	0.947184	5.2379	5.0983	5.21909	0.00116335	14.2507
DUSP8	1.22151	0.904836	0.557236	2.45336	2.45164	2.57271	0.00123089	3.02732
DYNC2LI1	1.25877	1.72302	1.52485	2.79646	2.96027	2.65754	0.001252	2.46664
DYNLL1	8.88444	8.97134	8.91563	7.38067	7.59649	7.04111	0.000636668	-2.99879
DYNLL2	2.67331	3.22459	2.60547	4.9258	5.01866	4.46882	0.00161385	3.9176
DYNLRB2	-3.80898	-2.77269	-4.83196	1.01918	1.37526	1.13774	0.00117555	31.6017
DYNLT3	3.7017	4.08392	3.92002	6.21006	6.03748	5.9512	8.68134e-05	4.48269
DYRK1A	1.03879	1.43156	1.03652	2.55343	2.48451	2.57085	0.000518596	2.57988
DYRK1B	1.59313	1.50741	1.66755	3.01861	3.07452	3.05151	7.59702e-06	2.74889
DYRK2	2.00964	2.5964	2.1229	4.39074	4.09603	4.21263	0.000562869	3.97279
DYRK4	0.118101	0.508677	0.328094	-0.831052	-0.671974	-0.898846	0.00104234	-2.17184
DZANK1	-0.78936	-0.909107	-1.02708	0.859967	0.762665	0.919741	2.87947e-05	3.37754
DZIP3	-1.39384	0.309286	-0.564919	2.73155	2.53558	2.80953	0.00288224	9.46134
E2F1	0.407993	0.553138	1.03799	-2.00464	-1.54704	-1.81698	0.000452185	-5.48666
E2F3	0.633103	1.29352	0.838175	-2.28719	-1.46869	-1.74881	0.000878033	-6.75753
E2F7	-1.27662	-0.633673	-0.714642	2.62702	2.25226	2.20851	0.000180226	9.4321
E2F8	-0.457621	-0.484339	-0.373688	-2.61134	-3.15756	-2.37305	0.000632373	-4.84143
EAF2	0.661648	0.808824	0.594273	3.03038	2.93273	2.64803	7.61462e-05	4.53824
EAPP	3.82293	3.95149	3.90924	5.66118	5.65705	5.36645	9.07513e-05	3.17555
EBNA1BP2	5.23735	5.14898	5.12293	6.38558	6.4773	6.14324	0.000381443	2.24329
EBPL	3.58243	3.98153	3.84361	1.4049	1.48017	1.45152	3.84141e-05	-5.12301
ECE1	2.66002	2.5055	2.69668	5.22173	5.24575	5.30392	2.00602e-06	6.21779
ECHDC3	2.50275	2.21502	2.06474	1.19731	0.941717	0.801222	0.00177876	-2.42966
ECI2	2.19197	2.28603	2.19307	0.910056	1.37905	1.23149	0.00177909	-2.07075
ECT2	1.5205	1.78113	1.83909	2.69852	2.75259	2.84671	0.000601783	2.07393
ECT2L	-4.18685	-4.34695	-4.7244	0.135227	0.0164957	-0.225368	2.13323e-05	21.0369
EDA2R	-1.52508	-1.43082	-1.69693	3.47501	3.46724	3.47853	3.47361e-07	32.5489
EDARADD	-0.586977	0.731728	0.293278	-4.14505	-2.99383	-3.16143	0.00247937	-11.9542
EDC4	2.91891	3.10096	2.98571	4.87547	4.91212	4.94925	4.81889e-06	3.75918
EDDM13	0.737989	1.17111	1.61191	-2.88877	-3.06504	-2.81713	9.88426e-05	-17.1165
EDEM2	2.25823	2.85765	2.43225	3.96903	4.16403	3.90211	0.00154132	2.81997
EDRF1	0.773778	1.32012	1.25749	2.30194	2.23935	2.36602	0.00255724	2.27412
EED	1.85845	2.30802	1.85849	3.42316	3.22835	3.20217	0.00151415	2.42207
EEPD1	0.896341	1.08791	0.474623	-3.95336	-2.77117	-2.28623	0.0019194	-14.1547
EFCAB1	-3.20369	-3.39551	-3.75024	-6.233	-6.25726	-5.64679	0.000531291	-6.04554
EFCAB12	-4.85628	-4.86439	-6.46423	-0.831512	-0.649328	-0.945742	0.00106568	24.019
EFCAB5	-6.40712	-6.0933	-6.01507	0.165139	0.0248007	0.0580079	1.01907e-06	76.3458
EFCAB6	-2.92572	-3.40544	-3.32721	-0.169967	-0.237302	0.0885165	6.37623e-05	8.65302
EFCAB7	0.176543	0.535812	0.367686	2.41926	2.14223	2.25219	0.000129806	3.76125
EFEMP1	4.22129	4.32378	4.31508	1.31758	1.8382	1.84067	0.000121093	-6.15276
EFEMP2	-0.341701	-0.652948	-0.29651	1.95325	1.88145	2.10951	5.07702e-05	5.32133
EFHC1	-0.120432	-0.276659	0.138889	1.03631	1.3261	1.67828	0.00294943	2.7
EFHD2	3.55317	3.15602	3.60325	4.58283	4.90341	4.63447	0.00183179	2.41065
EFNA1	3.98445	3.98753	4.16599	5.86349	5.90673	5.55666	0.000160489	3.31643
EFNA3	3.06326	3.17512	3.40415	1.06975	1.44403	1.61607	0.000638607	-3.57405
EFNA5	1.45423	1.42914	1.41914	-1.71073	-1.74519	-1.34353	1.93466e-05	-8.1907
EFNB2	3.13961	3.3625	3.399	4.38409	4.44639	4.42058	0.000177083	2.16843
EFR3A	3.15312	3.38926	3.20059	4.68155	4.57485	4.81706	0.000136868	2.71979
EFR3B	-0.270484	0.572655	-0.385462	-4.79304	-4.11686	-4.98443	0.000327305	-24.3134
EFTUD2	3.2486	3.58857	3.36578	4.45675	4.45176	4.47194	0.000447786	2.08373
EGF	-2.08894	-1.548	-1.53486	-3.58682	-3.22776	-3.56997	0.0013149	-3.33476
EGLN3	3.17518	3.13178	2.71422	-0.0898175	-0.0625541	-0.284966	4.18979e-05	-8.89405
EGR2	1.56731	1.67615	0.879142	-2.84152	-3.06932	-2.85938	7.84694e-05	-19.6657
EGR3	4.7728	4.29337	3.67335	2.11904	2.48966	2.2775	0.00436948	-3.86671
EHD2	4.97289	4.3183	5.10828	0.619345	1.54467	1.44466	0.00070475	-12.1
EHMT1	1.99355	2.06531	2.07866	3.25654	3.21297	3.48908	0.000142739	2.41779
EID3	0.858693	1.31002	0.146913	-1.81698	-1.42621	-1.94126	0.00256363	-5.65694
EIF1AD	3.20074	3.25669	3.03373	4.6271	4.61409	4.37047	0.000212393	2.59098
EIF1AY	3.30058	3.57958	3.40761	4.70388	4.49723	4.27912	0.00193783	2.09095
EIF2AK1	3.9841	4.15256	4.09532	5.64609	5.57252	5.53657	1.39554e-05	2.84362
EIF2AK2	1.71445	1.89982	2.01213	3.81569	3.56576	3.38224	0.000359923	3.27712
EIF2AK3	2.32057	2.36009	2.32732	4.27546	4.16276	4.24229	7.51922e-07	3.70852
EIF2AK3-DT	-2.2963	-2.59391	-2.97136	1.28284	0.923707	0.889515	9.56245e-05	12.5755
EIF2AK4	2.73418	2.9992	2.8853	1.67305	1.96465	1.76265	0.000746209	-2.10348
EIF2B5	3.55581	3.79116	3.78125	4.72882	4.83113	4.66814	0.000333956	2.04669
EIF2S3	5.15078	5.37474	5.15401	4.11507	4.15904	4.23045	0.000201833	-2.08251
EIF3C	5.02326	5.03535	4.9837	3.64715	3.78732	3.66395	9.6065e-06	-2.48739
EIF3CL	4.05026	4.15632	3.93871	2.41135	2.73826	2.76013	0.000397201	-2.66078
EIF4A3	5.0053	5.02444	4.97353	6.91295	7.00652	6.73389	2.06245e-05	3.68935
EIF4E3	-1.71674	-1.34676	-1.53474	0.434761	0.356445	0.210897	0.000118362	3.64718
ELAC1	-0.279555	0.185884	-0.424528	1.53403	1.39037	1.32391	0.00121763	3.00806
ELAVL1	2.66421	2.68247	2.68677	3.65272	3.66286	3.74683	5.04171e-06	2.01343
ELF1	4.04385	4.47763	4.08622	5.43974	5.21577	5.35513	0.00175481	2.19513
ELF2	2.03339	2.33556	1.98012	3.25558	3.06314	3.16176	0.00108488	2.06166
ELF3-AS1	1.65069	1.02319	1.71997	4.71624	4.66655	4.2559	0.000313996	8.46561
ELF4	2.83816	2.71353	2.87366	4.26644	4.16165	4.21951	1.62316e-05	2.65262
ELF5	3.57879	3.46902	3.74802	-0.732378	-1.43042	-0.498012	0.000104146	-22.4019
ELK3	4.27207	3.71502	4.02868	5.41669	5.23188	5.35844	0.00144611	2.51475
ELL3	0.899253	0.7696	0.680665	-0.424023	-0.420491	-0.390402	4.95377e-05	-2.28915
ELMOD2	1.96973	2.50477	2.12671	3.57119	3.33502	3.46214	0.00190601	2.38785
ELMOD3	1.48171	1.6217	1.6454	2.94826	2.98171	3.04388	1.73661e-05	2.65433
ELMSAN1	2.53978	2.41517	2.15245	1.10657	1.21207	1.49611	0.00253331	-2.13991
ELOA	3.72995	3.85819	3.76876	4.94667	4.83934	4.87695	2.37048e-05	2.14655
ELOB	6.38677	6.26384	6.23961	7.39477	7.54418	7.15597	0.000934376	2.09686
ELOF1	4.074	4.14755	4.3127	5.54693	5.74835	5.34618	0.000545636	2.58304
ELOVL1	7.62106	7.36465	7.27607	4.53239	5.05631	4.59003	0.000160574	-6.47261
ELOVL3	0.00521609	1.3491	0.734307	-4.91838	-3.03576	-3.01024	0.00421579	-20.4071
ELOVL4	6.83883	6.7214	6.29243	4.28032	4.36864	5.00936	0.00188743	-4.18369
ELOVL7	5.08051	5.37971	4.6222	1.30837	1.6269	1.80424	0.000197744	-10.9104
ELP2	1.90768	2.2973	1.84126	3.42253	3.35272	3.27415	0.000850283	2.52168
ELP3	2.31468	2.60071	2.16596	3.51063	3.41409	3.35591	0.00140144	2.09424
ELP4	-0.154731	0.343672	-0.0507915	1.56756	1.58125	1.48675	0.000633733	2.82674
EMB	3.81506	3.93458	3.44146	1.26815	1.59792	1.35794	0.000199971	-5.00151
EMBP1	-1.68983	-1.24752	-1.5735	-3.04583	-3.79722	-3.38929	0.00169213	-3.7507
EMC1-AS1	-1.00723	-1.19578	-1.59155	1.57505	1.50001	1.54072	8.58895e-05	6.98107
EMC10	2.04477	1.94245	2.20817	3.5565	4.04476	3.63329	0.000591299	3.20365
EMC3	4.18944	3.92519	3.83855	5.15159	5.20682	4.92788	0.00121148	2.16001
EMC4	6.31091	6.02893	6.13839	7.9689	8.01284	7.56133	0.000520568	3.22272
EMC7	4.79799	4.89336	4.5726	7.44395	7.30311	6.85354	0.000266207	5.44733
EMC8	2.40568	2.57544	2.46553	3.86541	4.00914	3.60607	0.000464078	2.5397
EML1	3.7536	3.78405	3.80504	0.445542	0.580311	0.967985	3.83043e-05	-8.67152
EML2	3.54081	3.57974	3.50226	2.3259	2.44524	1.85437	0.00184328	-2.51827
EML3	2.65937	2.86576	3.14181	1.14154	1.27481	1.48127	0.000747502	-3.01002
EMP2	4.37348	4.61677	4.62208	3.29615	3.38429	3.51708	0.000397979	-2.20116
EMSY	0.812683	1.2014	0.815288	2.5083	2.31949	2.68138	0.000716684	2.9484
ENAH	3.29746	3.83481	3.77171	1.03862	1.22523	1.2619	0.000177822	-5.49992
ENDOD1	4.93874	5.1076	4.97239	3.64951	3.69441	3.73374	2.10756e-05	-2.48577
ENDOU	5.19528	5.48892	5.38953	0.690882	1.25158	1.04161	1.91155e-05	-20.5807
ENDOV	0.660803	0.741855	0.567144	2.03942	2.15643	2.19319	2.77145e-05	2.77614
ENKD1	0.940264	0.215745	0.929061	2.33668	2.86754	2.5274	0.00274407	3.68632
ENKUR	-5.24735	-7.67048	-5.68537	-1.5307	-1.49196	-2.0514	0.00418166	22.7803
ENO1-AS1	-3.17943	-3.60256	-3.20241	-1.10021	-1.70944	-1.09896	0.00117499	4.07067
ENTPD1	-1.47622	-1.1792	-1.36862	-0.120089	-0.231796	0.264807	0.00164374	2.48341
ENTPD4	2.57447	2.65345	2.42807	3.66325	3.68007	3.8588	0.000202341	2.26897
ENTPD6	1.90697	1.5224	1.80978	4.99721	5.08248	4.78055	2.56308e-05	9.23449
EOGT	1.39897	1.78146	1.7918	3.78033	3.58053	3.77407	0.000143886	4.15323
EP300-AS1	0.194162	-0.346335	0.0538232	-3.31158	-2.33585	-3.14041	0.00106066	-7.44616
EP400	1.67845	1.82011	1.54966	2.79764	2.82436	3.12869	0.000724648	2.35244
EPB41L1	2.06034	2.52676	2.08145	4.3479	4.20646	4.56536	0.000309458	4.43949
EPB41L3	-2.28915	-0.984975	-0.352773	-7.87171	-7.31101	-6.2855	0.00126997	-61.6961
EPB41L5	1.04286	0.822186	1.05371	2.9428	2.85282	2.86328	1.86749e-05	3.7669
EPCAM	0.820633	0.711602	1.28864	6.71092	6.77175	6.46424	9.04033e-06	52.2977
EPGN	4.45297	5.06211	4.8302	1.2707	1.72574	1.29756	0.000130785	-10.1995
EPHA1	4.47479	4.36331	5.00523	2.04272	2.59607	2.40164	0.000895548	-4.81532
EPHB2	0.216289	0.334145	-0.348015	-3.17163	-2.72415	-2.5991	0.000445033	-7.4596
EPHB4	4.09545	3.71417	4.23649	2.22269	2.59051	2.56057	0.00134695	-2.94332
EPHB6	4.51491	4.70727	4.67331	-3.87118	-2.98855	-2.25522	8.31382e-05	-203.678
EPHX1	2.61149	2.89034	2.84903	4.29045	4.65722	4.58812	0.000262711	3.31339
EPHX3	5.79287	5.78036	6.00976	4.36698	4.82549	4.51578	0.00111191	-2.44796
EPN3	6.46901	5.90325	5.71865	3.89409	4.15152	3.79767	0.0011213	-4.23553
EPS8	-0.198519	0.419564	0.33531	4.80682	4.96708	5.03199	2.04678e-05	26.9058
EPS8L1	7.24231	6.27654	6.7127	3.63268	3.98296	3.99757	0.000696115	-7.32476
ERAP1	1.49092	2.16838	1.84941	4.69172	4.46621	4.40818	0.000231652	6.43437
ERAP2	-2.43477	-1.70591	-1.88352	2.04606	2.01503	2.18267	5.42654e-05	17.0219
ERBB3	5.18602	4.79035	5.12134	6.22666	6.00146	6.172	0.00141595	2.14474
ERCC1	4.43912	3.79815	4.07826	2.87886	3.01648	2.85726	0.0034783	-2.2778
ERCC3	3.54128	3.63099	3.60286	5.16537	5.26994	5.05146	2.13449e-05	2.97017
ERCC4	0.38163	0.743801	0.474745	1.6682	1.63693	1.93054	0.00106365	2.31631
ERCC6L2	-0.115655	0.181551	-0.357791	0.986878	0.910497	1.14175	0.00284835	2.15896
EREG	4.46016	4.52968	3.9535	2.81461	2.96026	2.90983	0.00160036	-2.67502
ERFL	-4.30867	-5.46732	-5.06862	-1.55138	-1.57565	-1.40717	0.000563353	10.8288
ERG	-3.58629	-3.53994	-3.85028	-5.79247	-5.23178	-5.09079	0.00188591	-3.27806
ERGIC3	5.84292	6.01677	5.882	7.6182	7.81716	7.58105	4.09376e-05	3.38285
ERI1	0.945729	1.15166	0.879674	2.11333	1.98169	1.92363	0.00051818	2.01931
ERI2	1.41816	1.8705	1.49307	3.39997	3.26635	3.50443	0.000324866	3.47338
ERI3	2.75275	3.27759	2.99781	4.09167	4.29456	3.98252	0.00326468	2.16375
ERLEC1	3.70926	3.94425	3.69258	5.47058	5.27636	5.27501	0.000115627	2.94573
ERLIN2	1.62673	1.93341	1.623	3.6112	3.53555	3.50002	7.23673e-05	3.53377
ERMARD	1.48216	1.73923	1.70412	3.41958	3.41055	3.69893	0.00011408	3.64988
ERO1B	-1.64214	-1.18075	-1.5582	-0.104159	-0.1177	-0.368101	0.00159162	2.40113
ERP29	5.04921	5.31561	5.24299	7.04517	7.19326	6.58477	0.000959098	3.3368
ERVH48-1	-5.54217	-4.64339	-3.7578	-1.07829	-1.54862	-1.68912	0.00422125	9.24779
ERVK13-1	-1.57423	-1.27149	-0.761311	1.31687	1.34524	1.5819	0.000482789	6.13479
ERVK3-1	3.40923	3.4585	3.40115	5.25795	5.27357	4.92725	0.000111235	3.31719
ESAM	-0.570719	-0.615347	-1.15009	-3.30528	-3.15962	-2.71907	0.000878781	-4.86556
ESCO1	2.20214	2.37026	2.07397	3.37476	3.29723	3.4035	0.000235919	2.20846
ESD	4.21029	4.88874	4.32746	2.0867	2.49227	2.28562	0.000802603	-4.55452
ESPL1	1.56614	1.1174	1.18266	-1.68546	-1.90006	-1.41511	0.000117746	-7.75758
ESPN	-0.309869	-0.592146	0.517884	2.83365	3.12737	2.47767	0.0015376	7.67913
ESYT2	3.74418	3.89686	3.65082	5.91969	5.81802	5.90606	1.12152e-05	4.33882
ESYT3	3.79304	3.79109	3.12809	-3.03365	-1.34171	-0.221373	0.00382165	-34.3678
ETAA1	0.98547	1.27443	1.27131	2.87101	2.7091	2.72699	0.000126234	3.01459
ETFBKMT	-2.89939	-2.08737	-3.36006	-0.324828	-0.735739	-0.419353	0.00429729	4.88706
ETFDH	4.44346	4.74367	4.16724	2.76447	3.04764	2.92502	0.00115335	-2.90609
ETNK1	1.52501	1.97817	1.68652	3.56035	3.43957	3.77375	0.000349436	3.6334
ETNK2	1.51176	0.44205	1.35754	-2.71548	-1.54181	-1.93133	0.00273878	-8.97964
ETV2	-2.91671	-2.43296	-2.48026	-4.42246	-4.44672	-4.83625	0.000659988	-3.88657
ETV3	3.02271	3.0038	2.83898	4.88995	4.75057	4.90026	1.52415e-05	3.71088
ETV6	0.837412	0.994916	1.00788	3.0828	2.95255	3.12821	1.00444e-05	4.31028
EVPL	6.68954	6.11259	6.61631	4.14614	4.35946	4.7162	0.00110174	-4.18593
EVPLL	1.81058	1.49224	2.57021	-4.76452	-4.79455	-4.187	6.41026e-05	-93.0349
EXOC3L4	-5.71112	-6.13426	-6.7341	-3.80183	-2.9192	-3.30873	0.00189279	7.20955
EXOC7	4.41051	4.3621	4.43023	5.65268	5.63216	5.59993	1.09829e-06	2.34131
EXOSC1	3.12571	3.34705	3.02336	4.93342	4.94153	4.54672	0.000527751	3.12066
EXOSC10-AS1	-2.02694	-2.72528	-2.62097	-0.451782	0.187685	-0.206715	0.00130217	4.92728
EXOSC9	2.07303	2.61028	2.18802	4.13222	4.17978	3.84508	0.000813656	3.39149
EXPH5	1.83677	2.13	1.7848	-0.981447	-0.993985	-0.575281	9.24482e-05	-6.80892
EXT1	2.40223	2.65316	2.84773	5.33038	5.27004	5.26896	3.44803e-05	6.30031
EXT2	2.71242	2.79946	2.87904	4.22915	4.3672	4.03516	0.000194292	2.66388
EXTL2	-1.03182	-0.282649	-0.300716	0.904136	1.05155	1.08058	0.0035787	2.92916
EXTL3	2.93599	3.23783	3.01755	4.17387	4.19115	4.20752	0.000240864	2.18413
EYA3	1.91574	1.99315	2.008	3.00658	2.88417	3.04729	5.92565e-05	2.0098
EZH1	2.46749	2.43527	2.48953	3.94878	3.80478	3.84537	6.70605e-06	2.64306
F11R	5.8776	5.67804	5.88206	7.15762	7.06963	6.96138	0.000142574	2.37893
F2R	0.881126	1.13982	1.10608	2.73425	2.5927	2.65274	5.87719e-05	3.06854
F2RL1	3.83788	3.83367	3.99883	5.40299	5.39625	5.06042	0.000370918	2.63248
F3	8.71265	8.40492	8.25409	7.19685	7.3228	7.25061	0.00100991	-2.29813
FA2H	-0.777456	-0.748084	-0.775347	0.602729	0.614531	0.113976	0.00184447	2.31451
FAAHP1	-1.10076	-0.823463	-1.00827	-3.77643	-5.21574	-5.19022	0.00147769	-13.454
FAAP24	-1.79607	-1.19273	-0.930078	1.40819	1.24096	1.07898	0.000736732	5.85229
FABP4	5.1166	5.18641	4.87702	-1.21308	0.686422	-0.585045	0.000661878	-43.1286
FABP5	11.7681	11.823	11.8399	5.25659	6.1158	5.39997	2.00199e-05	-74.5186
FAHD2A	-0.0315111	-0.178813	-0.117406	1.4006	1.29742	1.04692	0.000278683	2.56251
FAM107B	2.18802	1.57763	1.96913	5.59809	5.40143	5.26897	6.49618e-05	11.4022
FAM110C	3.77912	3.54211	3.51191	1.89433	1.80625	2.33724	0.00098167	-3.02816
FAM111A	1.76985	2.29119	2.24538	4.10471	4.10016	4.31298	0.000332159	4.20025
FAM111A-DT	-1.65369	-0.805524	-1.3252	1.15918	1.18714	0.943838	0.000802208	5.12726
FAM111B	-0.122525	-0.0310911	0.787896	-1.74495	-1.90046	-1.6823	0.00258201	-3.96503
FAM114A1	2.5434	2.49308	2.76953	3.84115	3.77293	3.79381	0.000162512	2.2984
FAM118B	2.08996	2.53112	2.18919	3.61836	3.61853	3.5056	0.000701554	2.48069
FAM120A	3.98555	4.16649	4.07552	5.3506	5.27909	5.28016	2.81677e-05	2.34149
FAM120AOS	1.34512	1.27899	1.36453	2.72664	2.66874	2.49847	5.87797e-05	2.46525
FAM120B	2.32513	2.53074	2.21578	3.40379	3.39495	3.53462	0.000451838	2.12466
FAM126A	0.276512	0.776161	0.41229	2.54473	2.25769	2.34934	0.000381015	3.72077
FAM131A	3.23788	3.0622	2.91595	1.86442	1.96649	1.70127	0.000529799	-2.34234
FAM133B	1.91749	2.21677	1.97876	3.19181	3.13897	3.10895	0.00030091	2.15682
FAM135A	3.68159	3.80955	3.72799	2.20625	2.13706	2.33398	2.51578e-05	-2.85591
FAM13A	-1.3908	-1.02716	-1.007	0.275604	0.566328	0.7655	0.000893272	3.19865
FAM151B	-1.42474	-0.166055	-1.1747	1.50692	1.44897	1.62023	0.00323058	5.45359
FAM160A2	2.33676	2.58859	2.48668	3.90412	4.03004	4.00057	5.25806e-05	2.8433
FAM160B1	1.44445	1.78409	1.40214	3.38435	3.13012	3.60415	0.000558997	3.55368
FAM160B2	3.30064	3.21313	3.40222	4.72755	4.8512	4.81037	2.22422e-05	2.81093
FAM161B	0.303152	0.427482	-0.0407827	2.28972	2.10243	2.11482	0.000220623	3.83451
FAM168A	1.68041	2.18246	1.79632	3.17822	2.9778	3.01061	0.00204544	2.24879
FAM169A	0.506136	0.684992	0.39855	2.08713	1.817	2.19551	0.000428195	2.83494
FAM171B	-0.212045	0.574851	-0.0218921	-2.90941	-2.58575	-2.813	0.000352725	-7.37696
FAM174C	3.30369	3.03338	3.56833	5.09008	5.51394	5.18973	0.000610851	3.89815
FAM198B-AS1	-2.78241	-2.13193	-2.13128	3.77154	3.61419	3.7387	1.07651e-05	66.5646
FAM199X	2.12728	2.33148	1.97615	3.23035	3.02584	3.18192	0.00112968	2.00148
FAM200A	1.43981	1.6774	1.24823	2.9091	2.78234	2.95114	0.000443094	2.68647
FAM204A	0.493704	0.762178	0.511857	1.96172	1.79139	1.67521	0.000528677	2.32977
FAM209B	-4.81732	-3.65549	-3.26377	-0.797681	-0.588638	-0.715426	0.00240716	9.26385
FAM20B	2.55043	2.7635	2.476	3.97703	3.85527	3.97399	0.000147282	2.52938
FAM20C	0.83397	0.720158	0.740285	-2.45837	-2.14921	-1.56182	0.000442484	-7.06785
FAM210A	1.10833	1.31611	1.23279	2.5261	2.53605	2.45644	3.92193e-05	2.44041
FAM210B	2.8054	3.14819	3.13664	4.95147	4.78288	4.6518	0.000240496	3.39946
FAM217B	0.475496	1.11531	0.810057	2.14628	1.93788	2.10303	0.00295676	2.39846
FAM221A	0.0251566	-0.373321	-0.0484516	1.27614	1.47005	1.38378	0.000361179	2.84586
FAM234A	3.24327	3.33449	3.37197	4.50757	4.57011	4.59076	1.09597e-05	2.36128
FAM234B	-0.188025	0.267981	-0.272408	1.34576	1.31171	1.40501	0.00112922	2.67272
FAM25A	7.25502	6.71589	7.17696	0.782158	0.419039	0.915491	9.2969e-06	-81.2182
FAM27B	0.428536	0.103297	0.0249105	2.21322	2.16118	1.63672	0.00120524	3.52622
FAM32A	5.53512	5.58788	5.41973	7.02553	7.0588	6.72558	0.000262898	2.6803
FAM3C	4.67171	4.53853	4.69082	7.84618	7.65152	7.66987	2.47837e-06	8.50809
FAM43A	4.42589	4.04709	4.0078	-0.126871	0.433824	0.400445	6.37245e-05	-15.1838
FAM49B	2.33146	2.63992	2.32182	3.99282	3.93977	3.81127	0.000226897	2.79636
FAM50B	-0.305755	0.116131	-0.129427	0.957177	1.43172	1.26775	0.00202166	2.50573
FAM53C	3.04462	3.22698	2.93163	5.09948	5.24079	5.06106	3.49725e-05	4.18734
FAM72C	-2.9351	-3.37737	-2.63481	0.0661587	-0.336899	0.538375	0.000762269	8.40729
FAM72D	-5.01486	-5.30519	-3.91921	0.95397	0.559208	0.807627	0.000227074	45.8873
FAM81A	-7.13383	-5.55697	-6.15681	-2.27034	-2.14028	-1.99447	0.00088349	17.7225
FAM83C	4.09561	3.9995	4.62511	-0.253553	-0.163308	0.320057	8.49308e-05	-19.3242
FAM83D	3.29345	3.3832	2.90942	-1.59244	-0.797279	-0.523837	0.000291294	-17.9578
FAM83G	5.49319	5.59288	5.54897	3.87854	4.08741	4.14696	6.32125e-05	-2.84293
FAM89A	5.03867	5.35981	4.66875	-0.935397	-0.0698477	-0.554007	6.54671e-05	-46.5968
FAM89B	3.93031	3.76063	4.25668	5.89354	5.86791	5.9018	0.000198622	3.74564
FAM91A1	3.45563	3.77826	3.39781	5.04913	4.89656	4.88662	0.000415292	2.63939
FAM98C	2.20001	2.13472	2.14019	3.45767	3.61439	3.20797	0.000455922	2.40888
FANCA	-1.07964	-1.17551	-0.441311	-2.48572	-2.88898	-2.73028	0.0022244	-3.48907
FANCM	-1.31391	-0.832624	-1.16286	0.0104272	-0.159692	0.0958688	0.00250834	2.12186
FANK1	2.88159	2.6124	2.74718	5.17698	5.08757	5.13196	8.2696e-06	5.22384
FAS	0.469967	0.5435	0.156013	5.19483	4.89517	4.94992	6.66242e-06	24.6494
FASN	4.97443	4.76742	5.33948	1.66728	2.3123	2.48295	0.000659513	-7.32551
FAT2	4.26237	4.39838	4.34314	0.593691	0.54721	0.785491	1.52157e-06	-12.9287
FAU	8.03375	8.19655	7.90552	9.38323	9.46671	8.88144	0.00398931	2.29505
FBH1	3.33526	3.57942	3.44397	4.61575	4.62218	4.51078	0.000140996	2.18861
FBLIM1	5.74242	5.56819	5.58996	2.70486	2.69081	2.95497	9.69288e-06	-7.20989
FBN2	0.783294	0.710503	1.14867	2.30313	2.38062	2.54647	0.000568629	2.88636
FBXL14	-1.06703	-0.0495922	-0.660323	1.45638	1.50935	1.58856	0.00210261	4.31814
FBXL2	-0.896809	-0.902028	-0.600173	1.95959	1.75714	1.79405	2.3426e-05	6.21862
FBXL3	3.04676	3.40999	3.09784	4.55565	4.46051	4.4285	0.000412993	2.45665
FBXO15	-5.19551	-4.61865	-5.21849	-0.531328	-0.440118	-0.160847	3.32338e-05	24.8203
FBXO17	-0.731824	-0.285025	-0.779898	-3.51059	-2.41938	-3.77237	0.0040158	-6.2126
FBXO2	3.16512	2.76336	3.44612	0.660404	1.34663	0.294977	0.00300203	-5.12491
FBXO22	1.37193	1.35946	1.25314	3.02482	2.88829	2.75905	5.27009e-05	2.95375
FBXO24	-3.04623	-2.96687	-2.85844	-0.497955	-0.212201	-0.631511	4.94325e-05	5.69603
FBXO25	0.782723	0.91448	0.603947	2.19804	2.22187	2.16426	9.86218e-05	2.69012
FBXO27	3.0771	3.04654	3.065	0.814651	1.23784	1.20822	0.000133095	-3.93394
FBXO32	2.95078	2.12739	2.51433	4.60279	4.47433	4.70195	0.00112153	4.1762
FBXO33	1.29702	1.69003	1.37432	2.81356	2.7768	2.87038	0.000376492	2.57836
FBXO6	2.50189	2.24505	2.38692	0.676014	0.0417379	-0.14417	0.00108035	-4.55282
FBXO7	4.38594	4.46903	4.44171	5.78956	5.80776	5.76274	1.05091e-06	2.55701
FBXW2	2.66347	2.95106	2.78727	4.14273	4.04496	4.13844	0.000125733	2.47617
FBXW4	3.03592	2.83776	2.88758	4.02005	4.08203	4.12637	6.63814e-05	2.22797
FBXW4P1	-0.830867	-0.531879	-1.13396	-4.27207	-3.44834	-3.42283	0.000932064	-7.37262
FBXW8	-0.117769	0.343472	-0.0863024	1.24331	1.25382	1.33336	0.00124938	2.34626
FCF1	2.42207	2.80281	2.45521	3.79711	3.74724	3.53526	0.00147926	2.19341
FCGBP	-6.79409	-6.99484	-7.40203	-3.34048	-2.93178	-3.15563	5.25321e-05	15.1477
FCHO1	0.896289	1.42903	1.16597	-4.34706	-3.59372	-4.98325	0.000219779	-44.378
FCHSD1	7.50141	7.18966	6.77885	1.94416	2.5843	2.43104	7.03313e-05	-28.5775
FCSK	0.50341	0.475943	0.486826	1.63235	1.92117	1.80719	0.000104095	2.45917
FDPS	7.00831	6.66251	7.09284	5.26626	5.45115	5.1886	0.000450471	-3.07208
FDX1	1.57674	1.75488	1.44363	3.0365	2.7019	2.56871	0.0020781	2.26152
FDXR	2.85558	2.385	3.04363	4.81965	5.15164	4.72835	0.000799844	4.40296
FEM1A	2.07376	2.05189	2.01177	3.06277	3.16208	3.12329	6.1585e-06	2.09978
FEN1	1.97511	2.40345	2.63802	3.89556	4.00445	3.83057	0.00143402	2.97179
FER1L4	-2.92134	-2.92944	-2.38633	-1.03223	-0.907032	-0.725398	0.000755894	3.62376
FER1L6	-3.61955	-4.66418	-3.877	-0.101451	-0.0368654	0.361376	0.000282595	17.4836
FETUB	2.28694	3.10595	2.96506	-2.05169	-1.20148	-1.99155	0.000262146	-23.1706
FEZ1	0.761535	1.92927	1.23057	-0.765689	-0.863956	-0.940691	0.00322865	-4.48125
FGD1	0.448661	0.623605	0.859135	-2.18278	-1.76526	-2.25318	0.000149701	-6.54719
FGD2	1.61529	1.16518	1.35199	-2.13077	-0.953405	-1.59347	0.00128864	-7.65658
FGD3	1.21562	1.26341	1.32909	-2.46377	-1.7698	-1.90102	0.000104058	-9.94682
FGD6	1.74135	1.72494	1.686	3.76858	3.58006	3.91639	3.25262e-05	4.10557
FGF1	-1.06327	-0.994561	-1.13206	-3.27951	-2.65468	-2.48031	0.0020963	-3.34391
FGF11	5.05847	4.72675	4.96305	3.32084	2.98978	3.47846	0.00069309	-3.14501
FGFBP1	8.0022	7.96147	8.52729	3.98114	5.22108	4.46704	0.000870983	-12.1867
FGFR1OP	-0.600089	-0.191086	-0.344755	1.21213	1.04764	1.04559	0.000353826	2.79032
FGFR1OP2	2.64149	2.84373	2.68391	3.86908	3.76586	3.64966	0.000299882	2.05407
FGFR2	1.58019	1.84439	1.86754	2.95212	2.69649	2.86781	0.000831436	2.10638
FGGY	-0.164863	0.0322928	-0.448496	1.27678	1.46308	1.33956	0.00048918	2.93527
FGR	-5.91477	-5.75295	-6.93775	-1.48192	-1.05247	-0.86468	0.000254242	33.5631
FHAD1	-7.70551	-7.12865	-7.7285	-3.83332	-3.53509	-3.98842	9.47925e-05	13.3177
FHDC1	3.63753	3.61965	3.41029	-0.323079	0.212194	0.571131	0.000227774	-10.5737
FHL1	0.291935	0.615092	0.83061	-3.41175	-2.41495	-3.45357	0.000601727	-12.7518
FHL2	2.54135	2.57803	2.3289	3.64451	3.8581	3.43698	0.00128227	2.24042
FHL3	1.09791	0.988664	1.33964	-2.25583	-1.79467	-1.62231	0.000148367	-8.18513
FIG4	2.03232	2.3678	2.05881	3.3723	3.23592	3.24282	0.000629988	2.18965
FIGNL1	-0.141386	0.00960416	-0.114857	1.11904	1.03429	1.32044	0.000213853	2.36221
FILIP1	-6.99584	-5.68201	-7.60378	-0.49658	-0.382894	-0.915371	0.000474063	71.6186
FILIP1L	4.31327	4.62659	4.09222	2.77832	2.75705	2.609	0.000575368	-3.0935
FJX1	1.03291	1.2327	1.10754	-0.946764	-0.0534939	-0.486085	0.00359695	-3.07339
FKBP14	1.12428	1.21024	1.33785	3.04875	2.90524	2.69793	0.00015446	3.15984
FKBP1A	6.02826	6.29397	6.2248	7.3881	7.39049	7.16835	0.000473637	2.19361
FKBP1B	2.69394	1.99208	2.35025	-0.284294	0.626899	0.283769	0.00307092	-4.39734
FKBP2	3.72206	3.79136	3.98561	6.45397	6.69504	6.04804	0.000232572	5.92169
FKBP6	-26.5754	-26.5754	-26.5754	-3.45056	-2.35095	-1.94987	7.31597e-07	16680200
FKTN	0.602067	0.997302	0.629809	2.36428	2.25119	2.35977	0.000282998	2.99389
FLG	8.07462	8.68768	7.30667	0.206287	0.758544	1.23687	0.000127017	-156.399
FLG2	7.94421	8.69656	7.71334	-2.4954	-0.621043	-1.41642	9.96821e-05	-791.798
FLJ12825	-5.00131	-5.45585	-4.53886	-1.82898	-1.46093	-2.04637	0.000516602	9.31731
FLJ20021	0.238225	0.152121	0.490878	2.138	2.47151	2.55726	0.000213049	4.27281
FLJ31356	-2.39584	-3.19095	-2.12337	2.35323	2.26577	1.93944	0.000158834	27.0245
FLJ37201	-4.40959	-4.47016	-3.91799	-2.30765	-1.99206	-2.36389	0.000619192	4.12591
FLJ37453	-2.47234	-1.26321	-1.56932	2.11221	2.51177	1.74016	0.000797412	14.822
FLJ46875	-4.1161	-4.15221	-3.59159	-1.01243	-0.854695	-1.06365	0.000100572	7.87008
FLNC	-1.58562	-1.89686	-2.29601	-4.38259	-4.8999	-4.13742	0.00111812	-5.84475
FLOT1	3.76348	4.23273	3.82918	6.20951	6.28625	6.15945	0.000113559	4.84537
FLRT1	-5.04342	-3.6592	-4.74447	-1.9642	-1.87299	-1.41863	0.0038217	6.63651
FLRT2	0.0817575	0.320434	0.669647	-1.95069	-1.95516	-1.97044	0.000171254	-4.97963
FLT3LG	-1.75481	-0.897837	-1.06158	0.976491	1.01635	0.766234	0.00140306	4.46224
FLVCR2	2.93395	2.94767	2.70629	-0.804039	-0.0254378	0.367273	0.00102892	-8.09317
FMN1	-0.831004	0.0670417	-0.421165	2.39948	2.20689	2.4422	0.000523492	6.70187
FMNL2	2.25663	3.01903	2.37439	0.531282	0.889933	0.805265	0.00226419	-3.50122
FMO2	2.37864	1.20431	2.53116	-1.84264	-1.96002	-1.9345	0.000716649	-15.4595
FMO4	0.310157	0.47198	0.795516	1.97986	1.94453	1.93067	0.000575067	2.68664
FMR1	2.78725	3.0803	2.77809	4.85721	4.6085	4.70873	0.000114698	3.58739
FN3KRP	1.96368	2.20276	2.1928	3.69294	3.66602	3.64406	4.07243e-05	2.92398
FNBP1L	2.64169	3.35493	2.48056	4.86853	4.56872	4.98417	0.00258444	3.94879
FNDC10	0.708458	1.0765	0.988868	-2.43434	-2.9611	-3.0287	6.851e-05	-13.2936
FNDC3A	1.47892	2.46243	1.64332	4.21959	4.10584	4.04141	0.00184753	4.7923
FNDC3B	2.53344	2.5666	2.57108	4.83305	4.64589	4.95845	1.61375e-05	4.77474
FNDC4	0.955523	1.08286	0.850748	-1.5389	-2.24124	-2.28973	0.000289002	-7.92459
FNIP1	1.72963	2.03767	1.57936	3.51209	3.31437	3.57059	0.000413815	3.21198
FOLR3	2.02313	1.87641	1.78818	-1.81353	-2.03044	-0.905389	0.000583856	-11.1504
FOXA1	-2.24848	-2.36906	-2.27146	4.96338	4.86489	4.99768	1.9016e-08	150.99
FOXC1	3.35989	2.89083	3.24819	5.37433	5.04055	5.19168	0.000286643	4.10073
FOXD4L6	-21.3056	-26.5754	-19.7685	-4.35285	-4.66419	-5.04045	0.000992544	238565
FOXE1	1.19149	1.17333	0.805935	-2.71551	-2.43045	-2.52358	1.81133e-05	-12.2391
FOXF2	-2.93724	-2.45418	-3.0757	-4.40646	-4.16769	-4.82025	0.00359218	-3.1219
FOXJ3	3.02924	3.30522	2.78615	4.1756	4.09044	4.28498	0.00203594	2.20912
FOXM1	0.405847	0.844335	1.56207	-1.50227	-1.87607	-1.2413	0.0029735	-5.56853
FOXN1	2.91971	2.93105	3.24626	-2.61328	-1.23701	-1.4421	0.000408634	-27.7895
FOXO1	2.15416	2.38823	2.12841	3.59498	3.35558	3.61896	0.0003851	2.46156
FOXO3	5.05419	4.62593	4.52805	6.00901	5.74039	6.01019	0.00305091	2.27176
FOXP2	-1.79171	0.170181	-1.3661	-5.96987	-5.73111	-5.38366	0.00162182	-25.9742
FOXP3	-2.128	-1.62069	-1.33671	0.196098	0.175625	0.370148	0.00125712	3.84351
FOXRED1	1.275	1.6753	1.55688	2.78799	2.86373	2.75985	0.000447298	2.46479
FOXRED2	0.562295	1.11001	0.715633	2.353	2.34649	2.24366	0.000810161	2.86474
FPGT-TNNI3K	-4.56568	-4.35816	-4.35946	-1.84609	-2.38753	-1.96549	0.000187108	5.13867
FRAT2	1.20204	1.10531	1.44966	2.85041	2.78169	3.12737	0.000346451	3.1766
FRG1HP	-0.236548	0.00558482	0.005426	1.98797	2.12244	1.71575	0.000151855	4.04807
FRK	-0.159669	-0.404333	0.218966	3.3331	3.06631	3.29443	7.40443e-05	10.1703
FRMD3	-2.60156	-1.90369	-2.66107	-5.42923	-5.13157	-5.84302	0.000643331	-8.45128
FRMD4B	3.96447	3.917	3.72758	2.68442	2.55261	2.61826	0.000106315	-2.38048
FRMD5	-1.84901	-0.493619	-1.82827	2.0266	1.84417	1.79404	0.00194875	9.70393
FRMPD1	2.53898	3.36153	2.02593	-4.64765	-3.08695	-1.7984	0.00308137	-56.4857
FRS2	1.79975	2.0708	1.76245	3.65573	3.50568	3.62315	8.91993e-05	3.28795
FRY	0.495418	0.467891	0.372052	-5.19817	-4.54437	-4.7115	1.23028e-05	-38.4026
FRYL	2.45365	2.66417	2.13986	4.31431	4.05067	4.21396	0.000483323	3.41942
FSCN1	4.86897	4.37973	5.37139	1.85931	2.65134	2.15986	0.0019664	-6.27604
FSTL3	2.90683	2.54667	3.28175	4.94249	5.86421	4.90951	0.00353522	5.01755
FTH1	9.97346	9.35689	9.76287	10.8651	10.7339	10.8829	0.00378383	2.1879
FTO	0.284621	0.776193	0.356849	1.60114	1.60687	1.73873	0.00180978	2.26006
FUBP3	3.88619	3.99684	3.93091	5.23413	5.22259	5.27624	3.45709e-06	2.47314
FUCA1	2.52718	2.44906	2.46589	7.40059	7.42222	7.19366	3.706e-07	29.0027
FUCA2	2.43787	3.03113	2.47148	5.62445	5.64565	5.38027	0.000159839	7.48133
FUNDC2	1.12515	1.56354	1.38531	2.9451	3.03992	2.89153	0.000285238	3.03322
FURIN	6.04097	5.65756	6.0732	6.94308	7.18789	7.13378	0.00159067	2.24131
FUT11	0.790232	1.25005	1.08543	2.36643	2.31986	2.34088	0.00065277	2.46312
FUT2	2.41673	2.31779	3.04815	-0.0537702	-0.692088	0.147791	0.00121195	-6.93347
FUT6	-0.726656	-1.02018	-0.754556	-1.74095	-2.00466	-1.8106	0.00113945	-2.02549
FUZ	1.1298	1.48803	0.964606	2.78922	2.9703	2.71724	0.0006871	3.09824
FXYD3	6.49369	6.36509	6.58307	8.81301	8.79268	8.04699	0.00134456	4.19968
FXYD5	3.8546	4.24856	4.26118	7.2966	7.15198	7.01137	4.2199e-05	8.1787
FYB1	-3.00923	-3.18726	-2.20214	1.07591	0.624735	1.12155	0.000397268	13.3639
FZD6	3.90963	3.87984	4.03168	5.28192	4.99117	5.07365	0.000279309	2.25824
G2E3	0.936124	1.17172	1.09052	3.39368	2.95438	3.2234	0.000127497	4.36011
G3BP2	3.70434	4.29783	3.85644	6.45389	6.33969	6.43041	0.000172321	5.4836
G6PD	4.9353	5.01601	5.31409	3.40533	4.04213	3.81696	0.00368608	-2.52041
GAA	2.28757	2.4114	2.35957	4.24742	4.44442	4.3331	7.84883e-06	3.96907
GABARAPL1	4.5297	4.57724	4.36814	5.82182	5.74768	5.46103	0.000732077	2.27387
GABBR2	-3.04859	-2.36864	-2.96848	-5.57226	-5.01156	-5.13805	0.000866678	-5.44671
GABPA	2.41933	2.70225	2.48466	3.74368	3.49017	3.7993	0.000869843	2.20733
GABPB1-AS1	-1.76515	-1.35701	-1.26212	1.23974	1.13329	1.14735	7.55291e-05	6.21126
GABPB2	-0.0113693	0.479519	0.155309	1.75604	1.57134	1.77391	0.000700143	2.81398
GADD45A	5.1646	5.02148	5.05406	6.69424	6.67925	6.33834	0.000274762	2.80999
GALE	3.33171	3.30163	3.32607	5.23176	5.43119	5.2043	1.06768e-05	3.91574
GALNT10	1.18701	1.7704	1.37554	2.85071	3.16948	2.79275	0.00199322	2.81538
GALNT11	2.05114	2.39807	2.25657	3.79396	3.67561	3.51612	0.000379375	2.68819
GALNT18	2.60931	2.5593	3.15099	0.0753706	1.00285	0.563399	0.00246368	-4.67833
GALNT2	4.00866	3.95806	4.16465	6.0971	6.26372	6.12022	1.28243e-05	4.33658
GALNT4	-1.1815	-0.0190389	-0.0918166	3.08331	3.08874	2.8878	0.000829494	10.9339
GALNT5	1.85517	0.766721	1.84629	4.51353	3.97971	3.88839	0.00301778	6.22389
GALNT7	2.42324	2.92089	2.77156	6.3957	6.20462	6.39984	2.28993e-05	12.3647
GAMT	-0.0132753	0.277677	0.282425	-1.87927	-1.93156	-2.67158	0.00102497	-5.07384
GAN	1.58547	1.69784	1.19358	2.48693	2.46332	2.70109	0.00343146	2.08226
GANAB	4.77965	5.09817	5.10584	6.08059	6.14535	6.09058	0.000528499	2.15988
GARNL3	-2.2403	-1.72484	-2.18528	-4.69358	-4.35527	-4.21428	0.000395954	-5.17265
GARS1	6.5557	6.89716	6.3558	5.39133	5.48592	5.47414	0.00200794	-2.22287
GAS6	4.16283	3.80481	4.43414	5.51052	5.87336	5.60164	0.00197693	2.88368
GAS7	3.07313	3.69912	2.85535	-1.62943	-1.10406	-0.583788	0.000394067	-19.9036
GASAL1	0.182391	-0.0239373	1.00741	3.33509	3.37011	3.22533	0.000780306	7.57664
GASK1B	-2.39845	-1.71497	-1.36853	3.62656	3.412	3.42599	6.82182e-05	39.8221
GAST	-3.23961	-3.07779	-2.67763	-1.33032	-0.599698	-1.15915	0.00206278	3.91395
GATA3	3.14898	2.94918	3.20312	4.49572	4.30548	4.57127	0.000252707	2.56163
GATAD1	1.78285	2.12218	1.74854	3.86485	3.65086	3.85277	0.000159465	3.74502
GATAD2B	1.56136	1.77277	1.55757	2.73006	2.53461	2.95038	0.0013642	2.15514
GATB	2.24708	2.43073	2.49027	3.90928	3.92592	3.88254	3.39713e-05	2.86107
GATC	2.24182	2.37752	2.37969	4.25767	4.1391	4.04048	1.99054e-05	3.51308
GATD1	3.02251	2.91526	3.31692	3.88743	4.19063	4.25298	0.00339745	2.0356
GBA2	5.80078	5.79229	5.1894	4.18537	4.30928	4.22195	0.00274842	-2.55849
GBAP1	2.52493	2.60465	2.37019	1.08932	1.33009	0.988786	0.000369614	-2.57373
GBE1	3.31953	3.80393	3.31817	4.50101	4.56753	4.77578	0.00335259	2.19501
GBP1	2.70555	2.94475	2.80333	1.70509	2.02743	1.68168	0.0015227	-2.01831
GBP3	4.36807	4.15452	4.50881	5.55989	5.41297	5.28817	0.00114417	2.10897
GBP6	2.43336	2.21045	2.79986	-1.65196	-1.25046	-0.942016	0.000149091	-13.5733
GCC2	1.88021	1.80895	1.86138	5.02976	4.83978	4.98883	9.25958e-07	8.58972
GCDH	0.492816	0.690618	0.729221	1.77557	2.1758	1.60213	0.00279138	2.31918
GCN1	3.26931	3.53033	3.37688	4.52193	4.56569	4.69784	0.000200587	2.30214
GCNT2	-0.855247	-0.496388	-0.720082	1.32038	1.12137	1.30091	9.27082e-05	3.83207
GCNT4	3.18696	3.32635	2.78524	0.937162	0.874233	1.01769	0.000209572	-4.45829
GCOM1	4.15972	4.23462	3.37671	1.71631	1.65797	1.94319	0.00171275	-4.44195
GCSAM	-2.30619	-1.96066	-1.87461	-0.90386	-0.758202	-1.04201	0.00179727	2.21268
GDA	4.00133	4.22432	3.48226	1.28784	1.57917	1.459	0.000474227	-5.50459
GDAP1	1.8264	2.15622	1.77988	-0.372015	-0.122106	-0.313216	9.87507e-05	-4.56289
GDE1	5.79835	5.64064	5.42305	7.13595	7.12015	6.91006	0.000393804	2.70327
GDF15	3.12737	2.47731	2.99173	6.65978	6.77927	6.45112	6.8398e-05	13.5911
GDF7	-2.14671	-1.87072	-1.86484	-8.6468	-7.08611	-6.73867	0.000741393	-46.1984
GDF9	-5.05713	-4.8953	-4.49514	-1.44739	-1.72916	-1.63088	6.63195e-05	9.27521
GDPD2	-1.20433	-1.123	0.0878862	-4.7213	-4.16061	-5.13509	0.00146851	-15.1985
GDPD3	5.79322	5.62178	5.60171	3.74223	3.51421	3.24062	0.000158767	-4.51028
GDPGP1	-2.56588	-2.30096	-2.33252	-0.993618	-0.873495	-0.553798	0.000513108	3.01637
GEMIN6	0.0141445	0.3765	0.0470159	1.4136	1.49859	1.11659	0.00186007	2.29269
GET1	0.799185	1.41171	1.12634	2.94649	2.79263	2.80248	0.000702802	3.3283
GET3	4.71132	4.78707	4.72653	6.08033	6.34748	5.86325	0.00067164	2.55864
GFER	1.28421	1.29905	1.36241	3.13532	3.08841	2.61326	0.000637846	3.09607
GFM2	3.07329	3.26625	3.06029	4.96997	4.85699	4.89743	1.82571e-05	3.42203
GFOD1	2.30508	2.50103	2.07476	-2.23701	-1.84808	-2.28823	1.85113e-05	-21.3782
GFOD2	4.2465	4.15336	3.87601	2.44892	2.58992	2.50262	0.000184474	-2.98584
GFPT1	2.63586	2.60014	2.62605	3.98537	3.69129	4.05443	0.00032302	2.44474
GFRA1	-1.6098	-1.73949	-3.19621	-8.75578	-6.61013	-6.58462	0.00431826	-35.1391
GGA2	2.13928	2.72556	2.36259	3.72335	3.60115	3.63512	0.00205436	2.36865
GGCT	8.16757	8.28218	7.64696	4.55771	4.54356	4.057	0.000140123	-12.5198
GGCX	1.91954	1.86055	1.90062	3.85657	3.80799	3.73975	9.50183e-07	3.75253
GGH	6.65913	6.76371	6.72142	4.22836	4.01308	3.75935	4.04302e-05	-6.5636
GGN	-4.1891	-3.47473	-3.21208	-1.69484	-1.08684	-1.15754	0.00270307	4.9665
GGT6	4.40589	4.21621	4.43088	2.53512	2.60254	2.6049	1.5827e-05	-3.41087
GGT8P	0.59283	0.534436	0.784171	-4.16272	-3.8484	-3.56369	1.84192e-05	-22.5556
GHET1	-1.13951	-2.10697	-1.48442	1.60629	1.2012	0.848766	0.00144826	6.94375
GIGYF1	2.28824	2.10079	2.63449	3.6374	3.88751	4.14476	0.00194194	2.92558
GINM1	4.083	4.01449	3.94652	5.95646	5.80109	5.6548	4.79452e-05	3.45683
GIT1	3.00549	3.00146	3.00783	4.75023	4.90147	4.82642	1.98153e-06	3.53353
GIT2	2.04686	2.19292	2.10799	3.38991	3.30247	3.31935	1.68103e-05	2.33159
GJA1	7.69708	8.02138	7.98404	3.3015	3.86548	3.39259	2.70606e-05	-20.8356
GJA3	-2.77223	-3.626	-2.70501	-5.23217	-5.67147	-5.06099	0.00276619	-4.88084
GJB2	11.0054	10.7271	11.0269	5.62791	6.07372	6.08126	9.6777e-06	-31.8263
GJB4	4.21176	3.90583	3.56207	6.48251	6.58216	6.41208	0.00017965	6.05881
GJB6	8.95268	8.81959	8.7913	1.66016	2.99847	2.51478	8.11628e-05	-88.2415
GJC2	-2.55179	-3.55989	-3.15973	-1.02582	-1.03449	-1.29075	0.00296384	3.92706
GJC3	0.741408	1.16837	0.0250875	-2.78987	-2.45157	-3.20366	0.000965518	-11.0043
GJD3	0.585356	0.167999	0.428921	-2.60737	-2.44522	-2.07179	0.000157509	-6.81581
GK	2.01657	1.81289	2.37112	-1.10162	-1.11788	-0.861947	7.15635e-05	-8.53865
GLA	3.19896	3.33972	2.9554	5.18589	5.29159	4.77984	0.000562796	3.78707
GLB1	3.17429	3.33061	3.53692	6.64227	6.64683	6.38744	1.88186e-05	9.26362
GLB1L	-0.957676	-0.909924	-1.11311	2.6285	2.41751	2.61033	2.61583e-06	11.6777
GLB1L2	0.120081	0.695205	-0.165103	-5.04162	-4.48092	-3.9529	0.000308342	-26.1464
GLCCI1	-0.25828	1.12977	-0.228474	2.97831	2.80412	2.86848	0.0044082	6.36119
GLCCI1-DT	-2.98586	-3.67203	-4.5938	-0.961084	-0.930904	-0.583461	0.00370334	7.59691
GLCE	0.627868	0.858257	0.764853	2.95955	2.94745	2.73415	2.77841e-05	4.37735
GLG1	2.6992	2.75246	3.01904	4.04677	4.03287	4.04276	0.000251607	2.32499
GLIPR1L2	-4.94458	-5.36772	-6.28949	-0.930948	-0.865781	-0.938113	0.000313194	24.6295
GLIS3	-5.98604	-4.56118	-5.16103	-1.87511	-2.11006	-1.20551	0.0020818	11.3597
GLMN	2.05906	2.28914	2.07742	3.50354	3.35782	3.32182	0.000171388	2.38257
GLMP	3.70403	3.72037	3.94162	6.18371	6.17289	5.50454	0.000800945	4.48479
GLRX	6.0007	6.35387	5.64051	-0.16446	1.29105	1.16322	0.000503481	-37.6633
GLRX5	3.2658	3.28588	3.40117	4.72961	4.87299	4.42127	0.000630238	2.56154
GLS	2.50678	2.92364	2.75314	4.16638	4.26178	4.3079	0.000289603	2.86294
GLTP	9.85531	9.64462	9.504	5.2307	5.29203	5.23158	1.84389e-06	-21.3556
GLUD1	3.50668	3.80061	3.73234	5.23991	5.16279	5.07035	0.000129121	2.78525
GLYCTK	-1.08086	-1.18603	-0.538783	-4.19147	-3.8007	-3.77518	0.00024582	-7.92947
GLYR1	4.31723	4.4562	4.35829	5.58933	5.5935	5.51497	1.64121e-05	2.27946
GMCL1	2.00815	2.26138	2.02699	3.73201	3.46301	3.60004	0.000183416	2.82748
GMFB	2.9796	3.34496	3.01494	5.12289	4.99319	4.76922	0.000287356	3.6015
GMPR2	3.33622	3.8984	3.33929	4.68462	4.74353	4.65649	0.00343413	2.2505
GNA11	2.8179	2.54424	2.82113	4.20358	4.4727	4.44626	0.000195066	3.13056
GNA13	2.42083	3.13201	2.56697	4.26772	4.12099	4.3394	0.00245435	2.9001
GNA15	5.63314	5.25708	5.56867	3.87007	4.22755	3.93306	0.000768406	-2.7819
GNAI1	3.51515	3.98116	3.47161	1.74797	1.5841	1.53158	0.000317028	-4.09753
GNAL	-0.178501	0.183889	0.0383427	1.92645	1.66121	2.04599	0.000274245	3.63841
GNAQ	2.50635	2.6958	2.40869	3.95314	3.68612	3.92957	0.000388291	2.4955
GNB1	5.79872	5.9497	5.71272	6.82577	6.82443	6.88305	0.000141196	2.0336
GNB1L	-1.10602	-1.29659	-0.819938	0.156758	0.668714	0.535928	0.00178495	2.88382
GNG10	4.51816	4.63721	4.53213	3.51019	3.68799	3.41051	0.000329115	-2.03675
GNG4	-0.346924	-0.377328	-0.0181994	-5.78636	-4.90374	-5.20015	5.85379e-05	-33.1116
GNG5	5.65421	5.31766	5.55857	6.57614	6.6186	6.35489	0.0014677	2.00888
GNL2	3.66616	3.85913	3.60292	5.04348	5.13672	4.97904	0.000115327	2.53797
GNPDA1	3.18054	3.49367	3.23656	4.80521	4.68552	4.62549	0.000217907	2.64234
GNPDA2	1.82861	2.48325	2.14843	3.55902	3.43304	3.33041	0.00300873	2.44086
GNPTG	3.30213	3.47004	3.4909	6.82434	6.90927	6.34371	6.12935e-05	9.65592
GNRHR	-0.882556	-0.735685	-0.21083	-2.48571	-2.76455	-2.10432	0.00275088	-3.58466
GNS	3.68779	4.38679	3.91832	5.6597	5.61029	5.59836	0.00140892	3.08475
GOLGA6L5P	-0.149897	0.207533	0.538364	-2.02348	-1.27485	-1.83539	0.00312461	-3.75785
GOLGA7B	0.484688	-0.0498944	0.937363	-2.1805	-1.41683	-1.65222	0.00372931	-4.6179
GOLGA8S	-26.5754	-22.7147	-26.5754	-7.6041	-6.21742	-5.31547	0.000198935	492416
GOLGB1	3.44949	3.58564	3.15473	4.55095	4.35655	4.60219	0.00169085	2.15339
GOLM1	3.61789	3.46018	3.08888	5.38253	5.45865	5.41964	0.000212818	4.0877
GOLPH3	4.56825	4.67093	4.40261	5.65583	5.5239	5.68205	0.000311463	2.10429
GOLPH3L	2.95774	2.92455	2.89018	4.28682	4.15471	4.12985	1.74862e-05	2.40545
GOLT1A	-2.17108	-2.81662	-3.00142	0.216258	1.34953	0.102028	0.00239856	9.31128
GOLT1B	2.59188	2.68313	2.65337	4.55061	4.36922	4.31223	2.10228e-05	3.40557
GON4L	1.93165	2.22885	2.0746	3.33137	3.17425	3.47443	0.00051385	2.37563
GON7	1.05562	1.52206	1.39352	3.15661	3.22722	2.75935	0.00102227	3.30349
GORAB	-0.37514	-0.00472917	0.0348378	1.87281	1.73486	1.7719	0.000153723	3.75341
GORASP1	3.5775	3.47997	3.57123	5.18607	5.24671	5.16802	1.92781e-06	3.1544
GORASP2	5.00423	5.00267	5.13457	6.15916	6.11069	6.08936	2.44224e-05	2.10319
GP1BA	-2.58683	-2.19054	-2.88992	-0.210411	-0.346324	0.0879964	0.000559703	5.27627
GPAA1	4.41248	4.14904	4.50716	5.42175	5.75657	5.68024	0.00101935	2.40043
GPALPP1	-0.0925471	0.360933	-0.106097	2.0276	1.82174	1.90184	0.000348577	3.63755
GPAM	0.594969	0.935844	0.729147	1.87195	1.77586	2.16244	0.00149536	2.27116
GPAT4	2.2464	2.57725	2.50374	3.30424	3.49447	3.56706	0.0013513	2.01782
GPATCH1	0.672854	1.11067	0.733707	1.8177	1.95197	1.87165	0.00185874	2.05817
GPATCH11	1.31552	1.82458	1.16469	3.22642	3.08926	3.07644	0.00117244	3.23951
GPATCH3	2.24418	2.5481	2.56484	3.57292	3.69643	3.41467	0.00110873	2.15691
GPATCH8	2.65611	2.87825	2.60265	3.85117	3.73386	3.90683	0.000344331	2.17088
GPBAR1	-5.77406	-6.1972	-5.79704	-3.2798	-3.49671	-2.4712	0.00113459	7.16116
GPBP1	3.19775	3.437	3.06311	4.67078	4.53961	4.67134	0.000291287	2.6292
GPC1	5.1219	4.52592	5.20591	6.64045	6.9097	6.68712	0.00144627	3.46899
GPD1	-5.87338	-4.71156	-5.89636	-0.897998	-0.570501	-0.495234	0.000295572	28.6247
GPD1L	0.210929	0.896861	0.553033	2.09738	2.30561	2.32622	0.00132119	3.22537
GPD2	2.51972	2.46966	2.45215	5.07792	4.82086	5.00107	6.02302e-06	5.60264
GPN1	2.80726	2.99393	3.0152	4.31083	4.28976	4.04393	0.000295605	2.42175
GPN2	1.96701	1.98652	1.801	3.06421	3.13502	2.92508	0.000191609	2.17839
GPN3	1.83684	1.96059	1.84176	3.42739	3.47676	3.03626	0.000588466	2.70145
GPNMB	7.37896	7.75186	7.46627	6.16796	6.70357	6.37396	0.0043751	-2.16925
GPR1	2.56593	2.97102	3.11044	-0.032562	0.502138	0.481002	0.000428414	-5.92003
GPR107	3.98587	3.92346	3.89274	5.31307	5.32883	5.51478	3.2548e-05	2.73499
GPR108	4.08318	4.09186	4.23198	5.46306	5.63453	5.5354	3.4481e-05	2.6549
GPR137	1.90253	1.93658	2.2499	3.27487	3.6667	3.68718	0.000958987	2.85452
GPR137B	3.78816	4.1083	3.91744	2.30956	2.20536	2.69744	0.000959704	-2.89557
GPR143	-1.018	-1.16361	-1.17849	0.912986	0.992555	1.12659	1.22035e-05	4.37944
GPR35	-4.70832	-3.22457	-3.56138	0.319914	0.41988	0.32634	0.000744238	18.2118
GPR37L1	-4.58721	-8.45505	-5.25827	2.79456	2.74848	2.90459	0.00171983	483.058
GPR78	-0.141073	-0.493824	0.42091	-7.5537	-5.99301	-5.9675	0.000397113	-86.4269
GPRC5D	-2.39812	-2.36182	-2.09917	-0.630841	-0.840664	-0.147724	0.00150285	3.35573
GPRC5D-AS1	-0.626952	-0.440038	-0.454918	0.892395	0.814279	0.551362	0.000455056	2.39493
GPRIN2	1.7809	1.85682	1.92602	-3.69763	-3.01664	-2.3682	0.000225222	-29.4883
GPS1	3.71482	3.63047	3.91714	4.84839	5.05178	4.86753	0.000398774	2.24766
GPSM1	5.19611	4.26876	4.32964	-0.355237	0.235305	0.6474	0.000449782	-21.4418
GPT	-4.62961	-4.05275	-3.4302	-1.60484	-1.35227	-1.13411	0.00198645	6.381
GPT2	3.25106	3.65893	3.7301	1.38095	1.35952	1.4271	0.000137806	-4.46143
GPX1	4.04655	4.21138	4.34671	7.09468	7.45977	7.13207	3.09721e-05	8.15278
GPX3	9.01189	8.83868	8.77879	6.49794	6.23857	7.09224	0.000983965	-4.81278
GPX4	5.55292	5.4189	5.73224	6.7812	7.15298	6.94395	0.00058801	2.62325
GPX8	0.849272	0.864757	0.923356	-2.5793	-2.60357	-2.84109	2.09824e-06	-11.7434
GRB2	4.36872	4.67415	4.36738	5.98216	5.89391	5.7961	0.000249429	2.67704
GRID2IP	-3.16363	-3.17173	-2.62473	-5.64665	-5.50099	-5.73851	0.000167504	-6.24206
GRIN2C	-7.64003	-5.68476	-6.07805	-1.39089	-1.52619	-1.52982	0.00113758	31.676
GRINA	4.04819	4.12475	4.13027	5.65752	5.78865	5.6646	5.71506e-06	3.03674
GRK5	0.128985	0.461794	0.0770517	-1.31748	-1.05447	-1.33779	0.00064435	-2.74954
GRPEL2	4.35751	3.7309	3.77003	2.56738	2.38527	2.60739	0.00258337	-2.6997
GSDMA	7.69243	7.55141	7.21993	2.50142	3.89563	3.63344	0.000773097	-17.6847
GSDMC	4.1557	4.14739	4.45041	1.56682	1.87729	1.83283	5.69061e-05	-5.6263
GSDME	3.58799	3.47217	3.39073	0.627941	1.32929	1.07752	0.000314742	-5.5483
GSEC	0.457286	0.707918	0.289914	3.98549	3.82498	3.66638	2.56626e-05	10.1301
GSK3B	3.29034	3.51172	3.20347	4.4376	4.36919	4.57375	0.000509804	2.18103
GSKIP	3.7315	3.72389	3.51615	4.99665	4.80875	4.7968	0.000225469	2.31373
GSN	6.24925	5.97487	6.37183	7.05826	7.28751	7.32575	0.00205962	2.03523
GSN-AS1	-5.91278	-4.37361	-3.82538	-1.12747	-0.682613	-0.733923	0.00383305	14.4793
GSTA4	4.99999	4.99367	5.11597	1.52143	1.30719	1.2838	1.76338e-06	-12.691
GSTCD	0.247261	0.60573	0.446677	2.88941	2.69823	2.73934	3.91102e-05	5.07159
GSTK1	5.01188	5.07172	5.16131	6.1371	6.39255	6.07223	0.00047213	2.17195
GSTM2	-0.462039	0.161716	0.228611	-2.22153	-2.7991	-2.87587	0.000984357	-6.09768
GSTM3	1.39524	1.31158	1.23867	-0.597467	-0.191491	-0.293989	0.000208733	-3.19573
GSTM4	0.668038	1.00307	0.745617	-2.25972	-2.16677	-1.9712	2.42775e-05	-7.66421
GSTT1	2.88211	2.84056	2.92951	5.09471	5.16858	4.63226	0.000254359	4.23136
GTF2A1	1.93989	2.33616	1.88026	3.75239	3.56775	3.70834	0.000451821	3.0824
GTF2A2	4.37048	4.45028	4.09125	5.58996	5.40277	5.10067	0.0040956	2.08559
GTF2B	4.56066	4.47424	4.3284	6.4963	6.44921	6.24242	4.72086e-05	3.84115
GTF2F1	4.63212	4.61723	4.73486	5.70524	5.92128	5.61679	0.000372248	2.12339
GTF2H2C_2	-0.970944	-0.245506	-0.828579	2.0145	2.22958	1.79143	0.00045754	6.46887
GTF2H3	2.31341	2.69105	2.38745	3.75372	3.52662	3.51993	0.00121171	2.19789
GTF2H4	2.15613	2.40815	2.48273	4.11236	4.05217	4.05851	6.79106e-05	3.30657
GTF2IP12	-2.08358	-2.18516	-1.95456	-0.477542	-0.376603	-0.464405	2.46628e-05	3.10569
GTF2IRD2	-1.97111	-1.28363	-2.55435	0.469657	0.385499	0.745592	0.00297583	5.54023
GTF2IRD2B	-0.659326	0.317335	-0.468169	1.70893	1.83321	2.01933	0.00243776	4.35864
GTF3A	3.22419	3.52217	3.39241	4.84959	4.92281	4.8301	8.10324e-05	2.80482
GTF3C4	1.72189	2.14942	1.70056	3.0642	2.93059	3.00384	0.0016457	2.20725
GTF3C5	3.87204	3.85946	3.8401	5.21673	5.31952	5.19179	4.2186e-06	2.61259
GTPBP1	3.50801	3.34928	3.45024	4.6609	4.61156	4.76402	4.29079e-05	2.36687
GTPBP10	0.555045	1.01076	0.476122	2.66791	2.49354	2.38274	0.000595258	3.56545
GTPBP2	5.19359	5.08785	4.87349	3.70361	3.64701	3.78214	0.000193376	-2.53279
GTPBP8	1.13368	1.65991	1.46865	2.71117	2.66852	2.70588	0.00117439	2.41905
GUCA1B	-2.43954	-2.30628	-2.22806	2.04407	2.01445	2.04799	2.55186e-07	20.5367
GULP1	1.48426	1.1373	1.86768	4.98764	4.90004	4.96937	8.38179e-05	10.9734
GUSB	3.072	2.6976	3.0635	4.68359	4.53117	4.08561	0.0023921	2.80712
GXYLT1	1.15354	1.47333	1.00367	2.89942	2.70635	2.87676	0.000434083	3.06806
H1-2	5.30299	5.7195	5.55447	6.43766	6.74381	6.8034	0.002377	2.19767
H19	5.04027	3.88286	4.81029	-2.70999	-1.7276	-1.9784	0.00012845	-105.162
H2AC13	-1.25198	0.135462	-0.857656	2.30118	2.70987	2.41346	0.00189262	8.77194
H2AC15	-3.22402	-3.06219	-3.9408	-1.11086	-1.4321	-1.30324	0.00173769	4.36789
H2AC16	-3.25504	-3.55065	-3.27802	-1.34575	-1.46312	-1.17458	8.7915e-05	4.09375
H2AZ1	6.0191	6.59944	6.05747	9.18533	9.27706	8.90031	0.00018919	7.44132
H2AZ2	1.86682	2.75522	2.01721	4.11041	3.99246	4.06579	0.00263744	3.58789
H2BC20P	0.14871	0.447105	0.516395	2.92161	3.23504	3.4184	0.000105002	7.06626
H2BC7	-0.424659	-1.37814	-1.00995	1.33804	1.43179	1.01442	0.00196318	4.5916
H3-2	-1.90976	-2.13035	-1.33691	0.704955	0.858036	0.44561	0.000750426	5.50931
H3C10	-0.357331	-0.599898	0.467684	2.38654	2.6652	2.58001	0.00125206	6.53007
H3C14	-6.36437	-4.20254	-4.38735	0.0189549	0.393408	0.679893	0.00173301	40.7531
H3C15	-6.36437	-4.20254	-4.38735	0.0189549	0.393408	0.679893	0.00173301	40.7531
H3C6	-0.230274	-0.261096	-0.0833311	1.37946	1.369	1.55063	3.55244e-05	3.08356
H4C14	-0.252994	-0.0658365	-0.0766673	3.44444	3.57845	2.73792	0.000225084	10.4501
H4C15	-0.252994	-0.0658365	-0.0766673	3.44444	3.57845	2.73792	0.000225084	10.4501
HACD2	4.15623	4.19305	4.11919	5.58459	5.53479	5.71988	1.62511e-05	2.74524
HACD3	3.11442	3.76681	3.15242	4.88472	4.74768	4.62069	0.00332509	2.6509
HACL1	1.65465	1.98914	1.4006	3.1125	3.04561	3.13695	0.00119993	2.67009
HADH	2.46582	2.72189	2.56533	3.66753	3.64513	3.58434	0.000182622	2.06765
HAGH	2.11024	2.20062	2.28022	3.72159	3.95451	3.61679	0.00014722	2.96343
HAL	6.6953	7.19597	6.42951	-2.75943	-2.75513	-2.32523	3.90006e-06	-669.462
HAP1	-0.0392364	0.387433	-0.226043	2.79799	2.95326	2.61437	0.000183625	6.71701
HAS3	6.07449	6.01263	5.47994	2.1767	2.92947	2.37417	0.000333266	-10.2834
HAT1	4.1326	4.43891	4.06903	5.6199	5.48975	5.39152	0.000619257	2.44
HAUS3	0.442415	0.778386	0.557519	2.36974	2.12593	2.37222	0.000187395	3.24118
HAUS6	1.36796	1.46827	1.20571	3.05727	2.83684	2.96681	8.68664e-05	3.04475
HBS1L	2.25923	2.37747	2.05739	3.31377	3.26515	3.27154	0.000373121	2.07358
HCAR2	4.27162	3.95226	4.148	1.58402	1.60611	1.86845	4.81165e-05	-5.41801
HCAR3	3.16403	2.71003	3.0804	0.985965	0.780938	1.12505	0.000297552	-4.05819
HCCS	3.65482	3.55993	3.5043	4.7207	4.73635	4.46732	0.000396052	2.09717
HCFC1R1	3.02049	2.94952	3.39785	5.30967	5.48757	5.54042	0.000117365	5.00465
HCG15	-3.51935	-3.35753	-3.95737	-0.324658	-0.801438	-0.814398	0.000250754	7.80603
HCG18	0.0639033	0.0639077	-0.00555306	1.56665	1.44275	1.42044	9.49285e-06	2.70543
HCG22	2.71475	1.91832	2.05738	-2.46591	-3.18532	-2.71924	0.00010075	-32.4536
HCG4	-0.711042	-0.676099	-0.055031	1.24576	1.84343	1.05493	0.00429731	3.63535
HCG4B	-2.73608	-3.98929	-2.85217	-0.399079	0.0399207	-0.611217	0.00293892	7.30586
HCN3	0.31118	0.344834	0.720261	-2.13045	-1.87022	-1.68204	0.000218436	-5.10883
HCP5	-1.78168	-1.90226	-1.15696	4.61036	3.98109	2.59647	0.00111272	40.5868
HDAC2	3.27669	3.33283	3.16342	4.5092	4.41538	4.49437	3.00476e-05	2.32195
HDAC9	-0.33082	-1.16796	-0.0176716	2.87189	2.82208	2.74497	0.000655582	9.97603
[truncated: 3,744 more rows]
