# Supplementary material for: SPT6 promotes epidermal differentiation and blockade of an intestinal-like phenotype through control of transcriptional elongation
Source: Nat Commun. 2021 Feb 4;12:784. doi: 10.1038/s41467-021-21067-w (PMC7862286; doi:10.1038/s41467-021-21067-w)
Supplement: Supplementary file 9 — Supplementary Data 5 [file 41467_2021_21067_MOESM9_ESM.xlsx]

## Sheet: Sheet1
Supplementary Data 5. SPT6 ChIP-Seq.
Chr	Start	End	Strand	Peak Score	Distance to TSS	Gene Name
chr15	42131020	42152682	+	1000	10840	PLA2G4B
chr1	152486445	152490849	+	1000	1669	CRCT1
chr12	125397053	125399334	+	1000	1394	UBC
chr12	52558799	52586123	+	1000	13323	KRT80
chr19	39896743	39903086	+	1000	404	MIR4530
chr12	52877279	52886671	+	1000	5206	KRT6A
chr17	39772739	39780906	+	1000	4060	KRT17
chr12	125393537	125396515	+	1000	4561	UBC
chr7	75931903	75937218	+	1000	2685	HSPB1
chr8	74888154	74888650	+	1000	25	TMEM70
chr6	36646455	36657384	+	1000	5432	CDKN1A
chr11	65266290	65276518	+	1000	-2184	MASCRNA
chr17	57915217	57922870	+	1000	416	MIR21
chr19	12902221	12906335	+	1000	1968	JUNB
chr9	130911696	130918700	+	1000	3489	LCN2
chr1	68150807	68157099	+	1000	3093	GADD45A
chr6	26156502	26160606	+	1000	205	HIST1H2BD
chr14	104583390	104588923	+	1000	-2316	MIR203B
chr11	65187748	65218359	+	1000	-8876	MIR612
chr7	5560914	5570299	+	1000	4734	ACTB
chr14	20811481	20811897	+	1000	-84	PARP2
chr16	3072084	3077603	+	973	-556	HCFC1R1
chr20	361442	366393	+	966	1930	TRIB3
chr10	74032383	74038276	+	911	1652	DDIT4
chr4	38665729	38669619	+	872	-1425	KLF3-AS1
chr1	234742283	234747176	+	872	542	IRF2BP2
chr17	72209427	72209773	+	870	-96	TTYH2
chr12	52905065	52914301	+	855	4560	KRT5
chr10	3815621	3827496	+	830	5915	KLF6
chr21	40554648	40556523	+	827	-145	PSMG1
chr19	42888732	42894480	+	816	2838	CNFN
chr6	37137828	37145775	+	809	3879	PIM1
chr17	39931409	39943037	+	803	5124	JUP
chr2	151335017	151344288	+	798	4557	RND3
chr19	36011324	36019237	+	796	3973	SBSN
chr17	79472861	79479881	+	789	3454	ACTG1
chr1	59038666	59043026	+	776	2320	TACSTD2
chr14	23789926	23791715	+	770	154	PABPN1
chr2	29032836	29034558	+	734	-3	SPDYA
chr16	4430031	4439877	+	717	13105	VASN
chr12	7045898	7048517	+	706	-5394	C12orf57
chr19	55590188	55604761	+	696	5714	EPS8L1
chr14	24711187	24733166	+	691	10240	TGM1
chr1	153064071	153067060	+	686	1439	SPRR2E
chr1	207189031	207197737	+	682	12717	C1orf116
chr19	13942992	13953789	+	673	-917	MIR23A
chr2	43445747	43450375	+	667	5684	ZFP36L2
chr9	110245329	110252048	+	665	3313	KLF4
chr16	2570147	2571231	+	663	326	AMDHD2
chr1	28832670	28840050	+	650	1290	SNORA73B
chr3	49754100	49757459	+	649	1459	AMIGO3
chr11	18723852	18730141	+	647	6714	TMEM86A
chr10	3827658	3829716	+	647	-1214	KLF6
chr1	201252604	201265244	+	638	6344	PKP1
chr4	57528228	57547584	+	630	9966	HOPX
chr1	27189680	27192810	+	622	1616	SFN
chr1	181057776	181065828	+	607	4164	IER5
chr12	46755183	46766622	+	607	5743	SLC38A2
chr6	30581280	30585234	+	605	1827	PPP1R10
chr20	52208688	52210852	+	603	-10134	ZNF217
chr19	13261285	13267648	+	602	3184	IER2
chr2	28614393	28615603	+	598	-781	FOSL2
chr1	153003690	153007117	+	598	1724	SPRR1B
chr6	26054855	26056674	+	598	935	HIST1H1C
chr17	39845059	39850025	+	596	2415	EIF1
chr7	73245268	73249469	+	592	2175	CLDN4
chr1	94992117	95007289	+	580	7710	F3
chr20	30301203	30310686	+	576	-3366	ABALON
chr1	32826879	32828450	+	573	180	FAM229A
chr9	75771035	75790081	+	573	13911	ANXA1
chr17	39764549	39769016	+	572	2297	KRT16
chr6	7586926	7590991	+	548	-1474	SNRNP48
chr19	35975313	35981424	+	545	3065	KRTDAP
chr14	35868121	35874000	+	545	2900	NFKBIA
chr11	62653925	62657965	+	545	6774	SLC3A2
chr1	1000666	1006914	+	545	5897	RNF223
chr17	39900630	39916536	+	545	-17685	HAP1
chr19	49375649	49385563	+	544	4957	PPP1R15A
chr15	41245654	41252101	+	541	3208	CHAC1
chr22	39916430	39920945	+	534	2118	ATF4
chr6	7541839	7556412	+	534	7317	DSP
chr17	73774245	73775916	+	532	936	H3F3B
chr6	138416537	138428639	+	531	6072	PERP
chr12	92537022	92539618	+	531	1353	BTG1
chr1	152881054	152886260	+	528	2636	IVL
chr20	48807377	48813732	+	525	-1948	CEBPB-AS1
chr8	48645951	48651642	+	522	1930	CEBPD
chr19	2476180	2480271	+	521	2102	GADD45B
chr19	39690237	39696657	+	512	1459	SYCN
chr15	101420019	101427462	+	511	3843	ALDH1A3
chr11	65554503	65567799	+	510	-2812	OVOL1-AS1
chr1	151964155	151966538	+	510	1368	S100A10
chr4	57510800	57526444	+	506	4066	HOPX
chr2	43450543	43453768	+	506	1590	ZFP36L2
chr1	152550087	152552959	+	504	1457	LCE3D
chr17	81037486	81041968	+	504	2160	METRNL
chr1	207199751	207206054	+	503	3199	C1orf116
chr16	30786464	30787710	+	502	11453	ZNF629
chr10	75531858	75532804	+	500	282	FUT11
chr11	1766873	1774378	+	500	1199	IFITM10
chr18	61554932	61562178	+	497	3616	SERPINB2
chr17	39736078	39742737	+	494	3740	KRT14
chr6	139692217	139695829	+	494	1327	CITED2
chr19	56151344	56155510	+	494	9	ZNF580
chr1	226308208	226311812	+	494	-25694	ACBD3-AS1
chr6	30708707	30712272	+	492	139	FLOT1
chr11	62571835	62573780	+	487	157	NXF1
chr8	144897440	144899110	+	481	-726	SCRIB
chr1	153026958	153029137	+	477	1941	SPRR2A
chr1	149856695	149858196	+	474	787	HIST2H2BE
chr5	137801133	137806713	+	473	2742	EGR1
chr5	175815032	175821459	+	468	-2317	NOP16
chr15	68569182	68571782	+	467	341	FEM1B
chr22	38347896	38350426	+	465	493	C22orf23
chr1	201430528	201438367	+	465	3852	PHLDA3
chr16	31140667	31147058	+	460	3221	PRSS8
chr17	73936476	73938798	+	456	-3324	FBF1
chr6	42057641	42067691	+	453	44415	TAF8
chr7	1580415	1584999	+	453	-8191	LOC100128653
chr1	153011046	153013680	+	453	1231	SPRR2D
chr5	172192491	172198195	+	453	2860	DUSP1
chr2	201980815	201984675	+	451	-469	CFLAR
chr8	144940151	144940852	+	451	12131	EPPK1
chr12	52838024	52844840	+	449	4478	KRT6B
chr1	150521126	150523586	+	447	511	ADAMTSL4
chr1	201280974	201306767	+	447	41290	PKP1
chr19	59072321	59075501	+	447	3358	MZF1-AS1
chr11	10326692	10332382	+	446	-323	CAND1.11
chr10	131988275	131989325	+	444	54127	GLRX3
chr20	62586764	62589369	+	439	-266	UCKL1
chr13	109919726	109920730	+	438	-100577	MYO16-AS1
chr19	42886817	42888641	+	438	6715	CNFN
chr3	101568170	101577725	+	432	4589	NFKBIZ
chr13	73633096	73639107	+	432	3171	KLF5
chr4	38689246	38707179	+	432	-31963	KLF3-AS1
chr12	14922424	14924207	+	431	750	HIST4H4
chr17	79319613	79319984	+	431	-15324	TMEM105
chr17	81052529	81060708	+	430	19051	METRNL
chr12	110284050	110288044	+	430	-14835	TRPV4
chr14	69251928	69254883	+	428	7226	ZFP36L1
chr1	17766120	17768179	+	427	-899	RCC2
chr17	7137247	7138287	+	427	96	DVL2
chr1	24646677	24653760	+	426	688	GRHL3
chr5	139936575	139938447	+	421	167	SRA1
chr1	145439614	145446100	+	419	3510	TXNIP
chr12	46750539	46752520	+	417	15116	SLC38A2
chr1	153330311	153335349	+	417	2500	S100A9
chr8	103665658	103667994	+	413	-634	KLF10
chr16	70284814	70286607	+	410	123	EXOSC6
chr6	106533179	106543951	+	408	4370	PRDM1
chr17	39929696	39931310	+	407	11844	JUP
chr11	404967	410744	+	406	7144	SIGIRR
chr17	62773943	62775191	+	406	-2310	MIR6080
chr9	75766676	75770918	+	405	2150	ANXA1
chr20	1303256	1309931	+	403	-80	SDCBP2
chr7	48128837	48139200	+	403	5167	UPP1
chr6	74223044	74227246	+	403	3016	SNORD141A
chr21	44844857	44847046	+	403	1061	SIK1
chr17	48941616	48943871	+	399	972	TOB1
chr1	152535216	152539260	+	398	1991	LCE3E
chr18	61570154	61572926	+	396	-3684	SERPINB10
chr22	30819185	30822228	+	396	-905	MTFP1
chr12	123319716	123320803	+	394	274	HIP1R
chr17	38625837	38642704	+	394	23584	TNS4
chr17	73995740	73999910	+	393	585	MIR4538
chr1	26797724	26799651	+	393	-215	HMGN2
chr3	127540981	127542251	+	387	109	MGLL
chr4	38670047	38676851	+	385	-7200	KLF3-AS1
chr20	25265588	25283598	+	384	45887	PYGB
chr19	35993450	36004502	+	384	2436	DMKN
chr8	101961254	101965433	+	383	217	YWHAZ
chr17	48937133	48941515	+	382	4391	TOB1
chr20	30247870	30250846	+	382	23667	COX4I2
chr22	38201229	38206551	+	382	-22	GCAT
chr17	4431359	4456955	+	382	14524	MYBBP1A
chr19	49058953	49061930	+	380	5012	SULT2B1
chr9	95430989	95433350	+	380	378	IPPK
chr3	52083701	52090606	+	378	3308	DUSP7
chr1	1261864	1270556	+	378	-516	TAS1R3
chr3	127307796	127310714	+	378	363	TPRA1
chr7	32996787	32997731	+	378	243	FKBP9
chr10	81963903	81965775	+	378	489	ANXA11
chr11	702135	712262	+	378	1078	EPS8L2
chr17	79823590	79830155	+	374	1978	ARHGDIA
chr20	30193126	30195654	+	373	-599	MIR3193
chr6	30036069	30043535	+	372	3824	RNF39
chr13	45907717	45912847	+	371	300	SNORA31B
chr1	201344720	201349956	+	368	-510	TNNT2
chr9	130206927	130211027	+	367	1939	SNORA65
chr19	1258995	1260739	+	367	-9398	CIRBP
chr13	109917766	109918913	+	367	-98688	MYO16-AS1
chr16	57828880	57831931	+	366	1419	KIFC3
chr6	108879972	108882427	+	365	173	FOXO3
chr3	122059740	122063646	+	365	17682	CSTA
chr1	16481331	16482935	+	362	471	EPHA2
chr12	110288918	110318538	+	362	14565	GLTP
chr22	35777031	35791463	+	361	7187	HMOX1
chr16	731670	735391	+	360	909	JMJD8
chr1	27329136	27333658	+	360	7936	TENT5B
chr3	9851347	9852397	+	358	228	TTLL3
chr3	46707819	46711938	+	357	25268	ALS2CL
chr12	57907941	57914347	+	355	1898	MIR616
chr15	41150582	41154606	+	355	13893	RHOV
chr2	10088949	10091650	+	355	-1493	GRHL1
chr19	55547116	55552275	+	354	-63	GP6
chr8	1711915	1713711	+	354	-63	LOC101927752
chrX	48931008	48932122	+	354	139	PRAF2
chr20	43878688	43883227	+	354	2248	SLPI
chrX	153629220	153630812	+	354	1394	SNORA70
chr19	51446409	51456294	+	354	4993	KLK5
chr19	41222963	41225809	+	354	1378	ITPKC
chr8	145149472	145151626	+	353	611	CYC1
chr13	109923375	109928230	+	353	-106151	MYO16-AS1
chr9	130327009	130331461	+	353	2161	FAM129B
chr2	70142237	70144843	+	352	1367	MXD1
chr17	73770204	73774122	+	349	3853	H3F3B
chr19	59065464	59066761	+	349	258	CHMP2A
chr19	58906485	58913940	+	347	-1358	LINC02560
chr1	149858446	149860553	+	347	-33	HIST2H2AB
chr9	33816318	33818499	+	347	226	UBE2R2
chr1	209603006	209608696	+	347	373	MIR205
chr1	154933831	154935266	+	347	-290	PYGO2
chr12	76422325	76425559	+	347	1614	PHLDA1
chr17	36663817	36668262	+	345	81319	ARHGAP23
chr16	2581369	2582780	+	344	-68	MIR3178
chr2	20422037	20424987	+	341	1415	SDC1
chr6	10409535	10414640	+	341	-464	TFAP2A-AS1
chr19	52206070	52208783	+	341	-10717	SPACA6P-AS
chr2	151321537	151327314	+	341	19784	RND3
chr6	31080927	31086611	+	341	1161	PSORS1C1
chr8	22461936	22462989	+	341	-77	CCAR2
chr19	54710399	54713589	+	340	7232	RPS9
chr16	4421831	4425454	+	338	1793	VASN
chr12	123258453	123259345	+	338	-157	CCDC62
chr8	21997765	21999503	+	338	830	REEP4
chr19	49117011	49119133	+	338	-1378	FAM83E
chr13	73649183	73654146	+	338	18734	KLF5
chr3	101577915	101583001	+	336	12100	NFKBIZ
chr21	40177830	40182976	+	336	2648	ETS2
chr22	29195463	29196578	+	336	540	XBP1
chr1	150539587	150552561	+	335	954	ADAMTSL4-AS1
chr11	33721064	33722988	+	335	260	C11orf91
chr11	61729350	61731985	+	335	4465	FTH1
chr11	10816937	10819048	+	333	5163	SNORD97
chr3	134082347	134088435	+	333	1313	MIR6827
chr2	10091911	10099171	+	331	3749	GRHL1
chr9	140138013	140139458	+	331	3024	TUBB4B
chr16	2653209	2653871	+	330	155	LOC652276
chr12	7078409	7080384	+	329	520	PHB2
chr19	15946524	15948335	+	329	7672	UCA1
chr16	4982494	4987223	+	329	2278	PPL
chr6	35435827	35438425	+	329	948	RPL10A
chr1	155105171	155108926	+	329	-772	SLC50A1
chr17	8279405	8280518	+	328	68	KRBA2
chr3	122044149	122057024	+	328	6575	CSTA
chr1	153029230	153029994	+	328	376	SPRR2A
chr15	41062194	41066809	+	328	2342	C15orf62
chr20	25232120	25239954	+	328	7331	PYGB
chr19	13940669	13942902	+	327	5318	LOC284454
chr22	39707242	39713781	+	324	-595	SNORD83B
chr2	74698976	74700015	+	323	447	MRPL53
chr14	105400712	105405574	+	323	11990	PLD4
chr1	152006780	152009468	+	323	1387	S100A11
chr1	6661422	6662979	+	323	758	KLHL21
chr17	39074104	39080337	+	323	16675	KRT23
chr19	51516056	51523373	+	323	3240	KLK10
chr21	30671224	30672938	+	322	344	BACH1
chr17	77805380	77807028	+	321	7009	CBX4
chr19	43963640	43966295	+	321	4864	LYPD3
chr7	66146889	66148022	+	320	377	RABGEF1
chr19	15489600	15491706	+	320	-41	AKAP8
chr11	64978894	64982554	+	318	-587	SLC22A20P
chr17	34947683	34948947	+	317	89	DHRS11
chr6	64282276	64283588	+	317	1015	PTP4A1
chr17	80787514	80798000	+	316	5174	ZNF750
chr18	47792487	47793022	+	316	138	CFAP53
chr21	44831814	44842950	+	316	9630	SIK1
chr9	130699169	130701219	+	316	569	DPM2
chr1	209954621	209958149	+	316	1690	C1orf74
chr17	79091407	79095080	+	316	5930	MIR657
chr2	109402829	109403602	+	315	9	CCDC138
chr2	219136574	219138183	+	315	2263	PNKD
chr16	2285730	2289781	+	315	1287	DNASE1L2
chr12	13349638	13359936	+	315	5185	EMP1
chr7	44836287	44837096	+	315	456	PPIA
chr16	2010385	2012046	+	313	1252	SNORA10
chr15	30113746	30115453	+	312	107	TJP1
chr8	145747382	145749021	+	312	4215	LRRC24
chr12	9030139	9034411	+	308	34675	A2ML1
chr3	49759618	49762067	+	306	565	GMPPB
chr1	151019692	151023618	+	306	1439	C1orf56
chr8	26304936	26309394	+	306	59259	BNIP3L
chr5	150455229	150463126	+	305	1468	TNIP1
chr10	81111087	81116536	+	304	6591	PPIF
chr11	64879195	64881228	+	304	885	TM7SF2
chr3	129031705	129035094	+	304	-1715	H1FX-AS1
chr11	18720292	18723773	+	304	1750	TMEM86A
chr1	901127	902811	+	303	92	PLEKHN1
chr8	134301735	134309436	+	303	3962	NDRG1
chr11	125495139	125496218	+	303	359	CHEK1
chr1	24662168	24670910	+	303	17009	GRHL3
chr17	54990196	54992923	+	303	-150	TRIM25
chr2	28633555	28639252	+	303	-18864	FLJ31356
chr5	179222332	179224612	+	303	1874	MIR1229
chr14	21510473	21513868	+	301	1785	RNASE7
chr19	42375091	42378198	+	301	2947	MIR6797
chr2	208031014	208031929	+	300	109	KLF7
chr2	9614151	9615569	+	300	202	IAH1
chr9	130263869	130272090	+	300	53445	LRSAM1
chr1	200884902	200886615	+	300	-12314	MROH3P
chr19	49101061	49105890	+	300	-6525	SPACA4
chr20	62485332	62487968	+	300	-5916	ABHD16B
chr1	148928198	148928465	+	300	18	LOC645166
chr3	134088514	134093295	+	299	2523	AMOTL2
chr19	33788302	33793455	+	296	2592	CEBPA
chr1	153120580	153123482	+	296	1396	SPRR2G
chr22	50963082	50966247	+	296	-90	SCO2
chr5	132202308	132206295	+	296	-1725	GDF9
chr17	2589038	2595787	+	295	3801	MIR6776
chr3	156876899	156877908	+	294	1146	CCNL1
chr20	62579635	62583091	+	293	1164	UCKL1
chr1	155198066	155201823	+	293	-2619	GBAP1
chr13	52026065	52027127	+	293	679	INTS6
chr9	99381373	99382065	+	293	393	CDC14B
chr1	6645547	6661299	+	292	9535	KLHL21
chr7	140396386	140397509	+	292	-70	NDUFB2-AS1
chr17	80785755	80787366	+	292	11371	ZNF750
chr6	12290451	12297250	+	292	3321	EDN1
chr17	79669423	79670839	+	292	-269	MRPL12
chr7	123309728	123315937	+	292	16971	LMOD2
chr6	42750342	42751601	+	292	-263	LOC401261
chr11	8707925	8710916	+	292	2434	SNORA3B
chr7	123316074	123318084	+	290	21218	LMOD2
chr14	105431861	105436810	+	290	2485	AHNAK2
chr1	27216129	27216950	+	290	330	GPN2
chr2	27602901	27604082	+	290	120	ZNF513
chr19	51478425	51481815	+	289	6951	KLK7
chr15	45457892	45459799	+	289	14560	SHF
chr6	42858023	42859054	+	289	16	C6orf226
chr1	10853842	10856679	+	289	1473	CASZ1
chr12	56497473	56498897	+	289	82	PA2G4
chr17	7218076	7219250	+	288	-5	GPS2
chr7	148762011	148763260	+	287	25234	ZNF786
chr9	139386753	139390035	+	287	-10183	SEC16A
chr14	69255438	69259885	+	287	2970	ZFP36L1
chr9	139333505	139334473	+	287	285	INPP5E
chr22	38342185	38344705	+	287	6209	C22orf23
chr8	42195427	42196408	+	285	-56	POLB
chr1	202926481	202927744	+	285	0	ADIPOR1
chr2	110371972	110374231	+	285	1190	SOWAHC
chr2	178128095	178130160	+	285	-268	NFE2L2
chr6	43477727	43478741	+	284	-153	LRRC73
chr1	109781853	109785528	+	282	-8951	CELSR2
chr1	234735369	234736690	+	281	9242	IRF2BP2
chr1	35251933	35253745	+	281	4928	GJB3
chr15	42119513	42121662	+	281	304	JMJD7-PLA2G4B
chr6	7571767	7578631	+	281	-15233	SNRNP48
chr19	55605571	55608193	+	280	15122	EPS8L1
chr1	2436982	2439902	+	280	19625	PANK4
chr6	10404303	10406216	+	280	524	TFAP2A-AS2
chr15	91498015	91498773	+	280	288	RCCD1
chr7	126987354	126988355	+	280	44924	ZNF800
chr14	23446899	23451753	+	280	2525	AJUBA
chr1	155194663	155197988	+	279	1000	GBAP1
chr4	15003378	15007266	+	279	1024	CPEB2
chr5	133526205	133529458	+	278	-15107	SKP1
chr12	76417915	76422134	+	278	5532	PHLDA1
chr10	81900088	81905128	+	278	10350	PLAC9
chr19	39687092	39690136	+	278	1010	NCCRP1
chr8	82197029	82199429	+	278	5511	FABP5
chr1	24670999	24674939	+	278	23439	GRHL3
chr5	177631265	177632738	+	278	493	HNRNPAB
chr16	58549011	58550466	+	278	355	SETD6
chr3	52567433	52567960	+	278	97	NT5DC2
chr20	19737309	19741059	+	277	-127981	RIN2
chr6	42100201	42110423	+	276	5403	C6orf132
chr12	133404613	133405887	+	275	38	GOLGA3
chr16	21312227	21313673	+	274	780	CRYM-AS1
chr15	101456154	101458974	+	274	-1856	LRRK1
chr8	145751395	145753128	+	273	155	LRRC24
chr1	152001491	152006640	+	273	5446	S100A11
chr19	55573588	55574644	+	273	469	RDH13
chr3	190038336	190040265	+	272	935	CLDN1
chr6	43584530	43591636	+	272	7007	GTPBP2
chr5	57747056	57751254	+	271	6811	PLK2
chr3	186506624	186509183	+	270	2501	SNORA4
chr3	134071161	134075068	+	270	13590	MIR6827
chr15	101427632	101435538	+	270	11688	ALDH1A3
chr9	127996983	128003597	+	269	3376	HSPA5
chr19	18390143	18392509	+	269	1140	JUND
chr17	39916637	39929514	+	269	19272	JUP
chr19	48983094	48984909	+	269	11536	CYTH2
chr17	16345126	16348170	+	269	2108	SNORD65
chr3	150125990	150129662	+	269	1704	TSC22D2
chr12	123464674	123465781	+	268	620	ARL6IP4
chr17	79875202	79876091	+	267	412	SIRT7
chr17	39087550	39091212	+	267	4514	KRT23
chr3	69062242	69063378	+	267	235	EOGT
chr17	36668384	36669982	+	267	84463	ARHGAP23
chr17	8042738	8043075	+	267	5483	MIR6883
chr5	65220968	65222393	+	267	-702	ERBIN
chr2	70368659	70369709	+	266	-16736	LINC01816
chr16	30959954	30960858	+	266	1	ORAI3
chr12	52601503	52607075	+	266	350	C12orf80
chr17	62775272	62778478	+	266	-2	MIR6080
chr22	50967969	50971092	+	266	-1016	TYMP
chr17	38647229	38653001	+	266	7739	TNS4
chr1	10693984	10695792	+	266	159885	PEX14
chr7	75623167	75624194	+	266	312	TMEM120A
chr18	47794428	47796168	+	266	-2406	CFAP53
chr6	138406346	138409236	+	262	20869	PERP
chr1	203274761	203281857	+	262	3645	BTG2
chr8	144945411	144948502	+	262	5676	EPPK1
chr14	105864440	105865238	+	262	-81	TEX22
chr17	7121456	7130275	+	262	833	MIR324
chr2	241406582	241410141	+	261	-12230	LOC100130449
chr12	123347410	123353666	+	261	30174	VPS37B
chr6	26204847	26205839	+	261	470	HIST1H4E
chr13	25257135	25264338	+	261	6187	ATP12A
chr7	155579617	155580480	+	261	21718	SHH
chr15	52231065	52232872	+	261	-15651	LOC100422556
chr19	35757073	35760450	+	261	-1120	USF2
chr19	10223630	10227264	+	261	3250	P2RY11
chr19	4036598	4043063	+	261	25697	ZBTB7A
chr19	47612908	47617173	+	260	1969	ZC3H4
chr19	50354039	50355032	+	257	158	PTOV1
chr13	73641413	73647024	+	257	11288	KLF5
chr22	50881457	50885871	+	256	29836	SBF1
chr1	156261137	156265160	+	256	-1859	SMG5
chr4	87856223	87857782	+	256	848	AFF1
chr1	43389741	43390866	+	256	-34417	SLC2A1-AS1
chr4	38681090	38685826	+	256	-17209	KLF3-AS1
chr2	70779351	70781237	+	256	476	TGFA
chr12	52674204	52677147	+	256	7246	KRT86
chr11	1759322	1761493	+	256	11417	IFITM10
chr6	35438518	35441342	+	256	1645	MIR7111
chr9	130250648	130260743	+	256	41161	LRSAM1
chr1	152956527	152959338	+	256	1368	SPRR1A
chr16	67906625	67907399	+	256	86	EDC4
chr3	184052483	184054465	+	256	-243	FAM131A
chr4	100791236	100795918	+	256	22126	LAMTOR3
chr7	32982151	32982927	+	255	243	RP9P
chr7	148843635	148845770	+	255	142	ZNF398
chr6	42989258	42989829	+	255	203	RRP36
chr19	16187129	16192181	+	255	2520	TPM4
chr5	74657823	74663381	+	255	27609	HMGCR
chr16	88599735	88602337	+	255	-3575	LOC100128882
chr5	65401120	65402676	+	255	-38148	SREK1
chr7	98740340	98742007	+	255	570	SMURF1
chr19	49106148	49110886	+	254	-1483	SPACA4
chr16	68771141	68772833	+	254	794	CDH1
chr6	30564676	30571353	+	254	15905	MIR877
chr4	54929756	54930978	+	254	448	CHIC2
chr20	30160033	30161398	+	253	351	HM13-AS1
chr21	34960255	34961219	+	253	277	DONSON
chr11	64883160	64888154	+	252	-447	ZNHIT2
chr3	46733189	46735136	+	252	984	ALS2CL
chr15	75135086	75135966	+	251	26	ULK3
chr16	1820311	1822156	+	251	477	NME3
chr19	35987575	35993208	+	250	2422	DMKN
chr14	70237798	70241787	+	249	-5362	LOC100289511
chr16	3070329	3071946	+	249	824	TNFRSF12A
chr9	130868403	130871907	+	248	9394	SLC25A25
chr2	10113876	10117229	+	248	23760	GRHL1
chrX	84611584	84618173	+	248	19870	POF1B
chr6	74228866	74230812	+	248	916	EEF1A1
chr15	68489940	68493358	+	248	6799	CALML4
chr1	44172181	44173604	+	248	120	KDM4A-AS1
chr19	2044056	2051276	+	247	3577	MKNK2
chrY	21152554	21153943	+	247	1280	CD24
chr16	4742847	4744520	+	246	-11	NUDT16L1
chr19	35985054	35987370	+	246	-4779	KRTDAP
chr12	46752615	46754849	+	246	12913	SLC38A2
chr2	47402399	47403293	+	245	916	CALM2
chr11	6632769	6633570	+	245	306	TAF10
chr15	52121519	52123000	+	245	434	TMOD3
chr3	42846550	42847582	+	245	-1039	HIGD1A
chr7	98989745	98991222	+	245	15822	PDAP1
chr7	44103274	44108233	+	245	-567	PGAM2
chr9	139737901	139750430	+	245	897	PHPT1
chr19	43966414	43969633	+	245	1808	LYPD3
chr3	184297442	184303108	+	245	20688	EPHB3
chr1	153361474	153363505	+	245	963	S100A8
chr5	173388865	173394691	+	245	-24384	C5orf47
chr1	17763770	17765860	+	245	244	RCC2
chr1	115258859	115259765	+	245	203	NRAS
chr21	37757321	37758272	+	245	107	CHAF1B
chr16	67182752	67184887	+	245	1083	B3GNT9
chr15	101459093	101460069	+	245	-93	LOC101927751
chr3	47021217	47025051	+	245	366	CCDC12
chr1	155289503	155291341	+	244	-218	RUSC1
chr3	5023749	5028196	+	243	-4326	BHLHE40-AS1
chr14	70233841	70234701	+	242	159	LOC100289511
chr16	4425700	4429759	+	242	5880	VASN
chr17	79812329	79814470	+	242	5145	P4HB
chr20	62326000	62329021	+	242	-494	TNFRSF6B
chr19	15333103	15335020	+	242	9170	EPHX3
chr19	4057947	4066877	+	242	3115	ZBTB7A
chr19	5559635	5563803	+	242	6326	TINCR
chr19	41245141	41249055	+	242	9360	C19orf54
chr16	87856751	87865978	+	242	6902	MIR6775
chr5	179247750	179249581	+	242	823	SQSTM1
chr15	52311197	52313525	+	242	950	MAPK6
chr17	39091303	39092968	+	241	1760	KRT23
chr2	10142169	10147124	+	241	38882	LOC101929882
chr20	30251183	30256451	+	241	28126	COX4I2
chr16	640040	640628	+	240	161	RAB40C
chr16	69363349	69364647	+	240	500	PDF
chr20	39657454	39665235	+	239	3886	TOP1
chr12	56556244	56558780	+	238	5467	MYL6
chr13	73639221	73640794	+	238	7077	KLF5
chr5	57753182	57755972	+	238	1389	PLK2
chr6	42091336	42092884	+	236	18605	C6orf132
chr12	106696499	106698383	+	236	872	TCP11L2
chr17	8055135	8056846	+	236	-237	PER1
chr7	104652864	104654126	+	236	1093	KMT2E-AS1
chr17	38642829	38647093	+	236	12893	TNS4
chr2	165697223	165698582	+	236	26	COBLL1
chr4	6695620	6699705	+	236	2096	S100P
chr16	87425965	87427195	+	236	779	MAP1LC3B
chr20	30259948	30260864	+	235	34715	COX4I2
chr19	49062017	49066592	+	235	8875	SULT2B1
chr12	9039951	9044889	+	235	-24896	PHC1
chr6	106552390	106558878	+	235	8897	PRDM1
chr1	31906877	31909107	+	235	21332	SERINC2
chr8	144801558	144806393	+	235	5468	MAPK15
chr17	38655714	38657722	+	235	1136	TNS4
chr16	28544155	28546862	+	235	4987	NUPR1
chr19	51444401	51446230	+	235	11029	KLK5
chr11	62413613	62414138	+	235	323	GANAB
chr1	145588511	145590492	+	235	-66	NUDT17
chr1	113216006	113218202	+	234	9	MOV10
chr6	108882894	108884572	+	234	1664	FOXO3
chr9	114658543	114660265	+	234	358	UGCG
chr9	114697909	114701652	+	233	5400	MIR4668
chr20	34287045	34291830	+	233	-2150	NFS1
chr17	8129946	8130652	+	232	-2938	LINC00324
chr2	30369955	30371059	+	232	757	YPEL5
chr17	7255916	7259314	+	232	-840	TMEM95
chr18	29067406	29068226	+	232	-10151	DSG2
chr3	190035169	190038257	+	231	3522	CLDN1
chr12	123342079	123347292	+	230	24700	HIP1R
chr7	87933801	87936202	+	230	1227	STEAP4
chr19	3975111	3978388	+	230	-5628	DAPK3
chr1	76261034	76263758	+	230	-160	MSH4
chr15	60674388	60676185	+	230	14899	ANXA2
chr1	10753681	10754607	+	230	102589	CASZ1
chr6	7582571	7586772	+	230	-5761	SNRNP48
chr19	49468449	49472678	+	230	1997	FTL
chr15	93571234	93573913	+	230	43816	RGMA
chr10	43892036	43892889	+	230	-183	HNRNPF
chr10	99430796	99436347	+	230	13444	AVPI1
chr19	18547592	18549716	+	230	318	ISYNA1
chr10	99436459	99438789	+	230	9391	AVPI1
chr2	70669628	70672743	+	230	37587	TGFA-IT1
chr16	4926907	4932576	+	230	31360	UBN1
chr5	179039550	179041200	+	230	-9633	LOC101928445
chr17	17096791	17101308	+	230	10597	PLD6
chr2	131720921	131721866	+	230	46423	ARHGEF4
chr11	129732847	129737192	+	230	27885	NFRKB
chr19	19174628	19175036	+	230	29	SLC25A42
chr7	66205325	66207075	+	229	557	RABGEF1
chr2	28643356	28646733	+	228	-27505	FLJ31356
chr9	139886367	139890727	+	227	1677	PAXX
chr5	72251912	72252610	+	227	453	FCHO2
chr2	74448713	74449886	+	226	23609	MTHFD2
chr19	15442235	15443312	+	225	581	BRD4
chr17	62492971	62495005	+	225	-804	POLG2
chr10	106065244	106066654	+	225	-17173	LOC101927472
chr16	88772097	88773872	+	225	113	CTU2
chr3	194406518	194410801	+	225	2037	FAM43A
chr7	123384703	123389711	+	225	1918	WASL
chr5	141254809	141258007	+	224	1567	PCDH1
chr1	39338453	39339523	+	224	62	MYCBP
chr17	7481181	7483361	+	224	-534	CD68
chr9	137332894	137335130	+	224	35584	RXRA
chr10	81107213	81110941	+	223	1857	PPIF
chr11	1775936	1785066	+	223	4721	CTSD
chr10	103542534	103543996	+	223	-95	NPM3
chr10	49197704	49198066	+	223	9940	FAM25C
chr20	25253644	25258318	+	223	27275	PYGB
chr2	29337427	29339056	+	223	-51	CLIP4
chr19	4349754	4366550	+	223	14628	MPND
chr17	7971785	7977133	+	222	16562	ALOX12B
chr9	12775148	12776467	+	221	795	LURAP1L
chr15	101435621	101443961	+	221	-19629	LRRK1
chr2	27007830	27009277	+	221	-329	CENPA
chr19	47745402	47747479	+	220	-10417	BBC3
chr3	122057136	122059598	+	220	14356	CSTA
chr1	36396058	36396943	+	219	-183	AGO3
chr1	37948028	37951578	+	219	3972	MIR6732
chr15	68571909	68574710	+	219	3168	FEM1B
chr2	28639483	28643231	+	219	-23818	FLJ31356
chr6	31086705	31087681	+	218	1059	CDSN
chr16	87866066	87867435	+	218	1516	MIR6775
chr12	110288138	110288791	+	218	-17252	TRPV4
chr6	42089113	42090753	+	218	20782	C6orf132
chr13	99094880	99101075	+	218	76402	STK24
chr11	129685556	129686425	+	218	314	TMEM45B
chr7	104623228	104624928	+	218	7534	LINC01004
chr19	49070661	49072389	+	218	-7468	SULT2B1
chr18	12324526	12328732	+	218	18571	TUBB6
chr11	65546817	65549210	+	218	49	AP5B1
chr5	148867393	148869799	+	218	58387	MIR145
chr2	113890863	113893947	+	218	7267	IL1RN
chr16	89630798	89631941	+	218	3531	SNORD68
chr3	12779438	12780855	+	216	20662	TMEM40
chr12	122906080	122907263	+	216	445	CLIP1
chr8	145010738	145012448	+	216	2165	PLEC
chr3	186501420	186502280	+	216	489	EIF4A2
chr19	13054703	13057287	+	215	-633	RAD23A
chr11	62648408	62650718	+	215	392	SLC3A2
chr1	161052089	161059472	+	215	3605	NECTIN4
chr15	60684796	60690374	+	215	2600	ANXA2
chr1	151030917	151032068	+	215	633	CDC42SE1
chr9	140512380	140514039	+	215	138	ARRDC1-AS1
chr11	66044905	66046204	+	215	-118	CNIH2
chr6	1312401	1313999	+	215	525	FOXQ1
chr16	1830690	1832580	+	214	188	SPSB3
chr6	89790700	89791850	+	214	846	PNRC1
chr1	155880848	155882416	+	214	-439	RIT1
chr8	21965046	21976677	+	214	-3929	NUDT18
chr19	1269316	1270235	+	214	484	CIRBP-AS1
chr11	65182839	65187645	+	214	-5027	NEAT1
chr12	27485281	27486995	+	214	351	ARNTL2
chr3	9437890	9438999	+	214	-137	THUMPD3-AS1
chr17	27052029	27053273	+	214	579	TLCD1
chr19	48248129	48249230	+	214	-114	NOP53
chr10	71812598	71813723	+	214	803	H2AFY2
chr1	161007758	161008893	+	214	449	TSTD1
chr12	14927385	14928441	+	214	643	H2AFJ
chr17	39080428	39087275	+	214	10044	KRT23
chr2	20411234	20413650	+	214	12485	SDC1
chr5	122180999	122181682	+	214	196	SNX24
chr7	73867121	73870191	+	214	536	GTF2IRD1
chr3	5227385	5230248	+	213	-543	EDEM1
chr2	178077556	178078684	+	212	666	MIR4444-1
chr14	105405687	105407428	+	212	15404	PLD4
chr6	7562559	7571683	+	212	-23311	SNRNP48
chr2	201715632	201717259	+	212	12839	CLK1
chr20	30297624	30301117	+	212	-9940	ABALON
chr19	39342602	39343214	+	212	71	HNRNPL
chr20	62152092	62153386	+	212	645	PPDPF
chr16	4932688	4939219	+	211	37572	UBN1
chr17	17000172	17003820	+	211	55922	MPRIP
chr10	82283640	82284726	+	211	-6823	LOC102723703
chr1	43918482	43920424	+	211	207	HYI
chr17	42091887	42092495	+	211	206	TMEM101
chr16	776604	779550	+	211	831	HAGHL
chr6	42069986	42074877	+	211	38284	C6orf132
chr11	1754381	1757478	+	211	15895	IFITM10
chr19	3535994	3539990	+	211	-1163	C19orf71
chr13	25254599	25256999	+	211	1250	ATP12A
chr1	55007663	55008147	+	211	-5902	ACOT11
chr22	50354186	50364733	+	211	2945	MIR6821
chr8	102505023	102506518	+	210	1102	GRHL2
chr5	175827288	175835460	+	210	12196	CLTB
chr17	2303194	2304110	+	210	606	MNT
chr6	31697438	31698379	+	210	134	DDAH2
chr16	4968417	4970273	+	210	17791	PPL
chr9	33921795	33929216	+	208	8857	UBAP2
chr17	7286240	7288358	+	208	3006	TNK1
chr18	77658807	77662418	+	208	36944	KCNG2
chr5	173316466	173317743	+	208	1773	CPEB4
chr10	93805364	93806010	+	208	121951	BTAF1
chr19	16194969	16195399	+	207	8049	TPM4
chr12	13369687	13372300	+	207	21391	EMP1
chr2	162016824	162017445	+	207	195	TANK
chr7	137531096	137532563	+	207	-219	DGKI
chr17	7215642	7217847	+	207	1914	GPS2
chr16	68869622	68870949	+	207	-7224	TANGO6
chr1	113008082	113010720	+	207	238	WNT2B
chr19	54972874	54974929	+	207	993	LENG9
chr1	87800955	87801271	+	207	6962	LMO4
chr8	11717512	11719586	+	207	7110	CTSB
chr19	39893117	39894374	+	207	-3742	ZFP36
chr3	50690852	50696886	+	207	-18642	MIR4787
chr20	25262698	25265264	+	207	35275	PYGB
chr10	22609340	22610587	+	207	-176	BMI1
chr19	55552483	55555296	+	207	-4257	GP6
chr19	39223159	39226393	+	207	10338	CAPN12
chr9	139733216	139737328	+	207	-1686	AJM1
chr18	77657148	77658714	+	207	34263	KCNG2
chr2	219271022	219272567	+	207	4425	MIR26B
chr16	57802928	57806025	+	206	1788	MIR6772
chr5	139720756	139726135	+	206	2743	HBEGF
chr11	813267	814199	+	206	2052	SNORA52
chr1	27668472	27670229	+	206	867	SYTL1
chr1	59245296	59249663	+	206	2306	JUN
chr3	87039753	87040949	+	206	-78	VGLL3
chr19	42914486	42921093	+	206	-10118	LIPE-AS1
chr19	18979119	18980494	+	206	27147	GDF1
chr18	61562271	61565639	+	206	9016	SERPINB2
chr20	4666855	4668405	+	206	478	PRNP
chr19	18543909	18545959	+	206	3185	ISYNA1
chr18	28679453	28682451	+	206	-599	DSCAS
chr15	91425965	91428172	+	206	-597	FES
chr12	52541342	52542509	+	206	43859	KRT80
chr16	87436931	87440986	+	205	13157	MAP1LC3B
chr1	228286813	228290328	+	205	2593	C1orf35
chr12	8999860	9000447	+	205	2553	A2ML1
chr1	24675060	24676331	+	205	26165	GRHL3
chr1	6474538	6477758	+	205	3831	HES2
chr17	79519113	79521069	+	205	-662	FAAP100
chr16	57699132	57699886	+	205	-2648	ADGRG3
chr12	96588317	96589374	+	204	685	ELK3
chr19	1104257	1106079	+	204	691	GPX4
chr11	65419895	65421506	+	204	4037	MIR4489
chr11	119979274	119982039	+	204	18965	TRIM29
chr15	44092653	44093406	+	204	410	HYPK
chr3	197517702	197518787	+	203	147	LRCH3
chr11	415597	419252	+	203	-27	SIGIRR
chr8	11699567	11703785	+	203	23983	CTSB
chr21	44843057	44844692	+	203	3138	SIK1
chr1	156214627	156216110	+	203	2540	PAQR6
chr19	45887943	45889709	+	203	-14981	ERCC2
chr10	116276009	116277259	+	203	10051	ABLIM1
chr22	24255274	24256318	+	203	-14679	MIF-AS1
chr15	93447076	93448316	+	203	67	MIR3175
chr11	64863400	64864436	+	203	331	VPS51
chr15	68590044	68595580	+	202	22671	FEM1B
chr18	29029523	29032793	+	202	3426	DSG3
chr16	24550942	24552401	+	201	763	RBBP6
chr8	26281006	26284492	+	201	34843	BNIP3L
chr20	43538413	43539216	+	201	113	PABPC1L
chr3	39194395	39195102	+	201	354	CSRNP1
chr6	26122673	26123999	+	201	796	HIST1H2BC
chr1	145438598	145439478	+	201	-309	TXNIP
chr17	29297896	29298513	+	200	248	RNF135
chr15	41143720	41147044	+	200	-8660	SPINT1-AS1
chr22	38301584	38304149	+	200	711	MICALL1
chr1	151961169	151964018	+	200	4121	S100A10
chr7	102036291	102038171	+	199	427	PRKRIP1
chr5	148865510	148867281	+	199	56186	MIR145
chrX	153626842	153629082	+	199	-660	SNORA70
chr17	74561411	74565119	+	199	5550	SNORD1A
chr5	179255807	179256596	+	199	8359	SQSTM1
chrX	1499484	1505169	+	199	8713	SLC25A6
chr7	148823571	148824475	+	199	515	ZNF398
chr7	123303985	123309606	+	198	10934	LMOD2
chr6	4776613	4778396	+	198	824	CDYL
chr5	139927164	139927800	+	198	231	EIF4EBP3
chr15	64444087	64447104	+	198	1679	SNX22
chr11	34126595	34127500	+	197	-64	NAT10
chr2	14772916	14775742	+	197	1522	FAM84A
chr5	133555129	133557145	+	197	5108	PPP2CA
chr16	4979135	4982401	+	197	6368	PPL
chr16	30759001	30760635	+	196	198	PHKG2
chr5	135527012	135528934	+	196	878	SMIM32
chr18	61255283	61258580	+	196	2397	SERPINB13
chrX	3733572	3734530	+	196	27884	LOC389906
chr1	11072786	11073216	+	196	322	TARDBP
chr16	31499165	31500601	+	196	5444	SLC5A2
chr20	49547180	49548540	+	196	-110	ADNP
chr3	194991598	194992693	+	196	-250	XXYLT1
chr3	51426436	51429336	+	196	-813	RBM15B
chr9	99639486	99640025	+	196	8573	LOC100132781
chr17	42296781	42298667	+	196	526	UBTF
chr8	11704011	11707038	+	196	20135	CTSB
chr11	62618416	62619377	+	196	1611	SNORD22
chr19	7540906	7545638	+	196	-5025	LOC100128573
chr17	65988854	65989703	+	196	487	C17orf58
chr5	180660819	180664501	+	196	6229	SNORD96A
chr19	23945770	23947067	+	196	672	RPSAP58
chr21	45191058	45196174	+	196	2640	CSTB
chr12	8986483	8993567	+	195	-7575	A2ML1
chr12	8975286	8978138	+	195	1644	A2ML1
chr19	16214047	16215216	+	195	-7859	RAB8A
chr6	159182477	159186445	+	195	1324	MIR3918
chr16	4939397	4946585	+	195	44145	PPL
chr11	59577511	59578480	+	195	350	MRPL16
chr7	148982243	148982725	+	195	112	LOC155060
chr1	152275084	152276223	+	195	-10282	FLG-AS1
chr15	52233027	52233979	+	194	-17186	LOC100422556
chr7	5490095	5492359	+	194	-22669	LOC100129484
chr12	120632554	120634512	+	194	-1020	GCN1
chr13	45914467	45915282	+	194	545	TPT1
chr18	47013412	47014729	+	194	327	MIR1539
chr1	173830433	173833740	+	193	-300	GAS5-AS1
chr7	5467848	5470378	+	193	-555	LOC100129484
chr2	20397520	20401832	+	193	25251	SDC1
chr3	5021123	5022762	+	193	-296	BHLHE40-AS1
chr20	17590044	17595387	+	193	42116	DSTN
chr1	24653839	24662058	+	193	8418	GRHL3
chr19	49055465	49057840	+	193	1223	SULT2B1
chr19	49994814	49997852	+	193	1901	SNORD35A
chr6	10415583	10416543	+	193	-593	TFAP2A
chr14	23350969	23352925	+	193	-485	REM2
chr19	55587275	55590024	+	193	1428	EPS8L1
chr3	49066045	49067066	+	193	320	IMPDH2
chr8	95653597	95655121	+	193	995	ESRP1
chr2	69533861	69535387	+	193	79762	GFPT1
chr2	202033184	202039051	+	193	-11487	CASP10
chr4	8429532	8430299	+	193	12537	ACOX3
chr1	24676480	24686940	+	193	32180	GRHL3
chr17	78977360	78978662	+	192	12370	CHMP6
chr8	145749241	145751136	+	192	2228	LRRC24
chr4	103711543	103712744	+	191	13949	LOC102723704
chr1	36771433	36773246	+	191	345	SH3D21
chr16	21294897	21295456	+	190	-16994	CRYM-AS1
chr8	11707986	11711316	+	190	16008	CTSB
chr2	192542783	192544545	+	190	802	NABP1
chr2	178088331	178094821	+	190	14122	MIR4444-1
chr1	150528770	150536070	+	189	8015	MIR4257
chr6	7557463	7562467	+	189	18157	DSP
chr16	67969140	67970740	+	189	840	PSMB10
chr11	87907810	87908624	+	188	418	RAB38
chr10	106014688	106015164	+	188	458	GSTO1
chr16	70719349	70720463	+	188	48	MTSS1L
chr8	26243263	26245563	+	188	-3493	BNIP3L
chr1	179050923	179051907	+	188	303	TOR3A
chr8	128748982	128751405	+	188	2513	MYC
chr11	62558907	62559554	+	188	256	TMEM223
chr4	38685907	38688041	+	188	-20725	KLF3-AS1
chr5	175839161	175843538	+	187	2221	CLTB
chr3	50696997	50700731	+	187	-13647	MIR4787
chr12	50158764	50159850	+	187	23715	TMBIM6
chr7	33074623	33076272	+	187	5330	NT5C3A
chr17	62223372	62225050	+	187	512	SNORA50C
chr11	85661220	85663231	+	187	96081	CCDC83
chr8	48565637	48567044	+	187	-310	SPIDR
chrX	12995338	12996979	+	187	2932	TMSB4X
chr14	105413568	105414900	+	187	22586	AHNAK2
chr1	155178123	155179409	+	187	276	MTX1
chr16	20909071	20913065	+	187	-122	LYRM1
chr1	155205823	155207140	+	187	4585	GBA
chr11	34644179	34648098	+	187	3550	EHF
chr6	26141138	26143530	+	187	-14225	HIST1H1E
chr9	34254621	34256404	+	187	73735	KIF24
chr6	27792185	27792714	+	187	546	HIST1H4J
chr17	79804278	79805686	+	186	-12056	PPP1R27
chr2	26361959	26362825	+	186	-33568	GAREM2
chr19	58520686	58521786	+	186	-6522	ZNF606
chr16	67233044	67233577	+	185	282	ELMO3
chr12	125399475	125401686	+	185	487	MIR5188
chr12	52630688	52632900	+	185	4840	KRT7
chr16	70610801	70611780	+	185	-2508	IL34
chr6	1611120	1611896	+	185	827	FOXC1
chr1	228593003	228594568	+	185	732	TRIM11
chr1	8085294	8086382	+	185	555	ERRFI1
chr7	30674266	30675681	+	185	40464	GARS
chr5	2740866	2741370	+	185	10651	IRX2
chr12	54680736	54682023	+	185	6846	HNRNPA1P10
chr20	62153574	62159277	+	185	4331	PPDPF
chr20	30777533	30779587	+	185	-397	TSPY26P
chr15	59414771	59417341	+	184	18772	CCNB2
chr19	44151374	44151705	+	184	-7548	CADM4
chr12	56554617	56556095	+	184	3311	MYL6
chr4	57526534	57528124	+	184	-4641	HOPX
chr14	23346487	23349784	+	184	-4297	REM2
chr1	51810116	51810970	+	184	245	TTC39A
chr7	129945128	129946736	+	184	12958	CPA4
chr19	49091869	49093659	+	184	13771	SULT2B1
chr9	130285849	130293433	+	184	41755	FAM129B
chr12	70758862	70760383	+	184	-440	KCNMB4
chr16	57701031	57704062	+	184	389	ADGRG3
chr6	35393262	35397683	+	184	-24666	FANCE
chr12	9025078	9028330	+	184	29104	A2ML1
chr9	130319011	130323986	+	184	9898	FAM129B
chr16	4959632	4962864	+	184	25888	PPL
chr3	50158013	50159504	+	184	-20337	RBM5-AS1
chr9	127618446	127619953	+	184	3503	WDR38
chr19	49098614	49100506	+	184	-10440	SPACA4
chr12	9019772	9023006	+	184	23789	A2ML1
chr8	22540196	22543421	+	184	8094	EGR3
chr6	71998489	71998743	+	184	471	OGFRL1
chr19	56186225	56186965	+	184	34	EPN1
chr20	30256600	30259689	+	184	32453	COX4I2
chr12	8979600	8982900	+	184	6182	A2ML1
chr15	90011638	90014500	+	184	26745	RHCG
chr8	101925634	101930096	+	184	34934	YWHAZ
chr8	11724366	11725597	+	184	678	CTSB
chr19	49080827	49082758	+	184	2799	SULT2B1
chr12	8984504	8986368	+	184	10368	A2ML1
chr6	26215194	26216834	+	184	858	HIST1H2BG
chr11	64659694	64661393	+	184	378	MIR194-2HG
chr22	36782451	36784017	+	183	878	MYH9
chr8	21994214	21997576	+	183	3569	REEP4
chr19	5690166	5694154	+	183	1814	RPL36
chr1	27114258	27115160	+	183	30	PIGV
chr6	32939762	32940957	+	183	-502	BRD2
chr19	51482025	51486131	+	183	2993	KLK7
chr9	140120200	140125710	+	183	937	RNF224
chr4	83343133	83345374	+	183	7125	HNRNPDL
chr15	45404383	45409628	+	183	482	DUOXA2
chr1	201364711	201368501	+	183	2063	LAD1
chr18	29034208	29036482	+	183	7613	DSG3
chr2	20413745	20421831	+	183	7139	SDC1
chr6	36570872	36576274	+	183	11483	SRSF3
chr6	43595268	43597283	+	183	708	GTPBP2
chr1	155208564	155210728	+	183	1420	GBA
chr6	12297405	12299266	+	183	7806	EDN1
chr17	33570099	33572424	+	183	1175	SLFN5
chr2	27665082	27665805	+	183	210	KRTCAP3
chr6	43755106	43755670	+	183	15666	VEGFA
chr16	230223	231979	+	183	768	HBQ1
chr6	26026749	26027525	+	183	343	HIST1H4B
chr1	27724919	27728837	+	183	7730	GPR3
chr21	40183072	40187156	+	182	7359	ETS2
chr2	65294935	65297453	+	182	12699	CEP68
chr18	9613569	9614919	+	182	361	PPP4R1
chr19	11200137	11201677	+	182	869	LDLR
chr7	5465816	5467690	+	182	1805	LOC100129484
chr17	54962843	54965797	+	182	-2046	MTVR2
chr10	105350887	105353281	+	182	-74885	NEURL1-AS1
chr16	88778587	88779931	+	182	3486	MIR4722
chr9	130324080	130326856	+	181	5928	FAM129B
chr6	26124392	26126858	+	181	1252	HIST1H2AC
chr12	53845948	53846638	+	181	407	PCBP2
chr2	162095140	162095819	+	180	-5771	LINC01806
chr19	39585905	39587543	+	180	11779	ACP7
chr15	74719755	74726283	+	180	3026	SEMA7A
chr1	82265931	82268965	+	180	826	ADGRL2
chr1	43854105	43854687	+	180	1087	MED8
chr20	61557372	61558006	+	179	214	DIDO1
chr5	90675959	90676959	+	179	295	ARRDC3-AS1
chr9	95371134	95371807	+	179	-8862	LOC100128361
chr20	44562637	44563216	+	179	-391	PCIF1
chr17	76337781	76338267	+	179	18136	SOCS3
chr2	73298033	73299332	+	179	-223	SFXN5
chr3	49314250	49314863	+	179	-48	C3orf62
chr3	193854147	193856234	+	179	1259	HES1
chr17	43506253	43510793	+	178	-860	ARHGAP27
chr5	179286095	179286626	+	178	357	LOC100996419
chr16	739955	740652	+	178	121	WDR24
chr5	141016920	141023025	+	178	3455	RELL2
chr5	175836480	175839038	+	178	5811	CLTB
chr1	155231217	155232372	+	178	382	SCAMP3
chr15	72489785	72491230	+	178	-371	GRAMD2A
chr3	52080842	52082900	+	178	8590	DUSP7
chr8	101732843	101734215	+	178	786	PABPC1
chr10	126605401	126606604	+	178	-24690	ZRANB1
chr16	57653812	57657837	+	178	1914	ADGRG1
chr6	43020951	43021668	+	178	374	CUL7
chr19	40926712	40927480	+	178	4836	SERTAD1
chr16	576502	577720	+	178	296	LINC00235
chr19	1248653	1256423	+	177	3986	MIDN
chr1	86046424	86047717	+	177	626	CYR61
chr20	57606877	57608024	+	177	-28	ATP5F1E
chr9	88896757	88898031	+	177	96	ISCA1
chr1	161050122	161051575	+	177	8537	NECTIN4
chr5	141228557	141229260	+	177	16859	PCDH1
chr5	148864432	148865335	+	177	54674	MIR145
chr17	79799520	79802579	+	177	-8123	PPP1R27
chr19	35615346	35617733	+	177	2935	MIR6887
chr2	10132642	10137884	+	177	43471	GRHL1
chr19	50886774	50888168	+	177	-109	POLD1
chr12	122237257	122239152	+	176	2648	LINC01089
chr12	106695809	106696134	+	176	-598	TCP11L2
chr14	31675821	31677474	+	176	82	HECTD1
chr6	86302867	86304367	+	176	257	SNX14
chr22	29168862	29169230	+	176	-79	CCDC117
chr22	38598097	38600651	+	176	347	MAFF
chr2	91847844	91848156	+	176	-25	LOC654342
chr6	44265039	44266171	+	175	-147	TCTE1
chr12	52640819	52645539	+	175	-1947	KRT7-AS
chr3	47048804	47051913	+	175	-2674	NRADDP
chr19	16192431	16194859	+	175	6510	TPM4
chrX	48432875	48434179	+	175	786	RBM3
chr16	66954773	66956440	+	175	-2719	CDH16
chr7	6447602	6450220	+	175	34785	RAC1
chr12	6431020	6432604	+	175	9995	PLEKHG6
chr22	50163516	50166845	+	175	52799	BRD1
chr9	139252592	139256974	+	175	3480	DNLZ
chr10	104839428	104841119	+	175	73305	NT5C2
chr17	4457601	4460108	+	175	-173	MYBBP1A
chr17	79045727	79046212	+	175	37022	BAIAP2
chr19	2036586	2037590	+	175	14155	MKNK2
chr10	11489993	11493077	+	175	82744	USP6NL
chr19	16208367	16211057	+	175	-12778	RAB8A
chr22	39714536	39715405	+	175	148	SNORD43
chr9	136226181	136228645	+	175	3992	SURF2
chr13	78226731	78228089	+	175	9528	LOC100129307
chr6	42078500	42082853	+	175	30039	C6orf132
chr14	88237576	88237908	+	175	-116104	LINC02330
chr12	119616731	119617860	+	175	700	HSPB8
chr7	5515324	5516542	+	175	19615	MIR589
chr5	138271173	138273932	+	175	61463	CTNNA1
chr14	23435417	23437413	+	175	10017	AJUBA
chr14	71277023	71278177	+	175	-1712	MAP3K9
chrX	48927252	48930862	+	175	2647	PRAF2
chr8	82633284	82633608	+	174	93	ZFAND1
chr10	72972297	72974001	+	174	857	UNC5B
chr21	40188248	40195307	+	174	14022	ETS2
chr1	153619068	153621263	+	174	-10965	SNAPIN
chr1	10698091	10699328	+	174	158024	CASZ1
chr17	6898376	6899901	+	174	-246	ALOX12
chr14	104589055	104589776	+	174	-5575	MIR203B
chrX	151133884	151137837	+	174	7291	GABRE
chr17	17585598	17586193	+	174	1108	RAI1
chr14	99973070	99977455	+	174	27523	CCNK
chr12	122751938	122752550	+	174	-874	VPS33A
chr20	34324542	34326521	+	174	4727	RBM39
chr19	49074837	49076397	+	174	-3376	SULT2B1
chr7	1003244	1004873	+	174	-9015	ADAP1
chr12	677587	679428	+	174	17145	LOC105369595
chr11	65617440	65621571	+	174	6299	CFL1
chr9	130249653	130250562	+	174	35573	LRSAM1
chr9	130889558	130890683	+	174	347	PTGES2
chr20	61528651	61532534	+	174	-16337	SNORA117
chr14	71275211	71276592	+	174	-13	MAP3K9
chr15	90003894	90009648	+	174	33043	RHCG
chr20	368425	371726	+	174	8088	TRIB3
chr5	150404735	150408959	+	174	6874	GPX3
chr10	47127680	47131824	+	174	4084	HNRNPA1P33
chr8	38964830	38965687	+	174	210	ADAM32
chr1	201267672	201270832	+	174	16672	PKP1
chr8	22547128	22550208	+	174	1234	EGR3
chr19	18498709	18502197	+	174	3081	MIR3189
chr6	31087800	31088279	+	174	213	CDSN
chr19	39182345	39184109	+	174	44971	ACTN4
chr3	20081386	20083122	+	174	730	KAT2B
chr1	1655543	1656020	+	174	78	CDK11B
chr7	123380038	123381534	+	174	8339	WASL
chr22	30798810	30799728	+	173	6339	SEC14L2
chr12	122753310	122755097	+	173	-2833	VPS33A
chr4	15656232	15657543	+	173	148	FBXL5
chr22	38613847	38615275	+	173	6166	SNORA92
chr22	38304488	38308672	+	173	4425	MICALL1
chr9	130272230	130272737	+	173	57949	LRSAM1
chr16	18812283	18813024	+	172	39	ARL6IP1
chr1	24070006	24070651	+	172	472	ELOA
chr16	4972481	4975790	+	172	13001	PPL
chr21	40196049	40197958	+	172	19248	ETS2
chr12	69209906	69212265	+	172	8288	MDM2
chr19	49464594	49466093	+	172	-3223	FTL
chr15	63340117	63341464	+	172	154	TPM1
chr1	179055875	179057920	+	171	5785	TOR3A
chr5	139718089	139720112	+	171	7088	HBEGF
chr6	31605669	31606022	+	171	4281	MIR6832
chr11	411177	411831	+	171	3495	SIGIRR
chr7	72395572	72396245	+	171	29394	NSUN5P2
chr10	135236437	135237239	+	171	1283	SPRN
chr1	161041678	161045568	+	170	-3863	ARHGAP30
chr16	20868869	20869170	+	170	-42171	LYRM1
chr1	16478945	16481180	+	170	2542	EPHA2
chr2	10926335	10927102	+	170	26247	PDIA6
chr17	62770882	62773395	+	170	-4739	MIR6080
chr17	1419882	1420909	+	169	182	PITPNA-AS1
chr18	61637279	61638419	+	169	586	SERPINB8
chr7	73864467	73866621	+	169	-2576	GTF2IRD1
chr3	128542919	128544259	+	169	46795	LOC653712
chr6	170124226	170124837	+	169	-425	PHF10
chr7	73891778	73892637	+	169	24087	GTF2IRD1
chr19	39226538	39227483	+	169	8104	CAPN12
chr4	756704	760719	+	169	16925	LOC100129917
chr1	116519001	116519961	+	169	362	SLC22A15
chr8	11719664	11721734	+	169	4960	CTSB
chr19	44168045	44169770	+	169	5591	PLAUR
chr3	23986803	23987809	+	169	-306	NR1D2
chr1	228675104	228675903	+	169	435	RNF187
chr20	33103465	33104555	+	169	-179	DYNLRB1
chr11	762613	766517	+	169	12937	GATD1
chr1	39956022	39957153	+	169	-731	BMP8A
chr4	2937998	2939895	+	169	1673	NOP14-AS1
chr19	40314662	40315370	+	169	5426	MIR6719
chr1	201271063	201280856	+	168	23379	PKP1
chr11	9779384	9781173	+	168	438	SBF2-AS1
chr11	694322	696388	+	168	-236	TMEM80
chr7	48146426	48150234	+	168	19479	UPP1
chr11	57069943	57071883	+	168	21500	TNKS1BP1
chr16	70813024	70813328	+	168	21903	VAC14
chr14	103983488	103988848	+	168	3028	CKB
chr1	155100400	155104216	+	168	1959	EFNA1
chr8	146012462	146014650	+	168	-826	ZNF34
chr1	33721376	33722465	+	168	-254	ZNF362
chr8	26248725	26249132	+	167	1022	BNIP3L
chr8	103661956	103664683	+	166	2873	KLF10
chr8	95651919	95653475	+	166	-667	ESRP1
chr4	95373113	95373658	+	166	377	PDLIM5
chr1	180173267	180173859	+	166	6419	FLJ23867
chr20	62526427	62527025	+	166	271	DNAJC5
chr11	797506	798905	+	166	64	SLC25A22
chr9	38067158	38068199	+	165	1532	SHB
chr1	68182550	68183900	+	165	32365	GADD45A
chr1	207218458	207223313	+	165	3537	YOD1
chr6	83902547	83904195	+	165	284	PGM3
chr16	57843186	57844402	+	164	-755	LOC388282
chr14	100704408	100705088	+	164	-354	YY1
chr15	101444456	101453130	+	164	-10627	LRRK1
chr1	152280470	152283635	+	164	-3883	FLG-AS1
chr17	8042226	8042584	+	164	5984	MIR6883
chr12	13366851	13369602	+	164	18624	EMP1
chr20	1288789	1290469	+	164	4688	SDCBP2
chr9	115927387	115932171	+	164	16541	SLC31A2
chr19	39259042	39261101	+	164	4086	LGALS7
chr17	74074372	74076898	+	164	372	ZACN
chr1	153582870	153585577	+	164	1421	S100A16
chr7	102073513	102074398	+	164	-22	ORAI2
chr12	49412040	49412790	+	164	116	PRKAG1
chr9	71873456	71876003	+	164	47243	BANCR
chr8	26271505	26273339	+	164	24516	BNIP3L
chr1	33646634	33647720	+	164	494	TRIM62
chr1	10743084	10744048	+	164	113167	CASZ1
chr1	10705403	10712495	+	164	147784	CASZ1
chr11	65339864	65340426	+	164	325	FAM89B
chr20	1285521	1288669	+	164	7222	SDCBP2
chr1	44456171	44458171	+	163	-97	CCDC24
chr19	3185694	3186539	+	163	241	NCLN
chr12	9023098	9024214	+	163	26056	A2ML1
chr19	583478	585216	+	163	-5546	HCN2
chr16	70321522	70323411	+	163	946	AARS
chr13	110434162	110438840	+	163	2413	IRS2
chr6	89795113	89796326	+	163	5290	PNRC1
chr16	87892711	87897006	+	163	8247	SLC7A5
chr19	42923493	42923988	+	163	-4167	LIPE-AS1
chr1	155207269	155208041	+	163	3411	GBA
chr12	8994504	8994881	+	163	-2908	A2ML1
chr19	51296695	51298814	+	163	4082	ACP4
chr12	52633034	52635579	+	163	6926	KRT7-AS
chr17	4429876	4431207	+	163	28140	MYBBP1A
chr16	68872068	68874334	+	163	-4308	TANGO6
chr11	718993	722872	+	163	14812	EPS8L2
chr2	215814305	215815008	+	163	82154	ABCA12
chr19	2249459	2251596	+	163	-111	MIR4321
chrX	209166	210164	+	163	11604	PLCXD1
chr7	75947172	75948341	+	163	15881	HSPB1
chr6	42093015	42093982	+	163	17217	C6orf132
chr8	144932632	144933878	+	163	-10109	NRBP2
chr3	196762609	196763859	+	163	-6547	MELTF
chr17	17715423	17716382	+	163	957	MIR6777
chr15	75640168	75641874	+	163	1061	NEIL1
chr18	61567146	61568116	+	163	-7593	SERPINB10
chrX	192836	194032	+	163	443	PLCXD1
chr11	696481	697308	+	163	-1140	DEAF1
chr16	57669889	57671809	+	163	-2358	ADGRG1
chr16	81478421	81480756	+	163	813	CMIP
chr3	12771372	12774601	+	163	27822	TMEM40
chr9	130310216	130313264	+	163	19656	FAM129B
chr10	70231311	70231988	+	163	81	DNA2
chr10	32292655	32293804	+	163	52142	KIF5B
chr19	542943	545546	+	163	210	GZMM
chr15	74715598	74718006	+	163	9243	SEMA7A
chr17	54983859	54987827	+	163	5566	TRIM25
chr16	87869178	87871893	+	163	-2269	MIR6775
chr14	50359738	50361063	+	163	664	ARF6
chr10	120839675	120840129	+	162	494	EIF3A
chr2	24163331	24163640	+	162	109	UBXN2A
chr8	42272006	42274755	+	162	24101	VDAC3
chr1	2337004	2339130	+	162	5943	PEX10
chr12	28123114	28123693	+	162	-509	PTHLH
chr17	8052575	8054864	+	162	2034	PER1
chr16	20902797	20903946	+	162	-7819	LYRM1
chr12	53875597	53878014	+	162	16639	MAP3K12
chr9	74967525	74970383	+	162	10554	ZFAND5
chr22	31675584	31679351	+	162	11053	PIK3IP1
chr16	2201274	2204012	+	162	2463	SNORD60
chr9	139750609	139754808	+	162	5889	MAMDC4
chr16	66958400	66959371	+	162	554	RRAD
chr14	59655545	59656514	+	161	648	DAAM1
chr15	69747851	69749686	+	161	3609	RPLP1
chr1	17730799	17733245	+	161	33037	RCC2
chr8	95667891	95668658	+	161	14910	ESRP1
chr11	534706	535658	+	161	385	HRAS
chr14	23349883	23350853	+	161	-2064	REM2
chr15	66789686	66791565	+	161	-472	SNAPC5
chr9	130262029	130263756	+	161	48358	LRSAM1
chr6	7579284	7582114	+	161	-9733	SNRNP48
chr1	86049501	86050968	+	161	3790	CYR61
chr5	148731341	148733898	+	161	4586	GRPEL2-AS1
chr19	17974659	17977178	+	161	2521	SNORA68
chr15	68567445	68569090	+	161	-1874	FEM1B
chrX	283724	284810	+	160	2882	LINC00685
chr16	3508031	3508549	+	160	305	NAA60
chr9	140114116	140115215	+	160	1110	RNF208
chr19	43975216	43976129	+	160	-5841	LYPD3
chr10	93998758	93999997	+	160	3659	CPEB3
chr11	727178	731258	+	160	-18214	TALDO1
chr8	26245694	26246810	+	160	-1654	BNIP3L
chr2	10102537	10104246	+	160	11599	GRHL1
chr5	150399808	150401734	+	160	798	GPX3
chr1	201979804	201987230	+	160	3827	ELF3
chr2	110374400	110377461	+	159	4019	SOWAHC
chr17	4847321	4849038	+	159	4202	PFN1
chr17	17005434	17006990	+	159	60138	MPRIP
chr11	392282	393619	+	159	351	PKP3
chr14	100751030	100752094	+	159	7868	MIR6764
chr8	82192759	82196783	+	159	2053	FABP5
chr1	10702578	10704506	+	159	153191	CASZ1
chr11	34680872	34683875	+	159	28362	EHF
chr1	8070053	8071390	+	159	15672	ERRFI1
chr9	12777144	12779275	+	159	3197	LURAP1L
chr2	232316997	232319177	+	159	2560	SNORA75
chr19	1441988	1442575	+	159	3857	RPS15
chr10	47125755	47126308	+	159	7805	HNRNPA1P33
chr11	65542935	65544481	+	159	4354	AP5B1
chr11	2421081	2421951	+	159	-202	TSSC4
chr2	24232534	24233218	+	159	-81	MFSD2B
chr19	812082	814294	+	159	-396	MIR3187
chr3	12783430	12786348	+	159	15919	TMEM40
chr19	42901232	42907513	+	159	3072	LIPE-AS1
chr3	156859154	156861626	+	159	18159	CCNL1
chr12	9028506	9029829	+	159	31567	A2ML1
chr16	57700063	57700952	+	158	-1650	ADGRG3
chr10	75006538	75007189	+	158	226	DNAJC9
chr2	74685489	74686816	+	158	625	WBP1
chr1	181065926	181067897	+	158	9273	IER5
chr12	9001270	9002705	+	158	4387	A2ML1
chr15	45421076	45422169	+	158	437	DUOXA1
chr2	29438602	29439975	+	157	7478	ALK
chr17	37895047	37898058	+	157	332	GRB7
chr16	89630191	89630718	+	157	2616	SNORD68
chr22	38344966	38347433	+	157	3455	C22orf23
chr9	130283165	130285034	+	157	47297	FAM129B
chr18	29055094	29055434	+	157	-22703	DSG2
chr10	28912564	28912922	+	157	-53681	BAMBI
chr8	11665691	11666302	+	156	70	FDFT1
chr6	134488799	134490413	+	156	6428	SGK1
chr1	151952031	151954205	+	156	13596	S100A10
chr6	33160852	33161328	+	156	-845	COL11A2
chr10	79800618	79802662	+	156	8122	RPS24
chr3	134075151	134077097	+	156	10580	MIR6827
chr18	28641770	28643153	+	156	-19680	DSC3
chr21	43720235	43723549	+	156	13814	TFF3
chr19	21324955	21325741	+	156	535	ZNF431
chr19	2274957	2276960	+	156	6223	PEAK3
chr7	157129813	157131997	+	156	1194	DNAJB6
chr5	133529888	133532034	+	156	-18237	SKP1
chr19	14201452	14203187	+	156	-932	SAMD1
chr12	56552270	56554486	+	156	1333	MYL6
chr12	53613330	53615599	+	155	-267	RARG
chr1	36850194	36851464	+	155	699	STK40
chr6	33172147	33173087	+	155	203	HSD17B8
chr2	219134663	219136409	+	155	421	PNKD
chr6	30580450	30581151	+	155	4284	PPP1R10
chr16	2012587	2014601	+	155	-487	SNORA64
chr18	29061530	29065313	+	155	-14546	DSG2
chr14	60716139	60716511	+	155	359	PPM1A
chr19	1107795	1110344	+	155	4592	GPX4
chr9	130890896	130891943	+	155	611	PTGES2-AS1
chr14	61788361	61789234	+	155	636	PRKCH
chr3	150480186	150481207	+	155	239	SIAH2
chr13	76436682	76436966	+	155	-8350	LMO7DN
chr18	3448531	3453829	+	155	-223	TGIF1
chr2	70145053	70150775	+	155	5741	MXD1
chr6	43591736	43593591	+	155	2427	GTPBP2
chr2	70313452	70317239	+	155	760	PCBP1
chr8	74207002	74207549	+	155	438	RDH10
chr2	207938449	207938869	+	155	36138	MIR2355
chr5	68789006	68790934	+	154	1380	OCLN
chr19	15529538	15530242	+	154	42	AKAP8L
chr12	12714383	12715264	+	154	625	DUSP16
chr15	83478495	83479358	+	154	546	WHAMM
chr3	42842364	42845914	+	154	1795	HIGD1A
chr19	1256540	1258898	+	154	9167	MIDN
chr1	28903134	28904962	+	154	1286	SNORD99
chr3	50654426	50655842	+	154	572	MAPKAPK3
chr19	39601469	39608085	+	154	-11643	PAK4
chr17	7254087	7255273	+	154	-528	KCTD11
chr15	66161834	66162786	+	154	513	RAB11A
chr1	36787089	36790274	+	154	568	EVA1B
chr7	55279570	55282359	+	154	-24322	EGFR-AS1
chr16	1755512	1756395	+	154	-231	MAPK8IP3
chr19	39575407	39576938	+	154	1227	ACP7
chr6	4775178	4776365	+	154	-909	CDYL
chr10	116275455	116275920	+	154	10998	ABLIM1
chr2	202030823	202033103	+	153	-9448	CFLAR-AS1
chr15	98503914	98505536	+	153	792	ARRDC4
chr2	95964232	95965300	+	153	1694	KCNIP3
chr19	39184376	39184884	+	153	46374	ACTN4
chr1	1207674	1209285	+	153	755	UBE2J2
chr16	20857259	20859128	+	153	-40398	ERI2
chr6	31869268	31870498	+	153	-114	ZBTB12
chr17	7476084	7477543	+	153	789	EIF4A1
chr10	3814882	3815435	+	153	12315	KLF6
chr8	95712103	95713466	+	153	-19319	DPY19L4
chr17	16963046	16964617	+	153	17757	MPRIP
chr11	14279547	14279950	+	153	100283	RRAS2
chr19	47729313	47730083	+	153	-501	MIR3190
chr10	74113817	74114653	+	153	672	DNAJB12
chr17	45020291	45023529	+	153	21427	GOSR2
chr3	5261942	5263656	+	152	29141	MIR4790
chr18	61260131	61261108	+	152	6085	SERPINB13
chr22	19016815	19017638	+	152	7089	DGCR10
chr12	680263	680760	+	152	15141	LOC105369595
chr17	8378985	8381880	+	152	41262	NDEL1
chr7	33050887	33053162	+	152	28753	NT5C3A
chr19	43707251	43709654	+	152	1474	PSG4
chr6	32949274	32951547	+	152	9549	BRD2
chr1	16469961	16471915	+	152	11666	EPHA2
chr8	95715731	95716663	+	152	-15906	DPY19L4
chr6	26217152	26217904	+	152	380	HIST1H2AE
chr17	4417070	4419481	+	152	16137	SPNS2
chr17	4166776	4167508	+	152	0	ANKFY1
chr12	54678984	54680615	+	152	5266	HNRNPA1P10
chrX	45709822	45710808	+	152	605	LOC401585
chr15	60670746	60672573	+	152	18526	ANXA2
chr11	14280561	14285371	+	152	97065	RRAS2
chr16	20851605	20855687	+	152	-35851	ERI2
chr17	8294472	8297119	+	152	5349	RNF222
chr16	56978499	56980694	+	152	13594	HERPUD1
chr16	87874797	87876955	+	152	-7610	MIR6775
chr22	19022645	19026335	+	152	11398	DGCR11
chr17	17739727	17741589	+	152	-333	SREBF1
chrX	84625387	84630018	+	152	7046	POF1B
chr19	8435656	8436471	+	152	7052	ANGPTL4
chr20	1300633	1303060	+	152	-4141	SDCBP2-AS1
chr8	26284605	26287056	+	152	37924	BNIP3L
chr4	57332827	57333498	+	152	-600	SRP72
chr9	33750724	33751297	+	152	191	PRSS3
chr10	118237771	118238182	+	152	50552	PNLIPRP3
chr8	54624898	54625386	+	152	130460	ATP6V1H
chr17	3561972	3566634	+	152	7670	TAX1BP3
chr7	5482167	5484118	+	152	-14584	LOC100129484
chr4	100867856	100868534	+	152	-312	DNAJB14
chr9	131760318	131766117	+	152	27415	SH3GLB2
chr10	11493221	11495086	+	152	80126	USP6NL
chr20	30287209	30288839	+	152	-21286	ABALON
chr15	45425611	45427173	+	152	4200	DUOX1
chr12	92536273	92536927	+	152	7	LINC01619
chr19	49088534	49090346	+	152	10447	SULT2B1
chr16	87897741	87898241	+	152	5114	SLC7A5
chr9	115919357	115920531	+	152	6706	SLC31A2
chr7	100275822	100277877	+	152	5486	GNB2
chrX	84630185	84632990	+	152	3161	POF1B
chr3	150179148	150180416	+	152	53660	TSC22D2
chr9	130296607	130300272	+	152	32957	FAM129B
chr17	79008971	79010281	+	152	679	BAIAP2
chr16	68391642	68392520	+	152	47064	PRMT7
chr5	114937440	114938133	+	152	-66	LOC101927100
chr7	129464426	129466284	+	152	-50501	MIR183
chr5	141237104	141240492	+	152	6969	PCDH1
chr22	38335954	38338470	+	152	12442	C22orf23
chr10	118211828	118213328	+	152	25154	PNLIPRP3
chr2	95958433	95964083	+	152	-1814	KCNIP3
chr16	30106608	30107939	+	152	248	YPEL3
chr20	30282269	30284850	+	152	-25751	ABALON
chr18	61476305	61477497	+	152	31890	SERPINB7
chr19	49078817	49079606	+	152	218	SULT2B1
chr10	103329637	103330577	+	152	17920	POLL
chr17	7358600	7360320	+	152	11054	CHRNB1
chr19	3979006	3980378	+	152	2878	SNORD37
chr2	24299793	24300610	+	152	457	FAM228B
chr5	175823384	175825466	+	152	-8497	NOP16
chr11	62368784	62369310	+	152	265	MTA2
chrX	84633200	84634647	+	152	825	POF1B
chr12	9015599	9016822	+	152	18610	A2ML1
chr7	1599031	1599790	+	152	-3344	TMEM184A
chr5	72744169	72744561	+	152	-13	FOXD1
chr22	50924087	50925222	+	152	-559	MIOX
chr20	34206862	34207861	+	152	3555	SPAG4
chr7	5484315	5485054	+	152	-16126	LOC100129484
chr11	46699788	46700651	+	152	21996	ARHGAP1
chr19	49067859	49069180	+	152	-10474	SULT2B1
chr1	228337616	228340153	+	152	1469	GJC2
chr7	100032825	100034091	+	152	638	PPP1R35
chr8	26263981	26264313	+	152	16241	BNIP3L
chr18	9542151	9543340	+	152	67215	RALBP1
chr11	67140000	67141273	+	152	570	CLCF1
chr19	59061658	59063648	+	152	1001	MIR6807
chr1	161129118	161129680	+	152	145	USP21
chr11	34659781	34660389	+	152	6074	EHF
chr16	730309	731479	+	152	783	STUB1
chr16	20855898	20856607	+	152	-38457	ERI2
chr5	74632393	74634262	+	152	334	HMGCR
chr19	56116647	56117462	+	151	5348	ZNF524
chr11	503744	504817	+	151	2541	RNH1
chr17	3558023	3561852	+	151	12036	TAX1BP3
chr8	128753718	128754982	+	151	6670	MYC
chr7	48140443	48144440	+	151	13590	UPP1
chr17	79095284	79097083	+	151	2990	MIR657
chr2	64686619	64687933	+	151	5949	LGALSL
chr17	4402019	4405250	+	151	1496	SPNS2
chr19	1468965	1472883	+	151	8304	C19orf25
chr11	62554260	62555066	+	151	-211	TMEM179B
chr16	56966127	56967724	+	151	923	HERPUD1
chr21	43654735	43655426	+	151	15072	ABCG1
chr14	105714936	105715658	+	151	418	BTBD6
chr2	113875588	113878561	+	151	1604	IL1RN
chr18	61474134	61476006	+	151	30059	SERPINB7
chr8	144987403	144990246	+	151	24934	PLEC
chr4	166264492	166265610	+	151	16233	MSMO1
chr2	85771491	85774977	+	151	7133	MAT2A
chr16	56971863	56973385	+	151	6622	HERPUD1
chr2	28615709	28627433	+	151	-4032	FLJ31356
chr19	44297049	44301511	+	151	4901	LYPD5
chr1	22379223	22380046	+	151	514	CDC42
chr19	11616297	11617251	+	151	-36	ZNF653
chr20	1290648	1294445	+	151	1771	SDCBP2
chr2	29027577	29030600	+	151	-4612	SPDYA
chr16	53536616	53537124	+	151	346	AKTIP
chr7	56131758	56132417	+	151	170	SUMF2
chr16	57664213	57669708	+	150	4822	ADGRG1
chr16	2029318	2031097	+	150	1343	NOXO1
chr2	151330106	151330813	+	150	13750	RND3
chr1	10730732	10734312	+	150	124211	CASZ1
chr16	30103576	30104354	+	150	-760	TBX6
chr1	209815714	209817046	+	150	8299	LAMB3
chr9	130313463	130314663	+	150	17333	FAM129B
chr14	21728750	21729670	+	150	8428	HNRNPC
chr18	61442597	61444739	+	150	1059	SERPINB7
chr7	123382676	123384602	+	150	5486	WASL
chr8	144948633	144952662	+	150	1985	EPPK1
chr16	28547643	28548359	+	150	2494	NUPR1
chr19	8388583	8390557	+	150	3186	RPS28
chr16	1827834	1830538	+	149	2637	SPSB3
chr16	23521463	23521848	+	149	160	GGA2
chr16	87430220	87432476	+	149	5547	MAP1LC3B
chr8	38126152	38127005	+	149	160	PLPP5
chr18	61565765	61567016	+	149	-8834	SERPINB10
chr17	74072596	74073703	+	149	-2114	ZACN
chr18	61568303	61569931	+	149	-6107	SERPINB10
chr11	841798	843627	+	149	-112	TSPAN4
chr3	186502959	186505675	+	149	-144	MIR1248
chr7	148925946	148928404	+	149	-9567	ZNF212
chr19	2273464	2274723	+	149	4608	OAZ1
chr2	28974830	28975448	+	148	513	PPP1CB
chr3	44690215	44690697	+	148	223	ZNF35
chr19	58361163	58362056	+	148	428	ZNF587
chr9	130281528	130282497	+	148	49384	FAM129B
chr3	156864101	156865524	+	148	13737	CCNL1
chr1	151519311	151522457	+	148	2612	MIR554
chr11	33725386	33727715	+	148	-4264	C11orf91
chr5	137774615	137775128	+	148	181	REEP2
chr17	42296080	42296569	+	148	717	UBTF
chr1	207215188	207217973	+	148	7842	YOD1
chr1	109785605	109786198	+	148	-6740	CELSR2
chr2	70664432	70665578	+	148	43767	TGFA-IT1
chr12	46777453	46777805	+	148	170	LOC100288798
chr20	33871339	33872536	+	148	583	EIF6
chr14	24908973	24910318	+	148	2362	SDR39U1
chr1	244998304	244999321	+	148	34	COX20
chr7	30664933	30665609	+	148	30762	GARS
chr12	569103	570281	+	146	149	B4GALNT3
chr2	162093962	162095006	+	146	-6766	LINC01806
chr12	58138832	58139580	+	146	434	TSPAN31
chr10	105797402	105800981	+	146	8753	MIR936
chr1	207206321	207207437	+	146	-778	C1orf116
chr11	34650288	34651785	+	146	-2975	EHF
chr3	12794866	12796194	+	146	5278	TMEM40
chr3	12796779	12798447	+	146	3195	TMEM40
chr7	30639021	30639843	+	146	4923	GARS
chr11	130086525	130087895	+	146	57528	ST14
chr12	8998530	8999689	+	146	1509	A2ML1
chr17	54966671	54968929	+	146	916	MIR3614
chr5	141026707	141027766	+	145	3750	FCHSD1
chr16	2760864	2761918	+	145	9161	PRSS27
chr2	232578429	232580311	+	145	1346	MIR1244-4
chr8	11697126	11699482	+	145	27355	CTSB
chr20	25251077	25253559	+	145	23612	PYGB
chr8	37756259	37756992	+	145	390	RAB11FIP1
chr22	35696253	35697248	+	145	953	TOM1
chr20	30310882	30311780	+	145	-430	BCL2L1
chr17	53045531	53046062	+	145	-330	STXBP4
chr5	133561014	133563711	+	145	-412	PPP2CA
chr1	28591257	28591915	+	145	5623	SESN2
chr4	140567543	140568436	+	145	-18933	MGST2
chr11	34684023	34687929	+	145	31965	EHF
chr1	209784486	209785466	+	145	11879	MIR4260
chr19	45905461	45908234	+	145	1465	PPP1R13L
chr15	60680849	60684523	+	145	7499	ANXA2
chr19	49000689	49001258	+	145	15473	LMTK3
chr2	208028717	208030401	+	145	1181	KLF7
chr2	217366861	217368903	+	145	4362	RPL37A
chr11	57077842	57079521	+	145	13732	TNKS1BP1
chr17	56065400	56066342	+	145	-246	VEZF1
chr1	28598003	28599584	+	145	12830	SESN2
chr17	4407286	4410123	+	145	6566	SPNS2
chr22	29188492	29191298	+	145	6665	XBP1
chr4	6988206	6990565	+	145	150	TBC1D14
chr8	37699335	37700208	+	145	7660	BRF2
chr12	56511558	56512240	+	145	-105	ZC3H10
chr9	34989705	34990445	+	145	-192	DNAJB5
chr17	3566862	3567773	+	145	4656	TAX1BP3
chr1	45284614	45286727	+	145	11516	BTBD19
chr16	48418402	48419877	+	145	90	SIAH1
chr2	238600723	238601046	+	145	77	LRRFIP1
chr5	57751381	57752718	+	145	3917	PLK2
chr19	49085676	49088440	+	145	8065	SULT2B1
chr13	109928350	109929610	+	145	-109329	MYO16-AS1
chr12	52588415	52588756	+	145	-2801	KRT80
chr1	1712912	1714667	+	145	-2203	NADK
chr5	176729025	176731049	+	145	708	RAB24
chr16	88878746	88879243	+	145	-652	APRT
chr19	14584066	14585375	+	145	1454	PTGER1
chr10	30723352	30725578	+	145	901	MAP3K8
chr4	187644263	187645266	+	145	223	FAT1
chr9	132245032	132245667	+	145	-5590	LINC00963
chr10	104951882	104952962	+	145	641	NT5C2
chr20	25230756	25231969	+	145	2656	PYGB
chr6	133138570	133143128	+	145	2491	SNORA33
chr2	28629089	28633424	+	145	-13717	FLJ31356
chr5	79783412	79784220	+	145	16	FAM151B
chr11	71950629	71951393	+	145	4209	PHOX2A
chr14	104181281	104181752	+	145	307	XRCC3
chr2	9770484	9771128	+	145	378	YWHAQ
chr11	10819323	10820339	+	145	3324	SNORD97
chr2	201727446	201729367	+	145	878	CLK1
chr17	7284083	7284747	+	145	122	TNK1
chr4	103747058	103749244	+	145	189	UBE2D3
chr6	13614914	13616645	+	145	220	NOL7
chr11	65265225	65266127	+	145	467	MALAT1
chr11	1761615	1762077	+	145	9978	IFITM10
chr16	87887752	87891356	+	145	13551	SLC7A5
chr16	57662520	57664136	+	145	1190	ADGRG1
chr3	122135130	122136213	+	145	618	LOC102723582
chr6	151186593	151188075	+	145	-135	MTHFD1L
chr8	95659716	95660495	+	144	6741	ESRP1
chr8	26270625	26271425	+	144	23119	BNIP3L
chr10	120789187	120790335	+	143	533	NANOS1
chr12	121018272	121019428	+	143	347	POP5
chr1	153531747	153535288	+	143	4789	S100A2
chr13	99227988	99229287	+	143	768	STK24
chr19	10945534	10947321	+	143	-11	TMED1
chr1	115149841	115150222	+	143	-25766	BCAS2
chr7	43945747	43946239	+	143	238	URGCP-MRPS24
chr19	47778137	47778702	+	143	277	INAFM1
chr1	24126218	24127792	+	143	29	GALE
chr9	139257853	139258939	+	143	-133	DNLZ
chr16	2587561	2588316	+	143	-27	PDPK1
chr7	139875486	139877338	+	143	329	KDM7A
chr1	86047805	86049390	+	142	2153	CYR61
chr7	148958650	148959763	+	142	-56	ZNF783
chr3	12782135	12783209	+	142	18136	TMEM40
chr8	42752090	42752686	+	142	355	HOOK3
chr12	9004069	9008607	+	142	8738	A2ML1
chr3	178866144	178866576	+	142	49	PIK3CA
chr13	20766004	20767380	+	142	422	GJB2
chr16	57686500	57688376	+	142	14231	ADGRG1
chr7	5111342	5112070	+	142	15	RBAKDN
chr6	168227589	168228818	+	142	-112	AFDN
chr3	134077891	134079836	+	142	7841	MIR6827
chr16	3078073	3079127	+	142	-3882	LOC100128770
chr18	21105691	21107114	+	142	22968	RMC1
chr8	145000349	145002127	+	142	12520	PLEC
chr16	9185550	9186685	+	142	580	C16orf72
chr19	49069387	49070541	+	142	-9029	SULT2B1
chr19	46271706	46274340	+	142	-526	SIX5
chr11	65657977	65659584	+	142	905	CCDC85B
chr3	5022844	5023641	+	142	-1596	BHLHE40-AS1
chr9	139617109	139618171	+	142	3049	SNORA17B
chr9	130306935	130310134	+	142	22862	FAM129B
chr20	49637731	49638339	+	142	1640	KCNG1
chr6	35362242	35363719	+	142	52645	PPARD
chr11	62280784	62285692	+	142	29921	AHNAK
chr2	20646947	20648118	+	142	700	RHOB
chr14	31636105	31636462	+	142	40446	HECTD1
chr3	127790887	127791775	+	142	-3322	RUVBL1-AS1
chr17	17024186	17024535	+	142	78286	MPRIP
chr19	15342116	15343388	+	142	479	EPHX3
chr4	100796143	100797469	+	142	18897	LAMTOR3
chr3	38206935	38208458	+	142	670	OXSR1
chr16	30670291	30671997	+	142	304	FBRS
chr4	114682116	114683772	+	142	139	CAMK2D
chr11	639018	640456	+	142	2432	DRD4
chr5	150401885	150404617	+	142	3278	GPX3
chr22	36778498	36779745	+	142	4991	MYH9
chr14	105421454	105422228	+	142	14979	AHNAK2
chr12	69204432	69209532	+	142	4185	MDM2
chr6	30312787	30313387	+	142	181	RPP21
chr5	134181586	134182090	+	142	180	C5orf24
chr17	4405357	4407102	+	142	4091	SPNS2
chr19	39709845	39711033	+	142	-15533	SYCN
chr1	200872046	200872549	+	142	8348	INAVA
chr7	150813707	150814151	+	142	2164	AGAP3
chr18	12307415	12310151	+	141	725	TUBB6
chr17	17073562	17074900	+	141	35415	PLD6
chr19	3165501	3166032	+	141	-10593	LOC100996351
chr9	99791031	99794879	+	141	8637	CTSV
chr19	45899829	45901037	+	141	7879	PPP1R13L
chr17	79678972	79679638	+	141	39	SLC25A10
chr9	132804626	132804957	+	141	682	FNBP1
chr14	99977940	99978337	+	141	30399	CCNK
chr1	913533	914423	+	141	3519	PERM1
chr12	7282575	7283752	+	141	196	CLSTN3
chrX	53710184	53711352	+	141	2906	HUWE1
chr10	126678361	126680751	+	141	36897	CTBP2
chr9	132805067	132805966	+	141	-43	FNBP1
chr2	43453975	43455834	+	141	554	LINC01126
chr11	369121	370493	+	141	12	B4GALNT4
chr11	398742	400853	+	141	5614	PKP3
chr19	3184882	3185548	+	141	-660	NCLN
chr16	4948535	4951364	+	141	37187	PPL
chr1	249144488	249145587	+	141	8088	ZNF692
chr8	1732145	1733564	+	141	-16437	MIR3674
chr7	4831926	4832880	+	141	-4133	MIR4656
chr11	62300355	62301189	+	141	12387	AHNAK
chr19	55571904	55573459	+	141	1904	RDH13
chr16	57692241	57695360	+	141	-8357	ADGRG3
chr1	209970715	209972084	+	141	8121	IRF6
chr7	157071520	157072797	+	141	-57552	DNAJB6
chr12	133312042	133313955	+	141	25476	ANKLE2
chrX	40506434	40506871	+	141	167	CXorf38
chr1	10749876	10751134	+	140	106228	CASZ1
chr4	47839132	47839752	+	140	681	CORIN
chr5	137906844	137908018	+	140	3887	HSPA9
chr2	220024577	220025604	+	140	497	NHEJ1
chr5	96119674	96122937	+	140	22587	ERAP1
chr15	60644390	60645615	+	140	45183	ANXA2
chr19	13933517	13935512	+	140	12589	LOC284454
chr3	136705251	136705714	+	140	28775	IL20RB
chr3	47028675	47030393	+	140	-6034	CCDC12
chr7	130594919	130596433	+	140	2393	LINC-PINT
chr1	33004989	33005702	+	140	599	ZBTB8A
chr21	45206111	45206814	+	140	-2956	RRP1
chr10	75570920	75571627	+	140	316	NDST2
chr1	37945420	37947938	+	140	848	MIR6732
chr19	36230448	36230992	+	140	2631	IGFLR1
chr3	193856495	193857571	+	140	3102	HES1
chr19	55545111	55546999	+	140	3577	GP6
chr17	7387710	7388534	+	140	424	POLR2A
chr11	615495	616220	+	140	-129	IRF7
chr11	62652389	62653794	+	140	3920	SLC3A2
chr17	38135378	38136640	+	140	-1012	PSMD3
chr4	85578997	85579838	+	140	75360	CDS1
chr17	30709667	30710437	+	139	32895	ZNF207
chr16	30709526	30710547	+	139	-226	LOC730183
chr16	8979235	8980578	+	139	-17037	CARHSP1
chr1	161035510	161036294	+	139	3858	ARHGAP30
chr19	13885192	13885573	+	139	125	C19orf53
chr2	54086597	54087324	+	138	210	GPR75-ASB3
chr19	14624256	14625551	+	138	3771	DNAJB1
chr15	90036398	90039732	+	138	1749	RHCG
chr3	49395057	49396195	+	138	407	GPX1
chr14	23340893	23341703	+	138	372	LRP10
chr1	29507959	29508472	+	138	422	SRSF4
chr9	74978921	74980046	+	138	25	ZFAND5
chr2	202001458	202003043	+	138	-2748	CFLAR
chr3	9541829	9542615	+	138	53264	LHFPL4
chr12	57117784	57118552	+	138	908	NACA
chr14	24640772	24641444	+	138	-126	REC8
chr17	7141057	7142804	+	138	319	PHF23
chr17	7757857	7758933	+	138	11	TMEM88
chr22	37956502	37957835	+	138	697	CDC42EP1
chr3	52079267	52080614	+	138	10521	DUSP7
chr19	52551427	52552606	+	138	-123	ZNF432
chr5	179263160	179264211	+	138	15843	SQSTM1
chr12	52635885	52640692	+	138	2944	KRT7-AS
chr17	27506427	27508178	+	138	105	MYO18A
chr3	127284325	127285236	+	138	9394	MIR6825
chr1	32965805	32966337	+	138	35413	ZBTB8B
chr5	138089176	138089860	+	138	7	CTNNA1
chr1	115206389	115207330	+	137	5873	DENND2C
chr17	35969058	35969668	+	137	123	SYNRG
chr22	31500461	31501337	+	137	2674	SELENOM
chr19	51525590	51528923	+	137	2616	KLK11
chr3	152880068	152881390	+	137	728	RAP2B
chr22	41633933	41634880	+	137	2529	CHADL
chr17	73718036	73721285	+	137	-1116	ITGB4
chr11	57479026	57479694	+	137	435	MED19
chr2	101436603	101437629	+	137	503	NPAS2
chr1	224571499	224572533	+	137	13997	MIR4742
chr20	49631918	49633515	+	137	6959	KCNG1
chr19	14073012	14073385	+	137	-8994	PODNL1
chr8	26249577	26251731	+	137	2748	BNIP3L
chr20	39760679	39761359	+	137	-5142	PLCG1
chr19	21377119	21377987	+	137	52740	ZNF431
chr21	43641269	43641824	+	137	1538	ABCG1
chr19	45899299	45899719	+	137	8803	PPP1R13L
chr1	115124481	115125348	+	137	-649	BCAS2
chr17	7478775	7480997	+	137	-243	SNORD10
chr9	139240353	139241006	+	136	-6830	GPSM1
chr17	7154192	7154891	+	136	454	CTDNEP1
chr17	7164040	7165813	+	136	1338	CLDN7
chr15	101418051	101418781	+	136	-1481	ALDH1A3
chr19	39698792	39700021	+	136	-4500	SYCN
chr19	38797611	38798739	+	136	3374	C19orf33
chr17	48944186	48944748	+	136	427	TOB1-AS1
chr19	5891380	5893145	+	136	11762	NDUFA11
chr12	49658905	49659701	+	136	521	TUBA1C
chr5	173315379	173316074	+	136	395	CPEB4
chr16	8957121	8958233	+	136	-2010	CARHSP1
chr12	56989975	56991224	+	136	33516	BAZ2A
chr12	76425653	76426978	+	136	-759	PHLDA1
chr1	228270535	228272358	+	136	595	ARF1
chr20	62151651	62151958	+	136	-290	PPDPF
chr20	30271538	30272915	+	136	-37084	ABALON
chr6	31619945	31621088	+	136	-39	BAG6
chr10	81898878	81899912	+	136	7137	PLAC9
chr2	192555894	192556997	+	136	1538	LOC105747689
chr17	73749564	73750294	+	136	11351	GALK1
chr1	10699591	10701525	+	135	156175	CASZ1
chr1	161037319	161041347	+	135	427	ARHGAP30
chr19	39220889	39223018	+	135	13161	CAPN12
chr11	129697278	129698155	+	135	12040	TMEM45B
chr11	123948154	123949193	+	135	-37438	VWA5A
chr8	37712043	37714199	+	135	-5690	BRF2
chr1	28586060	28588009	+	135	1071	SESN2
chr11	62608031	62608700	+	135	-737	WDR74
chr17	4410204	4414152	+	135	10040	SPNS2
chr17	37357139	37357598	+	135	792	RPL19
chr1	156110218	156111910	+	135	-8671	SEMA4A
chr11	118964733	118965661	+	135	980	H2AFX
chr2	151330977	151334493	+	135	11474	RND3
chr17	74266907	74270923	+	135	7629	UBALD2
chr9	37903444	37904572	+	135	342	SLC25A51
chr17	27078681	27079215	+	135	7925	TRAF4
chr2	64681319	64685274	+	135	1969	LGALSL
chr11	10315231	10316179	+	135	49	SBF2
chr5	31936821	31939193	+	135	-1742	MIR4279
chr11	697602	699203	+	135	-2648	DEAF1
chr1	153042604	153043117	+	135	1224	SPRR2B
chr17	38653156	38655512	+	135	3520	TNS4
chr2	70751687	70753605	+	135	28124	TGFA
chr1	153930534	153931297	+	135	217	CRTC2
chr16	57806170	57808319	+	135	-980	MIR6772
chr16	1826902	1827741	+	135	4092	EME2
chr4	129208491	129208987	+	135	1245	PGRMC2
chr1	10745863	10746541	+	135	110531	CASZ1
chr11	67980777	67981648	+	135	27	KMT5B
chr2	74425900	74426431	+	135	475	MTHFD2
chr8	26240555	26243086	+	135	1297	BNIP3L
chr7	129933025	129935511	+	135	1294	CPA4
chr15	34629812	34630420	+	135	149	SLC12A6
chr6	31627153	31628633	+	134	656	C6orf47
chr1	209972406	209973622	+	134	6506	IRF6
chr4	186317151	186317876	+	134	-327	ANKRD37
chr10	106028231	106029357	+	134	163	GSTO2
chr15	45420375	45420859	+	134	1442	DUOXA1
chr3	47887821	47889794	+	134	-2238	MIR1226
chrY	21154071	21154670	+	134	158	CD24
chr3	63897775	63898606	+	134	-742	SCAANT1
chr1	20982451	20983066	+	134	-4072	PINK1-AS
chr19	3980690	3982072	+	134	1189	SNORD37
chr1	28844645	28845485	+	134	320	RCC1
chr20	30262444	30271399	+	134	41230	COX4I2
chr16	31213117	31213902	+	134	303	PYCARD-AS1
chr1	115123998	115124362	+	134	85	BCAS2
chr7	30638127	30638894	+	134	4001	GARS
chr16	30772910	30773291	+	134	167	RNF40
chr2	27545643	27546482	+	134	-93	MPV17
chr1	10754714	10755836	+	134	101458	CASZ1
chr2	10122979	10123461	+	133	31428	GRHL1
chr12	6435628	6439340	+	133	13799	TNFRSF1A
chr12	10874911	10875916	+	133	540	YBX3
chr3	150088374	150089677	+	132	-37097	TSC22D2
chr5	32111221	32111771	+	132	62929	GOLPH3
chr17	16342377	16342891	+	132	-189	SNORD49B
chr3	150134782	150136922	+	132	9730	TSC22D2
chr13	76440726	76441233	+	132	-4195	LMO7DN
chr8	21977175	21979467	+	132	10244	HR
chr8	22543533	22544332	+	132	5970	EGR3
chr19	42909146	42914340	+	132	10443	LIPE-AS1
chr11	130090245	130090853	+	132	60867	ST14
chr10	848905	849469	+	132	-113579	DIP2C
chr6	42067792	42069739	+	132	41950	C6orf132
chr17	17055593	17056546	+	132	53577	PLD6
chr17	4870870	4871677	+	132	-141	SPAG7
chr12	125348025	125348419	+	132	297	SCARB1
chr6	44222840	44223356	+	132	-1076	MIR4647
chr1	1284364	1284811	+	132	-95	DVL1
chr22	21310316	21311228	+	132	-608	LINC01637
chr4	2844787	2846135	+	132	-123	ADD1
chr17	60704576	60705879	+	132	465	MRC2
chr8	134262303	134262864	+	132	46964	NDRG1
chr7	130585848	130586432	+	132	11929	LINC-PINT
chr16	87883003	87885594	+	132	-16032	MIR6775
chr1	153587130	153588741	+	132	873	S100A14
chr22	50638239	50638881	+	132	-848	SELENOO
chr19	40324394	40324849	+	132	252	DYRK1B
chr5	173353704	173354711	+	132	34153	CPEB4
chr8	1731204	1731965	+	131	-17707	MIR3674
chr6	31496552	31497993	+	131	533	MCCD1
chr2	160654291	160654877	+	131	182	CD302
chr2	202039182	202041157	+	131	-7435	CASP10
chr15	74719070	74719560	+	131	6730	SEMA7A
chr1	17222962	17223511	+	131	-7075	LOC105376805
chr19	21375711	21376567	+	131	51326	ZNF431
chr16	56975679	56977204	+	131	10439	HERPUD1
chr5	2742897	2744151	+	131	8245	IRX2
chr20	62488143	62490375	+	131	-3307	ABHD16B
chr22	19419714	19420017	+	131	-162	MRPL40
chr20	43805197	43806673	+	131	2395	PI3
chr9	94183376	94183793	+	131	2560	NFIL3
chr17	16980641	16981880	+	131	35186	MPRIP
chr16	4953648	4955606	+	131	32509	PPL
chr19	13906288	13906656	+	131	198	ZSWIM4
chr5	148869881	148871261	+	131	59323	CSNK1A1
chr1	16448320	16450684	+	131	33102	EPHA2
chr20	25249622	25250812	+	131	21511	PYGB
chr15	60883760	60884680	+	131	487	RORA
chr22	31681261	31682092	+	131	6844	PIK3IP1
chr6	35360431	35361288	+	131	50524	PPARD
chr17	16954666	16956210	+	131	9364	MPRIP
chr10	99439093	99440876	+	131	7031	AVPI1
chr9	137329574	137330738	+	131	31728	RXRA
chr19	55900849	55902350	+	131	2050	MIR6805
chr19	51529053	51531140	+	131	-224	KLK11
chr12	57116038	57117000	+	131	2557	NACA
chr2	10109074	10110070	+	131	17780	GRHL1
chr19	39588942	39590467	+	131	14759	ACP7
chr20	30260982	30262318	+	131	35959	COX4I2
chr13	76336119	76338758	+	131	2641	LMO7
chr1	152276719	152277687	+	131	-8732	FLG-AS1
chr12	9017999	9018684	+	131	20741	A2ML1
chr11	34679429	34680360	+	131	25883	EHF
chr11	9595183	9597165	+	131	-60	WEE1
chr16	4963814	4965695	+	131	22382	PPL
chr10	118228699	118229404	+	131	41627	PNLIPRP3
chr2	131801736	131802493	+	131	48417	FAM168B
chr17	39812396	39813930	+	131	-16712	KRT42P
chr18	29058517	29059505	+	131	-18956	DSG2
chr16	3079212	3081632	+	131	-2060	LOC100128770
chr7	116165217	116166570	+	131	-454	CAV1
chr6	89793778	89795017	+	131	3968	PNRC1
chr20	30277662	30278810	+	131	-31074	ABALON
chr8	144930305	144931913	+	131	-7963	NRBP2
chr19	45873134	45873757	+	131	400	ERCC2
chr12	108909291	108910314	+	131	751	FICD
chr5	148871419	148872008	+	131	58181	CSNK1A1
chr17	17008817	17011403	+	131	64036	MPRIP
chr20	35157877	35158702	+	131	-11598	MYL9
chr2	151327650	151328854	+	131	15957	RND3
chr8	134260486	134261752	+	131	48428	NDRG1
chr1	19252675	19254489	+	130	-24289	ALDH4A1
chr7	148822388	148823253	+	130	618	ZNF425
chr15	100981350	100981711	+	130	68386	CERS3-AS1
chr1	249103479	249104577	+	130	15537	SH3BP5L
chr7	157191639	157192394	+	130	62305	DNAJB6
chr17	54960802	54962590	+	130	578	MTVR2
chr14	99970950	99971783	+	130	23627	CCNK
chr16	70286774	70288768	+	130	-1938	EXOSC6
chr22	46503235	46505255	+	130	-4384	MIRLET7A3
chr22	19020220	19021774	+	130	10860	DGCR10
chr5	179266180	179266844	+	130	18670	SQSTM1
chrX	151124070	151125934	+	130	2128	MIR224
chr5	177577781	177578854	+	130	2644	NHP2
chr1	227916335	227916851	+	130	374	SNAP47
chr11	14285524	14286003	+	130	94268	RRAS2
chr15	75506710	75508066	+	130	13167	C15orf39
chr17	79054772	79057569	+	130	43003	MIR657
chr7	129961677	129962762	+	130	-22411	CPA5
chr22	50725785	50726854	+	130	-17497	MAPK11
chr7	100875347	100875911	+	130	5598	CLDN15
chr19	1112922	1114362	+	130	9165	GPX4
chr18	21105100	21105587	+	130	21909	RMC1
chr19	44001923	44003787	+	130	6130	PHLDB3
chr1	17865655	17866612	+	130	-197	ARHGEF10L
chr9	130867966	130868310	+	130	7377	SLC25A25
chr19	55559440	55563855	+	130	-12015	GP6
chr9	130278996	130280342	+	130	51727	FAM129B
chr10	73066931	73067508	+	130	-11791	SLC29A3
chr17	79809041	79811236	+	130	8406	P4HB
chr11	3016170	3017027	+	130	-2991	NAP1L4
chr12	56486209	56488613	+	130	-10692	PA2G4
chr1	1254793	1255136	+	130	5103	INTS11
chr19	53143731	53144594	+	130	-2518	ZNF83
chrX	84525342	84525815	+	130	26581	ZNF711
chr12	52845136	52845383	+	130	651	KRT6B
chr14	104573306	104575283	+	130	-9448	MIR203A
chr3	38048897	38050754	+	130	14747	VILL
chr15	81610855	81612557	+	130	4818	STARD5
chr6	33737736	33738997	+	130	16353	LEMD2
chr1	227171028	227172083	+	130	43617	COQ8A
chr12	9008972	9011556	+	130	12664	A2ML1
chr11	128829138	128829915	+	130	-16232	TP53AIP1
chr16	87867579	87869033	+	130	-40	MIR6775
chr1	209974467	209974871	+	130	4851	IRF6
chr20	44462282	44463149	+	130	245	SNX21
chr19	16205567	16206233	+	130	-16590	RAB8A
chr17	8011746	8014909	+	130	8533	ALOXE3
chr8	95688644	95689553	+	130	35734	ESRP1
chr9	131126728	131128547	+	130	-5961	URM1
chr13	25264449	25265478	+	130	10414	ATP12A
chr7	32951142	32951943	+	130	-20074	KBTBD2
chr5	138274027	138274905	+	130	63377	CTNNA1
chr1	71518641	71520758	+	130	-6208	PTGER3
chr1	10728757	10730567	+	130	127071	CASZ1
chr16	87891569	87892349	+	130	11146	SLC7A5
chr4	100738078	100742916	+	130	2507	DAPP1
chr10	75556339	75558342	+	130	3817	ZSWIM8-AS1
chr5	271449	272247	+	130	112	PDCD6
chr17	81051119	81052448	+	130	14216	METRNL
chr21	43639570	43640407	+	130	-20	ABCG1
chr14	21492582	21493773	+	130	8	NDRG2
chr1	19657243	19659876	+	130	19819	PQLC2
chr19	41241685	41242595	+	130	14318	C19orf54
chr16	4951447	4953302	+	130	34762	PPL
chr19	51523456	51524152	+	130	-373	KLK10
chr1	161015266	161016137	+	130	68	USF1
chr4	100760665	100761224	+	129	22954	DAPP1
chr22	50879366	50880984	+	129	33325	SBF1
chr20	62569727	62570229	+	129	2919	MIR1914
chr11	65545193	65546599	+	129	2166	AP5B1
chr20	30289043	30291070	+	129	-19254	ABALON
chr19	49095250	49097146	+	129	-13802	SPACA4
chr3	13921300	13922318	+	129	-191	WNT7A
chr22	31673376	31674259	+	129	14703	PIK3IP1
chr18	21064705	21065238	+	129	-18463	RMC1
chr1	16453095	16455244	+	129	28435	EPHA2
chr10	118218937	118219752	+	129	31920	PNLIPRP3
chr14	24563428	24565442	+	129	-96	NRL
chr12	133290281	133290954	+	129	3224	PGAM5
chr1	161087542	161089414	+	129	570	NIT1
chr10	64893128	64893732	+	129	423	NRBF2
chr20	60757585	60758361	+	129	-108	MTG2
chr19	49076553	49077740	+	129	-1847	SULT2B1
chr1	43417087	43418972	+	129	-6691	SLC2A1-AS1
chr14	103810385	103812533	+	129	7273	SNORA28
chr14	21670633	21675388	+	129	652	LINC00641
chr1	10725953	10728025	+	129	129744	CASZ1
chr17	79811512	79812210	+	129	6683	P4HB
chr7	99967843	99968801	+	129	-2746	PILRA
chr4	82342898	82343337	+	129	49965	RASGEF1B
chr11	64010315	64012013	+	129	1576	FKBP2
chr3	47891136	47891971	+	129	508	MIR1226
chr17	80200932	80201736	+	129	6790	MIR6787
chr15	29987728	29991600	+	129	22525	LOC100130111
chr3	38071561	38072074	+	129	-663	PLCD1
chr10	79803791	79804249	+	129	10502	RPS24
chr16	31198991	31199635	+	129	7882	FUS
chr17	74000056	74001534	+	129	3555	MIR4538
chr3	19988499	19989613	+	129	484	RAB5A
chr2	202004269	202005234	+	129	-247	CFLAR
chr2	113530521	113531971	+	128	-8992	CKAP2L
chr19	15352750	15353260	+	128	-9147	EPHX3
chr17	41479451	41480690	+	128	3717	ARL4D
chr17	79480012	79482392	+	128	-1377	ACTG1
chr11	10821640	10822840	+	128	915	SNORD97
chr15	29981190	29982521	+	128	14716	LOC100130111
chr9	115933703	115934209	+	128	20718	SLC31A2
chr11	64951597	64952291	+	128	-2639	LOC728975
chr8	95693626	95694197	+	128	-38192	DPY19L4
chr4	89513636	89514263	+	128	375	HERC3
chr8	128748310	128748886	+	128	918	MYC
chr6	4945841	4947633	+	128	56511	CDYL
chr2	85133901	85134616	+	128	1495	TMSB10
chr11	64952488	64952914	+	127	-3396	LOC728975
chr9	115920684	115921223	+	127	7715	SLC31A2
chr11	493821	494427	+	127	12697	RNH1
chr1	51755414	51755866	+	127	7993	TTC39A
chr17	43510989	43511553	+	127	-989	ARHGAP27
chr14	24899782	24900326	+	127	913	KHNYN
chr2	24582369	24584509	+	127	-42	ITSN2
chr6	26188693	26189379	+	127	268	HIST1H4D
chr7	130790856	130791606	+	127	558	LINC-PINT
chr8	145539048	145540988	+	127	960	MIR6848
chr12	7072430	7074405	+	127	157	MIR141
chr15	74706884	74708591	+	127	-3964	MIR6881
chr17	7985624	7986431	+	127	4994	ALOX12B
chr9	139426155	139426701	+	127	-12350	MIR4673
chr1	209785647	209787544	+	127	10260	MIR4260
chr10	118234069	118235152	+	127	47186	PNLIPRP3
chr15	101065918	101068175	+	127	17445	CERS3
chr19	44156352	44157081	+	127	-12725	CADM4
chr11	3013898	3014502	+	127	-593	NAP1L4
chr14	21726841	21727565	+	127	10435	HNRNPC
chr22	38609886	38613195	+	127	9187	SNORA92
chr8	22876164	22876788	+	127	19384	RHOBTB2
chr6	41862670	41863165	+	127	182	USP49
chr4	175441411	175445127	+	127	775	HPGD
chr22	24180555	24181834	+	127	5	DERL3
chr12	9038742	9039693	+	127	-28099	PHC1
chr15	90009796	90010997	+	127	29418	RHCG
chr1	115138706	115139285	+	127	-14730	BCAS2
chr5	179251777	179252271	+	127	4182	SQSTM1
chr1	2436022	2436809	+	127	21652	PANK4
chr18	12287156	12288065	+	127	-20058	TUBB6
chr8	30242336	30242620	+	127	439	RBPMS-AS1
chr8	26277889	26280825	+	127	31451	BNIP3L
chr5	148926451	148928373	+	127	2482	CSNK1A1
chr20	43766333	43767042	+	127	-13581	WFDC12
chr6	34214337	34215017	+	127	2208	SMIM29
chr16	4955813	4957027	+	127	30716	PPL
chr12	6432843	6433924	+	127	11566	PLEKHG6
chr8	21979574	21988406	+	127	4575	HR
chr19	15343877	15344736	+	127	-448	EPHX3
chr12	110719086	110720051	+	127	536	ATP2A2
chr9	100745938	100747303	+	127	1131	ANP32B
chr1	16455791	16457219	+	127	26099	EPHA2
chr7	1004961	1005759	+	127	9875	COX19
chr2	113878771	113882650	+	127	-4428	IL1RN
chr6	151711154	151711466	+	126	1525	ZBTB2
chr1	8081680	8084160	+	126	3473	ERRFI1
chr19	55996037	55996904	+	126	-87	NAT14
chr14	23526896	23527503	+	126	-452	CDH24
chr17	45700865	45701751	+	126	-25896	KPNB1
chr17	80692970	80693674	+	126	-130	FN3K
chr16	57785913	57801200	+	126	12708	MIR6772
chr5	139715071	139717921	+	126	9692	HBEGF
chr2	113817218	113817795	+	126	821	IL36RN
chr14	24684453	24685370	+	126	365	MDP1
chr22	38600826	38602292	+	126	2532	MAFF
chr1	27323989	27325017	+	126	4308	TRNP1
chr1	46087673	46089715	+	126	1037	CCDC17
chr19	49058033	49058867	+	126	3021	SULT2B1
chr9	71735852	71737896	+	126	694	TJP2
chr1	200868599	200870410	+	126	5555	INAVA
chr15	90019230	90024742	+	126	17828	RHCG
chr7	129939389	129940116	+	126	6778	CPA4
chr17	37902978	37904501	+	126	7519	GRB7
chr6	106546213	106547828	+	126	283	PRDM1
chr6	35387268	35387745	+	126	-32632	FANCE
chr19	43986361	43987265	+	126	-16982	LYPD3
chr19	12787769	12788109	+	126	4086	DHPS
chr17	6543477	6544549	+	126	-209	TXNDC17
chr2	161125941	161127395	+	126	1738	LINC02478
chr9	130293670	130294838	+	126	37142	FAM129B
chr4	87812947	87813678	+	126	263	C4orf36
chr14	24664551	24665244	+	126	45	TM9SF1
chr1	28588180	28591169	+	126	3711	SESN2
chr17	40118517	40121146	+	126	95	CNP
chr16	9218437	9221270	+	126	34316	C16orf72
chr10	126682630	126691424	+	126	29426	CTBP2
chr2	160568730	160569892	+	126	343	2019-03-07
chr20	47898969	47901168	+	126	2848	SNORD12
chr17	43184325	43186969	+	126	6154	MIR6784
chr17	30818386	30819171	+	126	4673	CDK5R1
[truncated: 18,784 more rows]
