# Supplementary material for: SPT6 promotes epidermal differentiation and blockade of an intestinal-like phenotype through control of transcriptional elongation
Source: Nat Commun. 2021 Feb 4;12:784. doi: 10.1038/s41467-021-21067-w (PMC7862286; doi:10.1038/s41467-021-21067-w)
Supplement: Supplementary file 10 — Supplementary Data 6 [file 41467_2021_21067_MOESM10_ESM.xlsx]

## Sheet: Sheet1
Supplementary Data 6A. RNA Pol II ChIP-seq in CTLi cells.
Chr	Start	End	Strand	Peak Score	Distance to TSS	Gene Name
chr15	89089300	89090166	+	1000	-127	DET1
chr3	69100249	69102599	+	1000	60	TMF1
chr20	2631837	2640200	+	1000	305	SNORA51
chr22	21335307	21336950	+	1000	-430	LZTR1
chr6	159224714	159240869	+	1000	-6220	EZR-AS1
chr21	44393341	44396498	+	1000	299	PKNOX1
chr10	85899069	85900568	+	1000	633	GHITM
chr2	43213636	43214816	+	1000	52456	LINC01819
chr15	67134286	67135562	+	1000	113929	LINC02206
chr19	15406945	15413287	+	1000	-18854	BRD4
chr1	236957989	236959343	+	1000	85	MTR
chr12	76052801	76055630	+	1000	-148797	KRR1
chr6	30707316	30712575	+	1000	683	FLOT1
chr1	160981378	160984663	+	1000	8113	F11R
chr8	145135827	145138701	+	1000	-260	GPAA1
chr11	46368635	46369915	+	1000	319	DGKZ
chr7	99069702	99071780	+	1000	226	ZNF789
chr1	26758210	26759685	+	1000	174	DHDDS
chr14	102745999	102746689	+	1000	25193	MOK
chr7	79848014	79848663	+	1000	83267	GNAI1
chr17	45970812	45975188	+	1000	182	LOC102724532
chr14	64969598	64973036	+	1000	25	ZBTB1
chr7	66117427	66121690	+	1000	52	LOC100996437
chr2	85764588	85776720	+	1000	4553	MAT2A
chr12	57027527	57033441	+	1000	-321	BAZ2A
chr7	27701639	27702737	+	1000	432	HIBADH
chr6	30649504	30653206	+	1000	3738	PPP1R18
chr1	35544411	35545753	+	1000	118	ZMYM1
chr6	160180586	160183606	+	1000	-893	ACAT2
chr5	39073775	39075526	+	1000	-140	RICTOR
chr20	61540523	61543735	+	1000	15774	DIDO1
chr19	1406683	1409417	+	1000	482	DAZAP1
chr13	79979232	79981171	+	1000	155	RBM26
chr3	183353251	183354868	+	1000	648
chr3	42819743	42826089	+	1000	-8171	CCDC13
chr1	24513310	24514594	+	1000	-187	IFNLR1
chr9	74543674	74544599	+	1000	17713	C9orf85
chr22	50959984	50971607	+	1000	-927	SCO2
chr16	2769117	2771814	+	1000	87	PRSS27
chr17	38599294	38600611	+	1000	276	IGFBP4
chr6	35451505	35455254	+	1000	11482	TEAD3
chr5	54830122	54831288	+	1000	201	PLPP1
chr18	19746673	19748427	+	1000	1379	GATA6-AS1
chr9	6412556	6414180	+	1000	217	UHRF2
chr15	42186072	42189018	+	1000	-1270	SPTBN5
chr20	48807013	48815208	+	1000	-2504	CEBPB-AS1
chrX	135578582	135580264	+	1000	185	HTATSF1
chr1	116544692	116546256	+	1000	-25577	LOC101928977
chr1	202907265	202910255	+	1000	-10988	KLHL12
chr11	18725760	18729190	+	1000	7193	TMEM86A
chr16	71517891	71518812	+	1000	4903	ZNF19
chr1	214644476	214647869	+	1000	78852	PTPN14
chr12	53871421	53873419	+	1000	14168	PCBP2-OT1
chr1	93543857	93545233	+	1000	-247	MTF2
chr10	35046868	35048204	+	1000	56717	PARD3
chr1	176175478	176177177	+	1000	53	COP1
chr4	120132228	120135802	+	1000	-216	LOC101929762
chr12	133136073	133137527	+	1000	-21783	MIR6763
chr5	31988059	31989462	+	1000	-52495	MIR4279
chr18	44675782	44677964	+	1000	-2	HDHD2
chr11	126132767	126139430	+	1000	2779	SRPRA
chr2	71293885	71300156	+	1000	1612	NAGK
chr5	125935921	125937235	+	1000	-29	PHAX
chr2	27664388	27666351	+	1000	136	KRTCAP3
chr8	95703441	95706488	+	1000	-27139	DPY19L4
chr11	124669815	124671477	+	1000	322	LOC100507283
chr12	105500780	105502113	+	1000	-26	LOC414300
chr19	17354386	17358104	+	1000	-94	NR2F6
chr10	29947820	29948726	+	1000	-24372	SVIL
chr11	67163904	67169957	+	1000	2446	PPP1CA
chr12	56614424	56616493	+	1000	27	RNF41
chr16	1825501	1833955	+	1000	2095	SPSB3
chr5	162932175	162933439	+	1000	273	MAT2B
chr19	572016	575901	+	1000	1504	BSG
chr5	90675206	90680261	+	1000	1457	ARRDC3
chr16	2027948	2030773	+	1000	2190	NOXO1
chr3	49753899	49762492	+	1000	-957	AMIGO3
chr17	39770937	39783028	+	1000	3900	KRT17
chr3	127786197	127793639	+	1000	-4735	RUVBL1-AS1
chr6	31701229	31704465	+	1000	1475	CLIC1
chr6	12287593	12299165	+	1000	2850	EDN1
chr19	3115528	3125449	+	1000	-15542	GNA15
chr1	15478901	15481454	+	1000	-30	TMEM51
chr5	138611319	138613265	+	1000	423	SNORA74D
chr10	103139344	103141063	+	1000	26413	BTRC
chr10	70166075	70167352	+	1000	233	RUFY2
chrX	55025996	55027129	+	1000	-194	APEX2
chr12	131358995	131364513	+	1000	5215	RAN
chr22	45583834	45586245	+	1000	2454	LOC105373064
chr12	56114879	56116864	+	1000	1720	RDH5
chr12	69201322	69255524	+	1000	25626	MDM2
chr3	134146013	134147020	+	1000	-10153	MIR4788
chr3	39092826	39094053	+	1000	-3	SCN11A
chr1	221915010	221917497	+	1000	-735	DUSP10
chr3	66271253	66271874	+	1000	135	SLC25A26
chr9	101866719	101868667	+	1000	322	TGFBR1
chr20	3153615	3155813	+	1000	-476	LZTS3
chr1	26826713	26828309	+	1000	28609	HMGN2
chr11	95656730	95658426	+	1000	-207	MTMR2
chr2	135809591	135813558	+	1000	1739	RAB3GAP1
chr13	52158415	52160318	+	1000	882	WDFY2
chr1	153568070	153591016	+	1000	2288	S100A16
chr17	1419141	1422394	+	1000	554	PITPNA-AS1
chr5	140936857	140940957	+	1000	1029	LOC100505658
chr6	33421213	33422842	+	1000	-329	ZBTB9
chr10	15001002	15002439	+	1000	282	MEIG1
chr2	220434816	220436968	+	1000	376	OBSL1
chr1	198125768	198128650	+	1000	1101	NEK7
chr10	103124420	103124887	+	1000	10863	BTRC
chr11	1327552	1331927	+	1000	1153	TOLLIP
chr7	66309300	66311070	+	1000	-372	GTF2IRD1P1
chr1	54665509	54666281	+	1000	55	MRPL37
chr4	186124713	186125528	+	1000	62	CFAP97
chr1	41156352	41158588	+	1000	-210	NFYC
chr13	111522166	111523126	+	1000	9	LINC00346
chr17	65712949	65714912	+	1000	-19	NOL11
chr6	36561183	36581761	+	1000	9382	SRSF3
chr8	124194546	124195878	+	1000	620	FAM83A
chr4	20701526	20702815	+	1000	134	PACRGL
chr5	72326306	72327503	+	1000	75096	FCHO2
chr1	156560847	156565079	+	1000	1405	NAXE
chr3	122101578	122103683	+	1000	-393	FAM162A
chr22	41639935	41643062	+	1000	-4563	CHADL
chr5	133983036	133985046	+	1000	-434	SEC24A
chr12	76337719	76339135	+	1000	87129	PHLDA1
chr22	50682770	50684666	+	1000	-318	TUBGCP6
chr11	9775349	9782019	+	1000	-1156	SBF2-AS1
chr4	11428671	11431227	+	1000	588	HS3ST1
chr11	35358650	35359302	+	1000	82129	SLC1A2
chr8	17103326	17105388	+	1000	-44	VPS37A
chr5	133339564	133341258	+	1000	246	VDAC1
chr12	123371055	123374180	+	1000	8095	VPS37B
chr15	49338007	49339139	+	1000	187	SECISBP2L
chr17	4063284	4065861	+	1000	17657	CYB5D2
chr17	79603466	79604399	+	1000	247	NPLOC4
chr8	494327	495265	+	1000	49	TDRP
chr1	62207606	62209261	+	1000	295	PATJ
chr4	159917772	159918241	+	1000	38327	C4orf45
chr16	15743915	15744590	+	1000	169	NDE1
chr7	77044521	77046560	+	1000	177	GSAP
chr11	92570686	92571376	+	1000	77763	LOC105369431
chr9	133453580	133455415	+	1000	384	LOC100272217
chr1	183603052	183605091	+	1000	1005	ARPC5
chr21	45208596	45210148	+	1000	-46	RRP1
chr11	85777906	85781344	+	1000	514	PICALM
chr17	79823011	79831095	+	1000	1797	ARHGDIA
chr15	84047168	84049593	+	1000	-67600	SH3GL3
chr13	114102822	114104757	+	1000	-332	ADPRHL1
chr9	132388253	132389224	+	1000	15	NTMT1
chr12	124996914	124998394	+	1000	54356	NCOR2
chr17	62675856	62676496	+	1000	-17790	SMURF2
chr14	64107910	64109373	+	1000	0	WDR89
chr15	43621507	43623365	+	1000	-113	ADAL
chr19	23954319	23955649	+	1000	9238	RPSAP58
chr14	100748093	100752607	+	1000	6656	MIR6764
chr6	43336380	43338088	+	1000	-53	ZNF318
chr11	62387320	62390195	+	1000	890	B3GAT3
chr16	56553299	56554585	+	1000	66	BBS2
chr17	79868679	79870179	+	1000	-76	PCYT2
chr1	61547575	61549651	+	1000	633	NFIA
chr2	70367795	70371050	+	1000	-16974	LINC01816
chr14	31493401	31497500	+	1000	157	STRN3
chr4	183064339	183066371	+	1000	313	LOC90768
chr15	85258899	85260605	+	1000	-61	SEC11A
chr16	89282544	89284436	+	1000	-621	ZNF778
chr9	139979519	139982026	+	1000	497	MAN1B1-DT
chr16	776293	781344	+	1000	1572	HAGHL
chr11	80433524	80433957	+	1000	40106	LOC101928944
chr1	201951381	201952987	+	1000	-274	RNPEP
chr18	12990075	12992138	+	1000	-255	CEP192
chr12	48152448	48153575	+	1000	-122	RAPGEF3
chr7	107531369	107532566	+	1000	415	DLD
chr6	43025819	43028022	+	1000	363	MRPL2
chr19	19302579	19303422	+	1000	-8	RFXANK
chr17	79068086	79072454	+	1000	28903	MIR657
chr10	112063898	112065358	+	1000	79	SMNDC1
chr7	148840900	148846031	+	1000	-1095	ZNF398
chr4	88040637	88043799	+	1000	99202	KLHL8
chr12	13052138	13053275	+	1000	8750	GPRC5A
chr1	28584997	28615641	+	1000	14356	SESN2
chr1	161128036	161130070	+	1000	-201	USP21
chr10	76969349	76973249	+	1000	1387	VDAC2
chr8	146022012	146025026	+	1000	-742	ZNF517
chr4	109571606	109572861	+	1000	492	OSTC
chr1	109233739	109235845	+	1000	-140	PRPF38B
chr6	122791887	122793319	+	1000	423	SERINC1
chr5	65379084	65381621	+	1000	-59694	SREK1
chr4	119605953	119607213	+	1000	58	METTL14
chr2	75873847	75874585	+	1000	307	MRPL19
chr6	4640410	4641015	+	1000	29913	KU-MEL-3
chr2	88752390	88753403	+	1000	-843	FOXI3
chr10	82280559	82284999	+	1000	-8227	LOC102723703
chr9	140134372	140139853	+	1000	1401	TUBB4B
chr4	146402704	146404349	+	1000	40	SMAD1
chr9	94075178	94075731	+	1000	48752	AUH
chr19	36604861	36606991	+	1000	38	TBCB
chr3	47554087	47556165	+	1000	73	ELP6
chr18	43354088	43356520	+	1000	48386	SLC14A1
chr3	152877022	152890415	+	1000	3717	RAP2B
chr14	60631058	60632491	+	1000	437	DHRS7
chr8	145652543	145654952	+	1000	199	VPS28
chr2	10080752	10082637	+	1000	-10098	GRHL1
chr8	57124068	57124797	+	1000	235	CHCHD7
chrX	48923899	48932255	+	1000	3627	PRAF2
chr12	123872929	123875550	+	1000	-1583	KMT5A
chr15	75092123	75093071	+	1000	-11499	MIR4513
chr19	43982946	43988352	+	1000	-15818	LYPD3
chr12	53575248	53575592	+	1000	-727	CSAD
chr9	107752825	107754146	+	1000	-62958	ABCA1
chr12	22777613	22779074	+	1000	267	ETNK1
chr14	100437639	100438262	+	1000	138	EVL
chr10	126752805	126754568	+	1000	-32247	MIR4296
chr1	208356625	208358871	+	1000	59917	PLXNA2
chr16	67437964	67439920	+	1000	11397	ZDHHC1
chr2	198317605	198319145	+	1000	-113	COQ10B
chr1	46744171	46745424	+	1000	24241	LRRC41
chr2	58273451	58275399	+	1000	578	VRK2
chr2	46558616	46560581	+	1000	35057	EPAS1
chr3	50192349	50203645	+	1000	1545	SEMA3F
chr1	6472644	6480548	+	1000	3383	HES2
chr3	111577668	111584823	+	1000	2677	PHLDB2
chr3	156806148	156807421	+	1000	-886	LINC00881
chr9	3525521	3528242	+	1000	-880	RFX3
chr19	50083468	50085079	+	1000	-314	PRRG2
chr18	61441581	61449564	+	1000	561	SERPINB7
chr9	110500201	110501732	+	1000	-248965	KLF4
chr11	2720718	2722187	+	1000	-224	KCNQ1OT1
chrX	48323346	48327791	+	1000	3076	SLC38A5
chr5	53813390	53815826	+	1000	1015	SNX18
chr3	184999525	185001579	+	1000	-177	MAP3K13
chr14	81901757	81902980	+	1000	-8620	STON2
chr16	23297273	23297867	+	1000	-16021	SCNN1B
chr5	158634742	158635975	+	1000	-218	RNF145
chr1	27175062	27177159	+	1000	-13519	SFN
chr7	73864854	73870740	+	1000	-323	GTF2IRD1
chr18	21466567	21474487	+	1000	17543	LAMA3
chr11	65405017	65406674	+	1000	267	SIPA1
chr20	19997772	19998990	+	1000	-58	NAA20
chr22	32416037	32416665	+	1000	-22668	SLC5A1
chr9	125693244	125694386	+	1000	15	ZBTB26
chr19	11038411	11039868	+	1000	204	YIPF2
chr8	103821556	103823157	+	1000	3306	GASAL1
chr8	128608310	128609628	+	1000	-114585	CASC8
chr20	18232870	18234252	+	1000	-35311	ZNF133
chr16	25268401	25270142	+	1000	-416	ZKSCAN2
chr8	90913759	90915723	+	1000	-21	OSGIN2
chr3	43748787	43750279	+	1000	-16447	ANO10
chr12	77346679	77347134	+	1000	-74086	CSRP2
chr6	128839463	128842581	+	1000	797	PTPRK
chr15	101816175	101818126	+	1000	575	SELENOS
chr3	112736872	112738981	+	1000	629	NEPRO
chr1	161084061	161086192	+	1000	-2736	NIT1
chr2	10035437	10039105	+	1000	53700	TAF1B
chr19	13066658	13068313	+	1000	583	GADD45GIP1
chr9	95524424	95528472	+	1000	635	BICD2
chr22	45945022	45945914	+	1000	46749	FBLN1
chr10	127511262	127512397	+	1000	8	UROS
chr1	149898950	149900671	+	1000	334	SF3B4
chr2	32581151	32583291	+	1000	125	BIRC6
chr4	26060189	26060689	+	1000	144625	SMIM20
chr18	49686941	49687467	+	1000	-179338	DCC
chr11	7691780	7695887	+	1000	289	CYB5R2
chr11	1294242	1294491	+	1000	16531	MIR6744
chr12	30907244	30908488	+	1000	18	CAPRIN2
chr19	40502290	40503229	+	1000	-184	ZNF546
chr6	28104286	28105305	+	1000	299	ZSCAN16-AS1
chr14	50329486	50332708	+	1000	-10465	RN7SL3
chr2	128568114	128569244	+	1000	82	WDR33
chr14	54907270	54908221	+	1000	403	CNIH1
chr14	103589495	103590127	+	1000	-565	LINC00677
chr2	191272354	191274713	+	1000	452	MFSD6
chr7	26218443	26242441	+	1000	9971	HNRNPA2B1
chr1	38603966	38604881	+	1000	49520	MIR3659
chr16	47493920	47496243	+	1000	104	ITFG1
chr3	31573139	31575300	+	1000	226	STT3B
chr19	58144272	58145474	+	1000	338	ZNF211
chr9	124087352	124091278	+	1000	27236	GSN
chr1	166844721	166845688	+	1000	450	TADA1
chr15	90644571	90646199	+	1000	21	IDH2-DT
chr16	30581248	30584287	+	1000	961	ZNF688
chr17	57695579	57698696	+	1000	87	CLTC
chr2	219747166	219749382	+	1000	3019	WNT10A
chr2	162093485	162095761	+	1000	-6627	LINC01806
chr20	55965948	55967008	+	1000	24	RBM38
chr15	61224625	61225070	+	1000	251079	RORA-AS2
chr12	49349886	49351732	+	1000	443	ARF3
chr9	32572417	32573704	+	1000	122	NDUFB6
chr16	31043905	31046216	+	1000	248	STX4
chr22	24603646	24604366	+	1000	26562	SUSD2
chr20	57462965	57468216	+	1000	-768	GNAS
chr19	46633538	46637596	+	1000	-7636	IGFL3
chr1	100502377	100504759	+	1000	-221	MFSD14A
chr5	81572714	81575564	+	1000	96	RPS23
chr6	90347615	90349891	+	1000	-279	LYRM2
chr2	172949558	172950638	+	1000	-110	DLX1
chr2	38972131	38978955	+	1000	3093	SRSF7
chr12	93292915	93294021	+	1000	29639	EEA1
chr6	146055901	146057128	+	1000	142	EPM2A
chr19	45174482	45175330	+	1000	182	CEACAM19
chr16	2131593	2146733	+	1000	1122	MIR1225
chr9	106855745	106856776	+	1000	-281	SMC2
chr19	58918451	58920697	+	1000	-467	ZNF584
chr2	113529388	113534199	+	1000	-9539	CKAP2L
chr15	91072689	91074303	+	1000	378	CRTC3
chr12	64843797	64847174	+	1000	-355	TBK1
chr19	55546870	55555273	+	1000	-1439	GP6
chr19	1875617	1877154	+	1000	9133	ABHD17A
chr11	69488743	69490616	+	1000	486	ORAOV1
chr8	77911970	77913282	+	1000	-102	PEX2
chr11	66360321	66361301	+	1000	121	CCS
chr6	126307193	126308356	+	1000	198	TRMT11
chr11	124822908	124824293	+	1000	-417	CCDC15
chr16	68054940	68059321	+	1000	283	DUS2
chr17	1171104	1171961	+	1000	-2326	BHLHA9
chr13	95247768	95248799	+	1000	246	TGDS
chr12	56693215	56695649	+	1000	-257	CS
chrX	49022482	49023981	+	1000	4050	MAGIX
chr11	65263713	65276582	+	1000	-3441	MASCRNA
chr17	4386613	4387291	+	1000	-15186	SPNS2
chr2	173944529	173945565	+	1000	4482	MAP3K20
chr1	6452981	6454623	+	1000	24	ACOT7
chr2	32264499	32265293	+	1000	8	DPY30
chr6	33264721	33268522	+	1000	544	RGL2
chr18	48722070	48724967	+	1000	533	MEX3C
chr16	2580004	2584317	+	1000	-154	MIR3178
chr2	114034266	114035644	+	1000	1543	PAX8
chr11	59543707	59544937	+	1000	21790	STX3
chr6	139456034	139457310	+	1000	423	HECA
chr2	675806	677918	+	1000	-158	TMEM18
chr10	105877493	105878110	+	1000	-4015	SFR1
chr8	145979812	145981624	+	1000	252	ZNF251
chr11	2114189	2114813	+	1000	40938	MIR483
chr3	121467868	121469112	+	1000	124	GOLGB1
chr7	44240232	44241002	+	1000	39	YKT6
chr1	12678012	12679538	+	1000	-1038	DHRS3
chr19	53104318	53104926	+	1000	4685	ZNF137P
chr9	140446154	140449162	+	1000	1349	MRPL41
chr17	28927080	28928499	+	1000	-23547	SH3GL1P2
chr10	31607072	31607940	+	1000	82	ZEB1
chr5	138272724	138276301	+	1000	63423	CTNNA1
chr12	122224142	122224881	+	1000	7083	RHOF
chr3	44689884	44690761	+	1000	89	ZNF35
chr3	57261345	57262475	+	1000	145	APPL1
chrX	13670835	13671810	+	1000	12	TCEANC
chr1	110036362	110037198	+	1000	79	CYB561D1
chr3	184016463	184018510	+	1000	600	PSMD2
chr19	55880376	55882058	+	1000	614	IL11
chr10	33243207	33248882	+	1000	778	ITGB1
chrX	45623959	45636856	+	1000	-23877	MIR222
chr17	41132234	41133390	+	1000	233	RUNDC1
chr11	64881875	64890738	+	1000	-1096	ZNHIT2
chr8	42305032	42307199	+	1000	52863	SLC20A2
chr7	98995997	98999484	+	1000	8565	PDAP1
chr6	90932301	90932879	+	1000	74037	BACH2
chr3	49448441	49450420	+	1000	100	RHOA
chr2	38601130	38605169	+	1000	523	ATL2
chr2	26100032	26102403	+	1000	168	ASXL2
chr16	31198311	31200352	+	1000	7900	FUS
chr11	804466	805860	+	1000	87	PIDD1
chr2	30372166	30375639	+	1000	4152	YPEL5
chr1	223964922	223969097	+	1000	66665	TP53BP2
chr2	202030803	202039354	+	1000	-12526	CASP10
chr15	80954782	80956007	+	1000	-32258	ABHD17C
chr9	100742515	100748085	+	1000	-189	ANP32B
chr3	138327008	138328715	+	1000	-58	FAIM
chr10	75556575	75563981	+	1000	879	ZSWIM8-AS1
chr11	46637218	46640075	+	1000	131	HARBI1
chr20	37063253	37064281	+	1000	253	SNHG17
chr6	38372334	38373249	+	1000	-76581	BTBD9-AS1
chr16	81348100	81349629	+	1000	293	GAN
chr7	99694718	99698423	+	1000	1833	MCM7
chr1	27021675	27025271	+	1000	949	ARID1A
chr8	28747841	28749076	+	1000	233	HMBOX1
chr9	115912841	115934459	+	1000	10412	SLC31A2
chr6	10451305	10452795	+	1000	12100	MIR5689
chr9	95441438	95444268	+	1000	-10306	IPPK
chr7	135346499	135348502	+	1000	279	STMP1
chr1	204288398	204289163	+	1000	40277	PLEKHA6
chr6	42531145	42532386	+	1000	5	UBR2
chr8	145634344	145635579	+	1000	-228	CPSF1
chr11	118763666	118776776	+	1000	6120	CXCR5
chr16	31202092	31214254	+	1000	-5033	PYCARD-AS1
chr17	34899545	34899994	+	1000	-968	GGNBP2
chr1	94343868	94345588	+	1000	34	DNTTIP2
chrX	71489090	71497317	+	1000	3938	RPS4X
chr1	6279589	6281933	+	1000	14572	RNF207
chr8	141655703	141656293	+	1000	-10353	AGO2
chr13	27745253	27746602	+	1000	106	USP12
chr14	50318703	50319843	+	1000	648	NEMF
chr5	176830938	176831718	+	1000	-3691	PFN3
chr9	135544647	135548645	+	1000	-858	DDX31
chr1	202857213	202858742	+	1000	408	RABIF
chr1	24741706	24745470	+	1000	1073	NIPAL3
chr10	105450974	105455277	+	1000	-53412	SH3PXD2A-AS1
chr1	33899250	33899786	+	1000	-38714	ZSCAN20
chr10	134260107	134262188	+	1000	2454	C10orf91
chr19	33788562	33796015	+	1000	1182	CEBPA
chr15	75164151	75166186	+	1000	552	SCAMP2
chr19	45683298	45683547	+	1000	1419	BLOC1S3
chr6	34663794	34665173	+	1000	144	C6orf106
chr4	77068939	77070251	+	1000	73	NUP54
chr1	211555555	211556789	+	1000	75	LINC00467
chr17	41150184	41157423	+	1000	3321	RPL27
chr8	95717955	95720843	+	1000	-12704	DPY19L4
chr19	41244362	41250846	+	1000	8854	C19orf54
chr9	33106361	33108137	+	1000	-30535	SMU1
chr17	2238855	2242021	+	1000	240	TSR1
chr4	140373878	140375743	+	1000	-151	RAB33B
chr7	20254164	20258371	+	1000	746	MACC1
chr10	38382631	38384230	+	1000	166	ZNF37A
chr21	37442000	37442965	+	1000	260	CBR1
chr17	53510376	53511488	+	1000	-11591	MMD
chr10	28820778	28823712	+	1000	-176	WAC
chr3	11313589	11315151	+	1000	360	ATG7
chr1	155910554	155921169	+	1000	4381	RXFP4
chr15	57998286	57999600	+	1000	224	POLR2M
chr15	37392382	37393728	+	1000	445	MEIS2
chr19	55586849	55589976	+	1000	1191	EPS8L1
chr10	7860001	7860631	+	1000	-151	TAF3
chr12	53627522	53627822	+	1000	-1632	RARG
chr17	18868513	18873468	+	1000	15512	SLC5A10
chr14	35182749	35184397	+	1000	188	CFL2
chr1	53684699	53686844	+	1000	540	C1orf123
chr15	76602930	76604272	+	1000	209	ETFA
chr12	53688885	53689643	+	1000	29	PFDN5
chr20	34296221	34302647	+	1000	-12147	NFS1
chr16	230283	232469	+	1000	1043	HBQ1
chr1	244486020	244486756	+	1000	-29549	C1orf100
chr6	30028154	30030043	+	1000	81	ZNRD1
chr11	62617716	62624210	+	1000	-98	SNORD31
chr13	41633530	41633966	+	1000	-1645	WBP4
chr19	5689924	5701601	+	1000	5416	RPL36
chr1	223926152	223928192	+	1000	27053	CAPN2
chr14	57734881	57736465	+	1000	-56	EXOC5
chr15	52368504	52369917	+	1000	35762	BCL2L10
chr1	154191844	154194400	+	1000	151	C1orf43
chr20	4675492	4685633	+	1000	13410	PRNP
chr3	11227086	11228143	+	1000	31400	HRH1
chr1	32527784	32535470	+	1000	-6005	TMEM39B
chr4	100748505	100753067	+	1000	12796	DAPP1
chr12	122356071	122357057	+	1000	101	WDR66
chr1	167690858	167692016	+	1000	250	MPZL1
chr7	97714899	97715988	+	1000	-20754	LMTK2
chr2	32390354	32391272	+	1000	-97	SLC30A6
chr17	8294434	8300176	+	1000	3839	RNF222
chr12	106528830	106534822	+	1000	1985	NUAK1
chr19	13043423	13045027	+	1000	333	FARSA
chr17	39550112	39551383	+	1000	3097	KRT31
chr3	128444715	128446856	+	1000	806	RAB7A
chr16	48384425	48388096	+	1000	13524	SIAH1
chr5	10601067	10601893	+	1000	37045	ANKRD33B
chr11	85763108	85767268	+	1000	14951	PICALM
chr17	7252843	7259867	+	1000	1147	KCTD11
chr9	96792767	96793605	+	1000	95	PTPDC1
chr14	78129505	78130179	+	1000	44514	ALKBH1
chr10	11059138	11060541	+	1000	-47	CELF2
chr17	2756195	2758118	+	1000	57424	RAP1GAP2
chr17	74576928	74583404	+	1000	1979	ST6GALNAC2
chr1	47133476	47134340	+	1000	191	ATPAF1
chr7	1598289	1600553	+	1000	-3355	TMEM184A
chr16	71928243	71930281	+	1000	-134	IST1
chr1	16678569	16679486	+	1000	-41	FBXO42
chr1	167905105	167906681	+	1000	96	DCAF6
chr17	81058703	81060645	+	1000	22107	METRNL
chr4	113152009	113154038	+	1000	128	AP1AR
chr1	162530678	162533483	+	1000	391	UAP1
chr17	73779200	73782516	+	1000	-62	UNK
chr19	45593459	45597160	+	1000	-1122	PPP1R37
chr2	44222053	44223970	+	1000	133	LRPPRC
chr11	71810102	71815626	+	1000	1569	LAMTOR1
chr8	144820357	144823324	+	1000	5530	FAM83H-AS1
chr11	61497601	61498291	+	1000	-22163	MYRF
chr16	2285425	2290237	+	1000	1363	DNASE1L2
chr20	1446576	1447952	+	1000	1073	NSFL1C
chr7	44835541	44840485	+	1000	1778	PPIA
chr6	10720168	10721370	+	1000	-2379	TMEM14C
chr22	50734877	50746212	+	1000	5457	PLXNB2
chr11	117065831	117076530	+	1000	1170	TAGLN
chr8	145691338	145692753	+	1000	325	KIFC2
chr2	54197247	54199141	+	1000	-46	ACYP2
chr9	71394075	71395508	+	1000	-131	FAM122A
chr6	31744418	31745684	+	1000	57	VWA7
chr9	98273042	98273789	+	1000	-2584	PTCH1
chr4	5367306	5368588	+	1000	-158349	LINC01587
chr17	5388889	5390837	+	1000	169	MIS12
chr12	13288461	13289224	+	1000	-32212	GSG1
chr18	51749293	51751430	+	1000	797	MBD2
chr6	35995318	35997506	+	1000	958	MAPK14
chr3	133969001	133970274	+	1000	-51	RYK
chr9	132371909	132373839	+	1000	1711	NTMT1
chr11	62438403	62441038	+	1000	-479	LBHD1
chr17	80743674	80747047	+	1000	35420	TBCD
chr6	42749003	42755799	+	1000	1167	LOC401261
chr15	63447994	63450489	+	1000	500	RPS27L
chr19	1118880	1121053	+	1000	12307	SBNO2
chr8	53625739	53627601	+	1000	356	RB1CC1
chr12	113659117	113661233	+	1000	932	TPCN1
chr6	29813092	29813600	+	1000	-10516	ZNRD1ASP
chr11	66023618	66026192	+	1000	140	KLC2
chr15	91474374	91475997	+	1000	614	HDDC3
chr15	41407535	41409531	+	1000	-89	INO80
chr15	91411533	91418131	+	1000	63	FURIN
chr16	684795	687012	+	1000	463	METTL26
chr12	53472590	53473629	+	1000	95	SPRYD3
chr22	21131851	21132357	+	1000	3721	SERPIND1
chr17	5411433	5414691	+	1000	-8743	LOC728392
chr11	63997610	63998634	+	1000	218	DNAJC4
chr11	19009088	19009799	+	1000	-52894	MRGPRX1
chr21	37800907	37803355	+	1000	36608	CLDN14
chr2	162016382	162018582	+	1000	543	TANK
chr3	9885126	9886244	+	1000	58	RPUSD3
chr19	44860465	44861344	+	1000	-48	ZNF112
chr7	30676364	30676617	+	1000	41981	GARS
chr7	97910144	97912615	+	1000	400	BRI3
chr8	8992199	8993839	+	1000	15201	PPP1R3B
chr3	14691777	14694344	+	1000	-193	CCDC174
chr1	207215079	207217998	+	1000	7884	YOD1
chr5	74062462	74063867	+	1000	32	GFM2
chr13	52021250	52029038	+	1000	2131	INTS6
chr6	31830103	31830832	+	1000	242	NEU1
chr6	53480033	53481403	+	1000	-12460	LINC01564
chr16	20851812	20858552	+	1000	-37387	ERI2
chr1	38155787	38156396	+	1000	176	C1orf109
chr6	160812355	160812932	+	1000	43238	SLC22A3
chr14	23389850	23390382	+	1000	1451	PRMT5-AS1
chr16	9213407	9224267	+	1000	33300	C16orf72
chr19	37063859	37065891	+	1000	-678	ZNF529
chr1	201458233	201459673	+	1000	6748	CSRP1
chr1	113215939	113218240	+	1000	-6	MOV10
chr12	115779191	115779608	+	1000	-657430	TBX3
chr19	48103141	48105090	+	1000	-7338	BICRA
chr1	153617424	153621840	+	1000	-11498	SNAPIN
chr9	94181362	94187575	+	1000	1676	NFIL3
chr16	70379607	70381650	+	1000	22	LOC100506083
chr22	31644020	31652136	+	1000	3730	LIMK2
chr12	62996005	62997778	+	1000	323	LINC01465
chr5	176249176	176249869	+	1000	11962	UNC5A
chr3	32611468	32612917	+	1000	174	DYNC1LI1
chr19	8372246	8373751	+	1000	242	CD320
chr2	56185322	56185970	+	1000	24565	MIR217
chr19	10499067	10501723	+	1000	-9147	TYK2
chr10	74031429	74038626	+	1000	1350	DDIT4
chr7	23221137	23222173	+	1000	209	NUPL2
chr11	118776937	118796827	+	1000	-5269	BCL9L
chr9	25677091	25679098	+	1000	762	TUSC1
chr12	113772451	113773082	+	1000	207	SLC8B1
chr20	62325373	62333949	+	1000	1657	TNFRSF6B
chr19	50979516	50980694	+	1000	-102	FAM71E1
chr7	100769431	100772315	+	1000	503	SERPINE1
chr14	81784831	81790741	+	1000	-100211	GTF2A1
chr22	31602547	31604511	+	1000	-4721	LIMK2
chr22	36876988	36878861	+	1000	-237	TXN2
chr16	48569043	48578444	+	1000	70377	N4BP1
chr1	198638210	198638587	+	1000	30300	PTPRC
chr16	78717780	78718787	+	1000	584973	WWOX
chr22	25390032	25390631	+	1000	-33610	KIAA1671
chr14	60557819	60559433	+	1000	-3	PCNX4
chr11	62558150	62560491	+	1000	166	TMEM223
chr3	40497754	40503490	+	1000	1792	RPL14
chr21	44929178	44932819	+	1000	-31584	LINC01669
chr11	6494533	6498724	+	1000	-939	TRIM3
chr10	124134006	124135461	+	1000	639	PLEKHA1
chr12	49453187	49455095	+	1000	-5034	KMT2D
chr10	123313148	123313887	+	1000	-22689	FGFR2
chr10	69833886	69835154	+	1000	583	HERC4
chr15	93567407	93574405	+	1000	45483	RGMA
chr10	22725477	22726649	+	1000	795	LOC100499489
chr17	79650134	79652846	+	1000	528	HGS
chr16	11944829	11946110	+	1000	-27	RSL1D1
chr8	87354710	87355637	+	1000	179	WWP1
chr19	18547260	18552830	+	1000	-934	ISYNA1
chr2	169312230	169313572	+	1000	142	CERS6
chr4	5760124	5761759	+	1000	48017	EVC
chr3	183966109	183967294	+	1000	58	ALG3
chr1	200378344	200379556	+	1000	236	ZNF281
chr19	45578709	45580081	+	1000	451	ZNF296
chr12	102513231	102514094	+	1000	247	NUP37
chr15	63188010	63189733	+	1000	72715	MIR190A
chr19	3134243	3138981	+	1000	582	GNA15
chr9	118434328	118436266	+	1000	71221	LOC101928775
chr20	39656481	39661951	+	1000	1758	TOP1
chr1	17758045	17770618	+	1000	728	RCC2
chr16	4232613	4235633	+	1000	57958	SRL
chr14	75517167	75518346	+	1000	479	MLH3
chr9	79008689	79009865	+	1000	167	RFK
chr14	24684222	24685980	+	1000	175	MDP1
chr1	150449643	150451795	+	1000	-9121	TARS2
chr1	31895155	31900584	+	1000	11209	SERINC2
chr3	8671061	8671538	+	1000	15185	SSUH2
chr17	48716085	48717066	+	1000	4357	ABCC3
chr10	29698164	29699576	+	1000	-302	SVIL-AS1
chr1	24116623	24128107	+	1000	3695	GALE
chr2	27596099	27604628	+	1000	2948	ZNF513
chrX	148586501	148587071	+	1000	98	IDS
chr10	43902505	43905714	+	1000	223	HNRNPF
chr6	3612681	3613289	+	1000	139261	PXDC1
chr16	67239670	67244157	+	1000	-5615	MIR328
chr12	69863755	69864801	+	1000	149	FRS2
chr6	166755580	166756831	+	1000	86	LOC100289495
chr19	6765785	6767620	+	1000	821	SH2D3A
chr5	179032713	179051568	+	1000	8571	HNRNPH1
chr19	2094523	2096564	+	1000	726	MOB3A
chr19	1083959	1087310	+	1000	9001	ARHGAP45
chr3	109403983	109404861	+	1000	82747	MIR4445
chr14	64853834	64854845	+	1000	-420	MTHFD1
chr20	62567412	62573475	+	1000	2454	MIR1914
chr7	30633281	30642825	+	1000	3544	GARS
chr20	13765156	13766191	+	1000	1	NDUFAF5
chr17	27503357	27504291	+	1000	-54	MYO18A
chr8	27137595	27139325	+	1000	-22504	STMN4
chr9	131671975	131685421	+	1000	-4476	PHYHD1
chr5	147764475	147765619	+	1000	1549	FBXO38
chr16	66546764	66547531	+	1000	36581	TK2
chr19	40944928	40946930	+	1000	2576	SERTAD3
chr14	96967960	96969431	+	1000	-18	PAPOLA
chr7	73097183	73098376	+	1000	2	DNAJC30
chrX	84611563	84619669	+	1000	19132	POF1B
chr6	36853395	36854263	+	1000	189	C6orf89
chr9	136241759	136243566	+	1000	375	SURF4
chr13	109915756	109919499	+	1000	-97976	MYO16-AS1
chr12	46653961	46664303	+	1000	1146	SLC38A1
chr1	219346873	219348797	+	1000	322	LYPLAL1
chr17	73265959	73268372	+	1000	146	MIF4GD
chr19	38809213	38810974	+	1000	-391	KCNK6
chr19	3500192	3500951	+	1000	50	DOHH
chr4	140216172	140217170	+	1000	5693	NDUFC1
chr1	1837585	1841012	+	1000	-6968	CALML6
chr14	104574232	104575777	+	1000	-8738	MIR203A
chr10	106026481	106029760	+	1000	43	MIR4482
chr3	48342219	48343754	+	1000	-85	NME6
chr20	30265133	30312303	+	1000	-20592	ABALON
chr12	132378924	132383491	+	1000	1928	ULK1
chr5	96069506	96071692	+	1000	-8645	CAST
chr3	24535387	24537579	+	1000	13	THRB
chr2	170550836	170551489	+	1000	198	PHOSPHO2
chr19	13884837	13886496	+	1000	409	C19orf53
chr3	150936882	150937262	+	1000	-16084	GPR171
chr17	56428304	56431266	+	1000	-186	SUPT4H1
chr10	79685705	79687399	+	1000	-18	DLG5-AS1
chr20	57186228	57186591	+	1000	-23419	LINC01711
chr22	38677552	38680309	+	1000	-9890	TMEM184B
chr2	234473808	234475567	+	1000	-451	USP40
chr9	124048920	124050043	+	1000	623	GSN
chr1	155231027	155233910	+	1000	-292	SCAMP3
chr14	101213297	101213927	+	1000	20410	DLK1
chr11	34214317	34214864	+	1000	87479	NAT10
chr11	62537871	62539492	+	1000	-94	TAF6L
chr14	91918239	91923735	+	1000	-36799	CCDC88C
chr5	154238853	154239162	+	1000	928	CNOT8
chr12	46749665	46767864	+	1000	7881	SLC38A2
chr11	12824011	12824847	+	1000	128460	TEAD1
chr7	99723478	99725720	+	1000	282	MBLAC1
chr6	37597946	37598849	+	1000	67369	MDGA1
chr11	1766651	1785947	+	1000	-4475	IFITM10
chr14	81998499	82000407	+	1000	752	SEL1L
chr1	31537764	31539078	+	1000	143	PUM1
chr3	42840761	42847858	+	1000	1625	HIGD1A
chr10	35378567	35379738	+	1000	159	CUL2
chr18	20911009	20911581	+	1000	106638	TMEM241
chr20	30102078	30103089	+	1000	370	HM13
chr17	29421518	29422941	+	1000	284	NF1
chr5	77655512	77657361	+	1000	-71	SCAMP1-AS1
chr1	8925599	8935338	+	1000	-3819	MIR6728
chr2	8821929	8822779	+	1000	241	ID2
chr18	30049399	30051131	+	1000	182	GAREM1
chr11	86013258	86014224	+	1000	472	HIKESHI
chr7	7605625	7608107	+	1000	250	MIOS
chr16	15735643	15739458	+	1000	399	MIR484
chr18	56529587	56532444	+	1000	221	ZNF532
chr8	82643159	82645581	+	1000	-318	CHMP4C
chr4	10079099	10092811	+	1000	-5639	MIR3138
chr12	104981888	104983161	+	1000	-2887	MIR3922
chr20	62693778	62695212	+	1000	14	TCEA2
chr19	47596971	47601582	+	1000	17733	ZC3H4
chr22	41696832	41698730	+	1000	274	ZC3H7B
chr11	10772178	10773060	+	1000	85	CTR9
chr19	39137693	39163986	+	1000	12583	ACTN4
chr6	111302554	111303998	+	1000	56	RPF2
chr14	102430709	102432129	+	1000	554	DYNC1H1
chr16	71879386	71880493	+	1000	45	ATXN1L
chr9	33915173	33929416	+	1000	12068	UBAP2
chr1	153002988	153007574	+	1000	1602	SPRR1B
chr2	85645236	85647122	+	1000	125	SH2D6
chr6	35226943	35228176	+	1000	68	ZNF76
chr11	43333310	43334094	+	1000	197	API5
chr15	80971713	80972896	+	1000	-15348	ABHD17C
chr11	118964332	118966497	+	1000	763	H2AFX
chr7	16685068	16686471	+	1000	10	BZW2
chr7	6098364	6099293	+	1000	32	EIF2AK1
chr1	26604399	26613291	+	1000	2632	SH3BGRL3
chr17	39734056	39743658	+	1000	4290	KRT14
chr2	10183040	10185092	+	1000	110	KLF11
chr1	1708878	1711453	+	1000	132	NADK
chr7	98922414	98926808	+	1000	1115	ARPC1A
chr20	44622016	44622578	+	1000	-15250	MMP9
chr16	2932255	2934265	+	1000	64	FLYWCH2
chr22	30216998	30218040	+	1000	16774	ASCC2
chr6	30687765	30692105	+	1000	609	TUBB
chr17	4435726	4453056	+	1000	14290	MYBBP1A
chr8	41435291	41436575	+	1000	-46	LOC102723729
chr9	107826018	107827378	+	1000	-136171	ABCA1
chr17	49242899	49245733	+	1000	233	NME2
chr3	158449571	158450873	+	1000	53	RARRES1
chr6	84140049	84141464	+	1000	182	ME1
chr22	46507541	46514117	+	1000	1263	MIRLET7B
chr14	32030308	32031164	+	1000	145	NUBPL
chr19	18687939	18690569	+	1000	5604	UBA52
chr16	2917791	2918710	+	1000	-10079	PRSS22
chr5	95293090	95298714	+	1000	-1803	LOC101929710
chr7	152160398	152162326	+	1000	153	LINC01003
chr13	41768067	41768853	+	1000	260	KBTBD7
chr10	74056221	74058219	+	1000	23543	DDIT4
chr4	15922828	15923384	+	1000	17257	FGFBP1
chr21	34922175	34927257	+	1000	1748	MIR6501
chr5	96054242	96056396	+	1000	16955	CAST
chr21	46237002	46238709	+	1000	189	SUMO3
chr18	77710409	77712298	+	1000	300	PQLC1
chr11	10561308	10563616	+	1000	312	RNF141
chr21	45552850	45554301	+	1000	81	GATD3A
chr9	140484535	140485664	+	1000	-162	ZMYND19
chr7	158611042	158611943	+	1000	10827	ESYT2
chr3	122511876	122516424	+	1000	249	DIRC2
chr14	58729816	58737273	+	1000	-21207	LINC00216
chr13	37632735	37634161	+	1000	176	SUPT20H
chr3	47449331	47458126	+	1000	31256	PTPN23
chr5	77943218	77945323	+	1000	378	LHFPL2
chr10	105434089	105444980	+	1000	-67003	SH3PXD2A-AS1
chr16	30907203	30908589	+	1000	-32	CTF1
chr7	45020116	45026740	+	1000	1681	SNORA9
chr14	50696349	50698989	+	1000	742	SOS2
chr19	42723549	42724934	+	1000	63	DEDD2
chr16	2050803	2061013	+	1000	3914	ZNF598
chr10	78923661	78924096	+	1000	23289	KCNMA1-AS2
chr5	159332449	159333132	+	1000	-10950	ADRA1B
chr3	33482207	33483278	+	1000	-845	UBP1
chr14	93259655	93261513	+	1000	8	GOLGA5
chr11	62569757	62574868	+	1000	652	NXF1
chr2	219134373	219157657	+	1000	-1104	MIR6513
chr17	38333517	38335304	+	1000	662	RAPGEFL1
chrX	77358820	77361224	+	1000	356	PGK1
chr16	55697642	55698160	+	1000	7345	SLC6A2
chr22	37055700	37056493	+	1000	42807	CACNG2
chr4	103731407	103750889	+	1000	5869	UBE2D3
chr4	128981420	128983614	+	1000	96	LARP1B
chr2	228243049	228243613	+	1000	691	TM4SF20
chr13	50509734	50510939	+	1000	301	SPRYD7
chr4	87515075	87517451	+	1000	795	PTPN13
chr19	13049092	13055016	+	1000	756	MIR6515
chr1	110949428	110950875	+	1000	-280	LAMTOR5-AS1
chr1	29562882	29566064	+	1000	1445	PTPRU
chr2	70159024	70174605	+	1000	22583	ASPRV1
chr19	42905323	42907467	+	1000	5095	LIPE-AS1
chr11	69470843	69471357	+	1000	15227	CCND1
chr10	105503988	105510240	+	1000	577	SH3PXD2A-AS1
chr19	47886287	47888009	+	1000	34610	DHX34
chr1	205179808	205181013	+	1000	317	DSTYK
chr17	2281915	2288528	+	1000	19037	MNT
chr15	59949230	59950212	+	1000	16	GTF2A2
chr15	93456703	93461869	+	1000	11657	MIR3175
chr19	8577974	8580000	+	1000	61	ZNF414
chr2	160471202	160473172	+	1000	-80	BAZ2B
chr8	146125204	146128281	+	1000	104	ZNF250
chr9	99637295	99638598	+	1000	6764	LOC100132781
chr3	111613649	111618850	+	1000	37681	PHLDB2
chr17	37909580	37911411	+	1000	14275	GRB7
chr9	71833694	71837889	+	1000	15713	TJP2
chr10	69895611	69896539	+	1000	26885	MYPN
chr8	22435364	22438566	+	1000	711	PDLIM2
chr7	73587578	73589811	+	1000	-12	EIF4H
chr12	53772316	53776914	+	1000	187	SP1
chr17	690900	701309	+	1000	-10533	GLOD4
chr17	12920375	12922059	+	1000	164	ELAC2
chr9	139332388	139336435	+	1000	-137	INPP5E
chr17	4692062	4694046	+	1000	800	GLTPD2
chr5	74160835	74162704	+	1000	51	LOC441086
chr4	2843054	2846536	+	1000	-789	ADD1
chr1	109289083	109290250	+	1000	409	STXBP3
chr14	21702740	21715776	+	1000	28380	HNRNPC
chr15	22891808	22894194	+	1000	387	CYFIP1
chr2	122042423	122043183	+	1000	-25	TFCP2L1
chr1	16939274	16939523	+	1000	702	NBPF1
chr1	145455317	145456584	+	1000	14458	POLR3GL
chr1	155938162	155940345	+	1000	8713	ARHGEF2
chr10	102996461	102998147	+	1000	7953	LBX1-AS1
chr7	27203258	27207190	+	1000	-75	HOXA9
chr10	47656704	47656953	+	1000	-1405	ANTXRL
chr2	201577841	201578379	+	1000	17664	AOX3P-AOX2P
chr12	64614896	64616449	+	1000	404	C12orf66
chr2	73297446	73299591	+	1000	-59	SFXN5
chr9	130727411	130733635	+	1000	12289	FAM102A
chr4	38664077	38706458	+	1000	-19018	KLF3-AS1
chr11	67397142	67398653	+	1000	-489	NUDT8
chr17	4736250	4739758	+	1000	1369	MINK1
chr10	100174195	100176022	+	1000	-130	PYROXD2
chr2	85821607	85824954	+	1000	443	RNF181
chr3	44902836	44904271	+	1000	152	TMEM42
chr11	111895134	111896784	+	1000	421	DLAT
chr20	9032079	9032630	+	1000	-17347	PLCB4
chr2	112812542	112814459	+	1000	700	TMEM87B
chr3	69060914	69064311	+	1000	433	EOGT
chr5	118603582	118605173	+	1000	-10	TNFAIP8
chr15	90436158	90438231	+	1000	423	AP3S2
chr5	64919454	64921333	+	1000	-165	TRAPPC13
chr1	1446308	1447689	+	1000	-525	ATAD3A
chr1	167189352	167191517	+	1000	311	POU2F1
chr10	5931497	5932682	+	1000	-77	FBH1
chr1	28285580	28287021	+	1000	327	XKR8
chr1	172501170	172502876	+	1000	-235	SUCO
chr1	10693696	10697885	+	1000	160787	PEX14
chr19	58693232	58695533	+	1000	26	ZNF274
chr12	10859574	10876287	+	1000	8023	YBX3
chr1	40504679	40510225	+	1000	929	CAP1
chr3	53163252	53165001	+	1000	344	RFT1
chr3	120169003	120170719	+	1000	57	FSTL1
chr14	68606695	68607337	+	1000	316707	RAD51B
chr4	152023551	152030270	+	1000	1931	SNORD73A
chr11	59522486	59524711	+	1000	1066	STX3
chr3	126373182	126374180	+	1000	286	TXNRD3
chr16	5121422	5122602	+	1000	202	ALG1
chr12	22199097	22199938	+	1000	409	CMAS
chr11	57471282	57472154	+	1000	8077	MED19
chr8	146011770	146020286	+	1000	1348	MIR6850
chr19	9250842	9251637	+	1000	183	ZNF317
chr16	27373941	27379632	+	1000	-36697	IL21R
chr7	44645487	44648420	+	1000	832	OGDH
chr21	35319766	35320664	+	1000	16697	LINC00649
chr19	12911773	12912894	+	1000	391	PRDX2
chr7	55187691	55203568	+	1000	18119	EGFR
chr11	118868402	118869913	+	1000	314	CCDC84
chr17	16286048	16287686	+	1000	2088	UBB
chr14	105557764	105560729	+	1000	-1238	LINC02298
chr1	200867145	200882792	+	1000	11019	INAVA
chr1	153598559	153600418	+	1000	36	S100A13
chr11	102961447	102963577	+	1000	432	DCUN1D5
chr9	137330564	137335938	+	1000	34823	RXRA
chr19	42632898	42637346	+	1000	1503	POU2F2
chr3	52077859	52093120	+	1000	4972	DUSP7
chr7	6387701	6388699	+	1000	390	FAM220A
chr19	28283246	28286104	+	1000	-128	LOC101927151
chr22	20941601	20944829	+	1000	80880	MED15
chr1	8585359	8586160	+	1000	-30786	SNORD128
chrX	51636497	51637662	+	1000	381	MAGED1
chr9	97780295	97781600	+	1000	-46685	MIR6081
chr2	24582118	24584463	+	1000	107	ITSN2
chr6	170101455	170104770	+	1000	904	C6orf120
chr2	204103263	204104885	+	1000	910	CYP20A1
chr19	42386820	42393654	+	1000	1791	ARHGEF1
chr18	42273005	42273985	+	1000	12632	SETBP1
chr8	48645746	48651971	+	1000	1868	CEBPD
chr2	179058473	179060086	+	1000	71	OSBPL6
chr18	11859718	11860433	+	1000	2638	GNAL
chr3	193807184	193807906	+	1000	-18786	LINC02028
chr13	102938392	102939167	+	1000	24257	FGF14
chr8	87519740	87519989	+	1000	1145	RMDN1
chr12	108956014	108957983	+	1000	1759	ISCU
chr20	342817	344507	+	1000	15113	NRSN2
chr22	32339873	32343083	+	1000	-130	C22orf24
chr9	34329448	34330582	+	1000	511	NUDT2
chr6	33167704	33169564	+	1000	-4	RXRB
chr1	6085195	6086620	+	1000	-166	KCNAB2
chr1	155242242	155243818	+	1000	290	CLK2
chr1	16277206	16280633	+	1000	23708	ZBTB17
chr1	13910259	13912256	+	1000	-710	PDPN
chr17	27599000	27611507	+	1000	15913	NUFIP2
chr2	69968247	69971343	+	1000	689	ANXA4
chr12	54019377	54020480	+	1000	-148	ATF7
chr9	16062917	16063503	+	1000	189895	C9orf92
chr17	53044862	53046385	+	1000	-503	STXBP4
chr3	75834005	75834914	+	1000	275	ZNF717
chr7	2272167	2273371	+	1000	-186	MAD1L1
chr9	116171910	116173720	+	1000	-109	C9orf43
chr2	54342388	54343430	+	1000	499	ACYP2
chr17	73123345	73128384	+	1000	2026	NT5C
chr9	115248485	115249526	+	1000	-243	KIAA1958
chr16	12281831	12283139	+	1000	211894	SNX29
chr17	80815920	80818214	+	1000	-19136	ZNF750
chr19	46141276	46142847	+	1000	284	MIR330
chr19	3162311	3169486	+	1000	-10725	LOC100996351
chr1	247494287	247495906	+	1000	146	ZNF496
chr6	2245250	2246952	+	1000	114	GMDS-DT
chr4	69173930	69180251	+	1000	38745	YTHDC1
chr7	16460102	16462011	+	1000	-109	ISPD
chr2	29431715	29443528	+	1000	9145	ALK
chr1	22108824	22110437	+	1000	62	USP48
chr2	64245478	64246988	+	1000	-19	VPS54
chr10	103892580	103894546	+	1000	812	PPRC1
chr16	4585185	4589224	+	1000	1267	CDIP1
chr18	21850821	21852358	+	1000	607	OSBPL1A
chr17	4606774	4608024	+	1000	-126	LOC101559451
chr17	26666158	26679118	+	1000	10090	TNFAIP1
chr14	73924207	73925624	+	1000	371	NUMB
chr1	16084803	16087747	+	1000	1020	FBLIM1
chr4	146539174	146541460	+	1000	-223	MMAA
chr11	34936914	34938503	+	1000	31	PDHX
chr18	25419101	25419586	+	1000	197206	CDH2
chr1	31643551	31644034	+	1000	68942	NKAIN1
chr11	3027303	3030623	+	1000	-15356	NAP1L4
chr17	16118364	16119902	+	1000	-259	NCOR1
chr17	43248023	43250004	+	1000	-161	LOC105371795
chr1	35496368	35497616	+	1000	577	ZMYM6
chr15	67546136	67547868	+	1000	72	AAGAB
chr19	42787023	42789063	+	1000	-774	CIC
chr1	183162647	183168229	+	1000	10264	LAMC2
chr6	91120963	91121545	+	1000	98793	MIR4464
chr16	56458320	56459878	+	1000	-192	AMFR
chr14	74769275	74769936	+	1000	162	ABCD4
chr12	54774935	54785304	+	1000	-546	ZNF385A
chr2	240321886	240322243	+	1000	579	HDAC4
chr1	203829190	203831576	+	1000	-330	SNRPE
chr17	44819903	44820647	+	1000	75851	WNT3
chr3	134067032	134094668	+	1000	5854	MIR6827
chr10	96161985	96163994	+	1000	803	TBC1D12
chr1	156469662	156471672	+	1000	-33	MEF2D
chrX	100645734	100648027	+	1000	1002	RPL36A
chr19	45847833	45859642	+	1000	9739	KLC3
chr16	89573928	89575547	+	1000	-59	SPG7
chr1	16160229	16163917	+	1000	-12286	SPEN
chr12	52558482	52587689	+	1000	12699	KRT80
chr3	20097708	20099651	+	1000	17155	KAT2B
chr6	3156407	3158870	+	1000	145	TUBB2A
chr3	9987162	9989192	+	1000	-911	PRRT3-AS1
chr2	74756262	74757761	+	1000	13	AUP1
chr18	19191728	19193108	+	1000	188	SNRPD1
chr18	8704433	8707605	+	1000	1600	GACAT2
chr19	7964185	7971302	+	1000	-922	MAP2K7
chr11	71822034	71825003	+	1000	-174	ANAPC15
chr17	17183822	17184904	+	1000	254	COPS3
chr11	129012998	129013838	+	1000	48675	ARHGAP32
chr7	6616695	6617775	+	1000	170	ZDHHC4
chr17	26971782	26973241	+	1000	-334	KIAA0100
chr2	162164352	162165495	+	1000	137	PSMD14
chr13	103247981	103250141	+	1000	-225	TPP2
chr12	103954292	103955085	+	1000	13116	LINC02401
chr2	179315078	179316829	+	1000	5	PRKRA
chr4	75490949	75491408	+	1000	10587	AREG
chr22	38452851	38454063	+	1000	195	PICK1
chr19	4669449	4670711	+	1000	335	MYDGF
chr4	170580563	170582758	+	1000	447	CLCN3
chr3	67704500	67705436	+	1000	70	SUCLG2
chr14	20881170	20882001	+	1000	-6	TEP1
chr17	40171875	40172664	+	1000	182	NKIRAS2
chr2	27434392	27436187	+	1000	70	ATRAID
chr2	122406216	122408187	+	1000	-29	NIFK-AS1
chr6	90660251	90661884	+	1000	56879	GJA10
chrX	151130216	151143649	+	1000	6219	GABRE
chr12	51012663	51014856	+	1000	114991	DIP2B
chr10	43276967	43278898	+	1000	-22	BMS1
chr14	100616329	100617013	+	1000	9341	DEGS2
chr18	47087214	47093135	+	1000	1773	LIPG
chr3	9932020	9933969	+	1000	723	JAGN1
chr17	41855123	41856733	+	1000	440	DUSP3
chr16	635298	639940	+	1000	-1738	RAB40C
chr12	95594236	95596152	+	1000	16046	FGD6
chr10	125851060	125853607	+	1000	-393	CHST15
chr9	35101740	35104194	+	1000	225	STOML2
chr2	109150115	109151809	+	1000	151	LIMS1
chr19	1037597	1041030	+	1000	-789	ABCA7
chr15	81281644	81282718	+	1000	38	MESD
chr1	93426231	93427901	+	1000	13	FAM69A
chr3	189281568	189282074	+	1000	-32714	TP63
chr5	271043	272264	+	1000	-14	HRAT5
chr16	80573993	80575246	+	1000	-12	DYNLRB2
chr18	53256775	53257764	+	1000	-224	TCF4
chr2	113875109	113888147	+	1000	-3510	IL1RN
chr1	3566179	3566880	+	1000	142	WRAP73
chr6	3066886	3070182	+	1000	-198	RIPK1
chr11	66609164	66612970	+	1000	184	RCE1
chr22	38793626	38795448	+	1000	-10	TPTEP2-CSNK1E
chr20	387400	392042	+	1000	1027	RBCK1
chr10	73136803	73137603	+	1000	-19488	CDH23
chr22	38476687	38478802	+	1000	1426	SLC16A8
chr19	45582049	45583055	+	1000	22	GEMIN7
chr15	90501129	90501890	+	1000	-43214	ZNF710
chr10	99428782	99441384	+	1000	11932	AVPI1
chr15	81604439	81607024	+	1000	10793	STARD5
chr14	45602835	45604197	+	1000	216	FKBP3
chr22	20884055	20887214	+	1000	23299	MED15
chr16	70304755	70309414	+	1000	16328	AARS
chr17	40427940	40429400	+	1000	-246	STAT5B
chr2	70224175	70225223	+	1000	-35302	ASPRV1
chr6	47156293	47156760	+	1000	121157	TNFRSF21
chr1	9968354	9971026	+	1000	626	CTNNBIP1
chr12	53834736	53836763	+	1000	316	PRR13
chr2	85146675	85147853	+	1000	14501	TMSB10
chr15	40712970	40713441	+	1000	15207	IVD
chr7	2264083	2265466	+	1000	7809	MAD1L1
chr12	66430164	66430756	+	1000	-5614	LINC02425
chr7	149157571	149158329	+	1000	103	ZNF777
chr17	78234658	78236087	+	1000	712	RNF213
chr19	2228628	2234814	+	1000	2427	MIR1227
chr5	159435992	159436510	+	1000	144	TTC1
chr12	51441188	51442477	+	1000	-171	LETMD1
chr3	157077688	157078302	+	1000	-76585	PTX3
chr2	208377894	208379439	+	1000	-15950	CREB1
chr1	236028342	236030930	+	1000	591	LYST
chr17	2262376	2263413	+	1000	22086	SGSM2
chr16	4654091	4659825	+	1000	7969	UBALD1
chr16	3766995	3768299	+	1000	-49	TRAP1
chr11	205992	209841	+	1000	405	RIC8A
chr12	113622160	113624048	+	1000	180	DDX54
chr2	183901706	183903996	+	1000	735	NCKAP1
chr19	55576585	55581596	+	1000	1824	RDH13
chr15	40986237	40987552	+	1000	409	RAD51-AS1
chr14	23079598	23083823	+	1000	14563	ABHD4
chr16	29624417	29625253	+	1000	203	SMG1P2
chr18	43873716	43874824	+	1000	-39917	RNF165
chr17	80196274	80206462	+	1000	6824	MIR6787
chr12	57939238	57941221	+	1000	413	DCTN2
chr8	97273422	97274602	+	1000	-102	PTDSS1
chr11	75110342	75120361	+	1000	-114	SNORD15B
chr14	23433976	23454539	+	1000	2175	AJUBA
chr13	49105963	49107374	+	1000	724	RCBTB2
chr15	100824183	100824745	+	1000	57746	ADAMTS17
chr2	96810181	96811364	+	1000	407	DUSP2
chr15	101254427	101254698	+	1000	111807	ASB7
chr3	189042348	189042911	+	1000	-84246	TPRG1-AS2
chr17	73634525	73639968	+	1000	4571	SMIM5
chr11	57579430	57603854	+	1000	62408	CTNND1
chr17	37883161	37887112	+	1000	1680	MIEN1
chr1	44453965	44460195	+	1000	-188	CCDC24
chr15	45403642	45411906	+	1000	1251	DUOXA2
chr16	70748651	70749854	+	1000	-29298	MTSS1L
chr17	75953938	75955107	+	1000	-45796	TNRC6C
chr22	38285429	38296001	+	1000	-11440	MICALL1
chr2	101518832	101520276	+	1000	74069	LOC101927142
chr4	10457874	10459288	+	1000	451	ZNF518B
chr19	14584008	14590036	+	1000	-848	PTGER1
chr8	29205331	29209191	+	1000	-939	DUSP4
chr16	58548752	58553659	+	1000	1822	SETD6
chr1	155898590	155904840	+	1000	2518	KHDC4
chr7	112089235	112094181	+	1000	-405	IFRD1
chr1	226850116	226851200	+	1000	12111	ITPKB-IT1
chr1	156666187	156676545	+	1000	4093	CRABP2
chr11	2960683	2963438	+	1000	-11410	PHLDA2
chr11	34459940	34461404	+	1000	200	CAT
chr1	235530333	235531649	+	1000	316	TBCE
chr22	27068309	27070605	+	1000	651	MIATNB
chr19	17830230	17831328	+	1000	-186	MAP1S
chr19	33555215	33556188	+	1000	123	RHPN2
chr3	149092459	149096046	+	1000	-1313	TM4SF1-AS1
chr10	97802850	97804189	+	1000	360	CCNJ
chr8	144883387	144893076	+	1000	6981	MIR937
chr17	17722288	17726558	+	1000	2555	SREBF1
chr2	61763031	61766737	+	1000	534	XPO1
chr7	5551801	5554480	+	1000	289	FBXL18
chr19	48996678	48998374	+	1000	18920	LMTK3
chrX	153638989	153640985	+	1000	133	TAZ
chr16	278573	279787	+	1000	301	LUC7L
chr12	27932154	27934469	+	1000	124	KLHL42
chr11	59574026	59578770	+	1000	1947	MRPL16
chr5	6377328	6378847	+	1000	552	MED10
chr2	29023554	29035345	+	1000	-4251	SPDYA
chr10	105154245	105156882	+	1000	707	ATP5MD
chr11	108476343	108478558	+	1000	-12985	EXPH5
chr8	57905182	57907020	+	1000	329	IMPAD1
chr8	145066191	145070594	+	1000	4166	GRINA
chr14	75179370	75180159	+	1000	43	AREL1
chr12	102454933	102456029	+	1000	421	WASHC3
chr16	21169642	21171336	+	1000	273	DNAH3
chr11	65153552	65157129	+	1000	1299	FRMD8
chr4	164415332	164416423	+	1000	204	TMA16
chr17	7744060	7749040	+	1000	3315	KDM6B
chr2	220492807	220493056	+	1000	639	SLC4A3
chr11	60673000	60674207	+	1000	458	PRPF19
chr1	44793201	44794190	+	1000	27256	ERI3
chr3	100318967	100319815	+	1000	-9042	ADGRG7
chr12	105065294	105066626	+	1000	80549	MIR3922
chr2	28021260	28022702	+	1000	27397	MRPL33
chr7	129995835	129997289	+	1000	10406	LOC105375504
chr3	16305543	16307072	+	1000	189	DPH3
chr3	181930213	181930903	+	1000	260406	LINC01206
chr16	1523834	1526255	+	1000	41	CLCN7
chr4	89544089	89545002	+	1000	30971	HERC3
chr13	27628135	27628773	+	1000	-71216	USP12-AS1
chr1	2125772	2126730	+	1000	-37	FAAP20
chr6	111279105	111280450	+	1000	14	GTF3C6
chr6	33216591	33218404	+	1000	184	HCG25
chr8	143757320	143758050	+	1000	-4189	PSCA
chr4	3956129	3958129	+	1000	26	FAM86EP
chr16	54962175	54967744	+	1000	-152	IRX5
chr1	32108504	32111396	+	1000	268	PEF1
chr4	107236579	107238728	+	1000	-11	AIMP1
chr18	9913151	9915549	+	1000	395	VAPA
chr3	57579334	57584762	+	1000	1167	ARF4
chr13	106643724	106644415	+	1000	284890	LINC00343
chr10	18970930	18973171	+	1000	23786	ARL5B
chr4	87928852	87929101	+	1000	823	AFF1
chr5	177019014	177019737	+	1000	226	TMED9
chr2	208889668	208890749	+	1000	76	PLEKHM3
chr7	65669993	65671083	+	1000	279	TPST1
chr5	153417474	153418992	+	1000	265	FAM114A2
chr11	102654165	102655037	+	1000	194	WTAPP1
chr12	7036013	7039233	+	1000	143	ATN1
chr21	38337780	38339438	+	1000	381	HLCS
chr17	617253	618643	+	1000	148	VPS53
chr10	105515655	105519940	+	1000	11260	SH3PXD2A-AS1
chr5	167913302	167914919	+	1000	647	RARS
chr11	46141562	46144062	+	1000	173	PHF21A
chr1	236767378	236768290	+	1000	7	HEATR1
chr6	30538410	30541578	+	1000	824	ABCF1
chr11	62419781	62421307	+	1000	230	INTS5
chr5	139493004	139494909	+	1000	248	PURA
chr22	19021954	19024880	+	1000	12471	DGCR11
chr10	32291141	32295295	+	1000	52153	KIF5B
chr4	3533589	3534361	+	1000	-99	LRPAP1
chr9	86237545	86239271	+	1000	444	IDNK
chr7	5228977	5230458	+	1000	-118	WIPI2
chr8	48236064	48236614	+	1000	62869	SPIDR
chr7	23145012	23146254	+	1000	280	KLHL7
chr15	90604739	90607673	+	1000	19233	ZNF710-AS1
chr15	72667650	72669449	+	1000	95	HEXA-AS1
chr8	23145433	23146388	+	1000	305	R3HCC1
chr6	32935627	32952397	+	1000	3151	BRD2
chr6	54781236	54782096	+	1000	70097	FAM83B
chr17	38134901	38139016	+	1000	-63	PSMD3
chr1	25869941	25870913	+	1000	351	LDLRAP1
chrX	192652	194066	+	1000	368	PLCXD1
chr7	44612653	44617900	+	1000	-1139	DDX56
chr19	48990589	48991861	+	1000	18760	CYTH2
chr7	77426341	77428808	+	1000	173	TMEM60
chr13	31774009	31775078	+	1000	431	B3GLCT
chrX	68047790	68056907	+	1000	3508	EFNB1
chr17	46045200	46045677	+	1000	-2456	CDK5RAP3
chr5	108791306	108791948	+	1000	-45952	PJA2
chr7	32929667	32932793	+	1000	238	KBTBD2
chr22	47157755	47159112	+	1000	-81	TBC1D22A
chr7	105705061	105706705	+	1000	46908	SYPL1
chrX	152109709	152111891	+	1000	585	ZNF185
chr18	9610713	9616370	+	1000	1064	PPP4R1
chr19	7539379	7545052	+	1000	-3968	LOC100128573
chr9	139885705	139891736	+	1000	1850	PAXX
chr4	79570943	79571768	+	1000	4207	LINC01094
chr2	230784802	230787799	+	1000	95	TRIP12
chr7	157071605	157073953	+	1000	-56931	DNAJB6
chr12	6308989	6312666	+	1000	1345	CD9
chr11	76499179	76500591	+	1000	-2911	TSKU
chr18	3602464	3606672	+	1000	833	DLGAP1-AS2
chr9	2016192	2017915	+	1000	1834	SMARCA2
chr8	101710020	101712779	+	1000	3853	MIR7705
chr14	54954136	54955836	+	1000	758	GMFB
chr12	51512278	51513450	+	1000	-35410	CSRNP2
chr14	70179105	70180381	+	1000	-54061	SRSF5
chr19	34971874	34973803	+	1000	-42	WTIP
chr16	47005748	47008163	+	1000	670	DNAJA2
chr2	158731313	158733784	+	1000	-174	ACVR1
chr17	37617556	37618878	+	1000	453	CDK12
chr5	171529405	171529682	+	1000	85803	STK10
chr11	69068797	69069939	+	1000	7763	MYEOV
chr12	125050703	125052136	+	1000	591	NCOR2
chr1	17230726	17232414	+	1000	-15409	LOC105376805
chr3	150262773	150265668	+	1000	208	SERP1
chr8	38239141	38240906	+	1000	-233	NSD3
chr1	39471579	39476888	+	1000	17317	AKIRIN1
chr6	109329617	109331434	+	1000	233	SESN1
chr2	97426443	97427053	+	1000	109	CNNM4
chr2	145089476	145090514	+	1000	106	GTDC1
chr16	67967489	67972189	+	1000	941	PSMB10
chr6	43542841	43545491	+	1000	288	POLH
chr10	97047408	97051366	+	1000	1518	PDLIM1
chr10	5626621	5628199	+	1000	10671	LOC105376382
chr19	15389414	15396090	+	1000	-1490	BRD4
chr13	31734840	31736243	+	1000	617	HSPH1
chr19	12883704	12886755	+	1000	1205	HOOK2
chr2	151481598	151482321	+	1000	-3452	LOC101929282
chr8	145742614	145743973	+	1000	-56	LRRC14
chr5	134240052	134241449	+	1000	-60	PCBD2
chr16	50058949	50059693	+	1000	204	CNEP1R1
chr8	104032833	104033669	+	1000	3	ATP6V1C1
chr10	106074167	106080307	+	1000	-5885	LOC101927472
chr15	99995002	99995907	+	1000	-110352	MEF2A
chr11	27527607	27529026	+	1000	10	LIN7C
chr11	73587201	73588529	+	1000	25	COA4
chr3	128210392	128211787	+	1000	941	GATA2
chr8	125860231	125861205	+	1000	-26418	MIR4662B
chr16	29817962	29819712	+	1000	979	MAZ
chr19	11615708	11617220	+	1000	274	ZNF653
chr7	64456136	64460658	+	1000	-6983	ZNF117
chr2	85826365	85830391	+	1000	1444	TMEM150A
chr11	20384882	20386451	+	1000	-21	HTATIP2
chr12	27974834	27975652	+	1000	42056	KLHL42
chr15	41244544	41253629	+	1000	3417	CHAC1
chr15	39488206	39488695	+	1000	-54420	C15orf54
chr11	66659498	66660190	+	1000	15496	PC
chr3	185445059	185447952	+	1000	15465	IGF2BP2-AS1
chr14	103993784	103996088	+	1000	-573	TRMT61A
chr19	37708760	37709743	+	1000	69	ZNF383
chr10	99496520	99497684	+	1000	224	ZFYVE27
chr8	61428883	61430660	+	1000	302	RAB2A
chr2	85173157	85173886	+	1000	-24710	KCMF1
chr16	56484613	56486797	+	1000	269	OGFOD1
chr1	55181343	55182451	+	1000	402	TTC4
chr14	71185023	71185969	+	1000	20081	LINC01269
chr1	178994782	178996309	+	1000	286	FAM20B
chr9	111205139	111207791	+	1000	411810	ACTL7B
chr3	14186739	14192814	+	1000	23336	TMEM43
chr6	121655348	121656379	+	1000	-217	TBC1D32
chr1	85038987	85040405	+	1000	467	CTBS
chr6	49523562	49525647	+	1000	6491	C6orf141
chr15	83875567	83877185	+	1000	394	HDGFL3
chr5	38843670	38850472	+	1000	970	OSMR
chr10	13387795	13390951	+	1000	925	SEPHS1
chr2	232825741	232826855	+	1000	5	DIS3L2
chrX	153686392	153687201	+	1000	175	PLXNA3
chr11	66047747	66052083	+	1000	4243	CNIH2
chr9	114803853	114804567	+	1000	109830	MIR4668
chr3	81809898	81811567	+	1000	218	GBE1
chr9	34247943	34257526	+	1000	73731	UBAP1
chr11	119595211	119600409	+	1000	1625	NECTIN1
chr22	39914342	39926661	+	1000	3932	ATF4
chr18	46074294	46075933	+	1000	9686	CTIF
chr6	44264237	44267016	+	1000	-168	TCTE1
chr9	139685653	139686422	+	1000	260	TMEM141
chr5	140997673	140999119	+	1000	226	DIAPH1
chr15	44038076	44039189	+	1000	42	PDIA3
chr1	144891519	144892395	+	1000	40075	PDE4DIP
chr22	26985549	26986472	+	1000	79	TPST2
chr17	73994324	74024127	+	1000	11985	MIR4538
chr4	140003818	140005886	+	1000	716	ELF2
chr14	103394749	103398645	+	1000	7704	AMN
chr1	209560255	209563640	+	1000	16547	LINC01698
chr8	49701202	49701910	+	1000	-53686	EFCAB1
chr7	104618290	104625397	+	1000	9769	LINC01004
chr17	30694577	30701119	+	1000	20691	ZNF207
chr6	43020595	43022966	+	1000	-97	CUL7
chr12	92530227	92541225	+	1000	-237	LINC01619
chr4	102267069	102270279	+	1000	-46	PPP3CA
chr13	21634241	21635891	+	1000	656	LATS2
chr17	76588000	76588944	+	1000	-14996	DNAH17
chr10	134209011	134213227	+	1000	417	PWWP2B
chr7	1002441	1006730	+	1000	-9542	ADAP1
chr22	43547099	43549082	+	1000	149	TSPO
chr4	16227711	16229698	+	1000	418	TAPT1-AS1
chr4	90606156	90614645	+	1000	-147152	SNCA-AS1
chr19	7990231	7995176	+	1000	-1652	CTXN1
chr15	101252300	101254310	+	1000	110550	ASB7
chr16	11721284	11723631	+	1000	-39832	SNN
chr10	104158778	104162189	+	1000	5130	NFKB2
chr5	37889868	37890404	+	1000	49596	GDNF-AS1
chr15	50715254	50717010	+	1000	-442	USP8
chr14	62216466	62218596	+	1000	284	LOC105370526
chr5	150398808	150412637	+	1000	5749	GPX3
chr8	144922736	144923306	+	1000	125	NRBP2
chr5	16735178	16737083	+	1000	-118963	RETREG1
chr11	71751758	71753352	+	1000	27218	LOC100128494
chr19	24243166	24244245	+	1000	-26257	ZNF254
chr17	73840048	73843122	+	1000	-787	UNC13D
chr19	43703595	43709909	+	1000	3174	PSG4
chr10	112274436	112275744	+	1000	17465	DUSP5
chr12	53612371	53627395	+	1000	-5686	RARG
chr7	23529465	23532802	+	1000	1126	RPS2P32
chr16	68852612	68875873	+	1000	-13267	TANGO6
chr17	33594257	33599536	+	1000	26810	SLFN5
chr6	11206942	11207810	+	1000	25539	NEDD9
chr12	120666385	120670075	+	1000	19734	PXN
chr14	104027731	104029842	+	1000	-131	BAG5
chr1	161101717	161104257	+	1000	-509	DEDD
chr1	115711286	115711881	+	1000	-79462	TSPAN2
chr3	58418118	58419955	+	1000	530	PDHB
chr11	66044510	66046327	+	1000	-254	CNIH2
chr17	49197170	49200075	+	1000	-396	SPAG9
chrX	153743465	153745443	+	1000	112	FAM3A
chr9	127702540	127704660	+	1000	-214	GOLGA1
chr8	92081526	92083240	+	1000	34	OTUD6B-AS1
chr6	7107348	7110522	+	1000	849	RREB1
chr17	65417840	65419114	+	1000	45080	PITPNC1
chr15	42564952	42567753	+	1000	-14	GANC
chr19	45279071	45281631	+	1000	-775	CBLC
chr4	75239573	75241118	+	1000	9485	EREG
chr1	169763187	169764460	+	1000	7	METTL18
chr19	23577198	23578522	+	1000	502	ZNF91
chr1	67390084	67391706	+	1000	317	MIER1
chr16	856891	858189	+	1000	2097	PRR25
chr12	56220820	56224871	+	1000	-547	TMEM198B
chr1	211749793	211753178	+	1000	614	SLC30A1
chr1	226373804	226375272	+	1000	-115	ACBD3
chr10	74451716	74452483	+	1000	210	MCU
chr17	30812810	30817734	+	1000	1167	CDK5R1
chr9	125666679	125667982	+	1000	300	RC3H2
chr10	18939521	18941280	+	1000	166	NSUN6
chr3	134203699	134205535	+	1000	51	CEP63
chr10	104235124	104237906	+	1000	15345	MFSD13A
chr12	112035317	112038308	+	1000	-490	ATXN2-AS
chr11	72531194	72534000	+	1000	7146	ATG16L2
chr5	52627582	52631475	+	1000	-146736	FST
chr19	1181218	1182608	+	1000	-7631	SBNO2
chr19	59054799	59058652	+	1000	889	TRIM28
chr15	41161553	41166775	+	1000	2323	RHOV
chr4	152461817	152463227	+	1000	132154	FAM160A1
chr1	160964790	160972650	+	1000	22413	F11R
chr11	58344324	58347577	+	1000	-238	LPXN
chr22	42016068	42018267	+	1000	0	XRCC6
chr19	8454141	8456244	+	1000	-13	RAB11B
chr2	101626500	101630933	+	1000	10025	RPL31
chr14	75348213	75349647	+	1000	336	DLST
chr15	85923413	85924708	+	1000	213	AKAP13
chr1	89457808	89459045	+	1000	5	KYAT3
chr6	31801883	31811557	+	1000	1867	SNORD52
chr14	73492922	73493937	+	1000	491	ZFYVE1
chr11	111999142	111999812	+	1000	35363	IL18
chr8	101162268	101163675	+	1000	132	POLR2K
chr1	22283080	22284103	+	1000	-19796	CELA3B
chr10	124067133	124067988	+	1000	36749	BTBD16
chr1	233248050	233250603	+	1000	162738	NTPCR
chr19	58739725	58740953	+	1000	59	ZNF544
chr22	29949243	29950647	+	1000	-209	THOC5
chr7	79763619	79766100	+	1000	-212	GNAI1
chr12	106321525	106322932	+	1000	211583	NUAK1
chr5	106907302	106908353	+	1000	98769	EFNA5
chr17	27046802	27053947	+	1000	-73	SNORD42A
chr10	120966021	120967951	+	1000	-211	GRK5
chr9	137303537	137304837	+	1000	5759	RXRA
chr19	7958860	7960544	+	1000	6312	LRRC8E
chr3	182983191	182984541	+	1000	12834	B3GNT5
chr4	165457858	165458429	+	1000	-153736	MARCH1
chr9	130907079	130909401	+	1000	-3469	LCN2
chr2	69541695	69545805	+	1000	70636	GFPT1
chr12	6976163	6982995	+	1000	2301	TPI1
chr13	113862216	113864710	+	1000	-229	PCID2
chr6	42192141	42193082	+	1000	-6978	MRPS10
chr11	9634559	9636144	+	1000	39117	WEE1
chr15	31507669	31508962	+	1000	91	LINC02352
chr10	11865099	11867828	+	1000	1066	PROSER2
chr4	57975752	57976816	+	1000	267	IGFBP7
chr12	104324110	104325172	+	1000	438	MIR3652
chr9	4740237	4742124	+	1000	129	AK3
chr1	36642706	36645966	+	1000	-22682	TRAPPC3
chr1	32538224	32539300	+	1000	262	TMEM39B
chr7	44029066	44030158	+	1000	-10877	SPDYE1
chr21	36215478	36219425	+	1000	43536	RUNX1
chr12	48170958	48176802	+	1000	6913	SLC48A1
chr17	77002648	77006297	+	1000	1427	CANT1
chr6	72129483	72130823	+	1000	295	LINC00472
chr18	74843523	74845203	+	1000	411	MBP
chr1	11864541	11867002	+	1000	-382	CLCN6
chr1	229038653	229039233	+	1000	168119	RHOU
chr4	53728139	53729084	+	1000	116	RASL11B
chrX	119694517	119695804	+	1000	238	CUL4B
chr5	150425106	150467045	+	1000	-1383	TNIP1
chr17	40086378	40086962	+	1000	-177	TTC25
chr17	79090686	79094629	+	1000	6516	MIR657
chr19	49617318	49618404	+	1000	243	LIN7B
chr10	119134147	119135608	+	1000	101	PDZD8
chr19	7553113	7554444	+	1000	146	PEX11G
chr4	83341745	83352417	+	1000	4297	HNRNPDL
chr11	46263994	46265757	+	1000	-34314	CREB3L1
chr17	40669700	40670016	+	1000	3652	MIR5010
chr17	79454927	79455887	+	1000	24418	ACTG1
chr1	156250944	156252965	+	1000	666	SMG5
chrX	53110975	53112007	+	1000	-51	TSPYL2
chr12	50234958	50237229	+	1000	819	BCDIN3D
chr19	50180220	50182115	+	1000	758	PRMT1
chr17	8095356	8096230	+	1000	-2229	BORCS6
chr11	130067344	130068383	+	1000	38181	ST14
chr6	30692393	30695417	+	1000	4579	TUBB
chr2	201688521	201694530	+	1000	14469	BZW1
chr2	178256973	178257918	+	1000	-26	LOC100130691
chr11	73881727	73882696	+	1000	103	PPME1
chr8	59570675	59572594	+	1000	332	NSMAF
chr18	56421240	56423744	+	1000	-58620	LINC01926
chr14	91585919	91586724	+	1000	5277	DGLUCY
chr6	44280631	44281298	+	1000	99	AARS2
chr15	102264144	102264778	+	1000	184	TARSL2
chr15	101260550	101263913	+	1000	119476	ASB7
chr22	50311221	50312650	+	1000	171	ALG12
chr2	131800107	131807459	+	1000	46748	FAM168B
chr20	5092699	5095221	+	1000	-227	TMEM230
chr4	170191079	170193494	+	1000	-37	SH3RF1
chr4	106066748	106068476	+	1000	-230	TET2
chr16	69564263	69564986	+	1000	35147	MIR1538
chr16	87416954	87417605	+	1000	120	FBXO31
chr19	14618452	14619021	+	1000	9938	DNAJB1
chr2	3382922	3384384	+	1000	207	TRAPPC12
chr12	50608396	50616741	+	1000	3920	LIMA1
chr2	61242757	61245305	+	1000	316	PUS10
chr16	58767397	58768527	+	1000	299	GOT2
chr7	37071406	37071995	+	1000	34299	ELMO1-AS1
chr19	5566852	5568257	+	1000	491	TINCR
chr6	13614423	13618524	+	1000	914	NOL7
chr6	123110167	123111737	+	1000	758	SMPDL3A
chr1	204484867	204487057	+	1000	455	MDM4
chr16	30967942	30970325	+	1000	518	SETD1A
chr16	2587131	2588311	+	1000	-244	PDPK1
chr19	4338074	4339050	+	1000	285	STAP2
chr13	48784205	48784746	+	1000	-22799	ITM2B
chr16	88820964	88822113	+	1000	12363	LOC339059
chr16	67514683	67515989	+	1000	-247	ATP6V0D1
chr19	45872135	45874515	+	1000	520	ERCC2
chr17	43389223	43389868	+	1000	4885	MAP3K14
chr7	129709388	129710762	+	1000	-274	KLHDC10
chr12	861556	863178	+	1000	278	WNK1
chr1	43917160	43920704	+	1000	728	HYI
chr17	7488899	7495205	+	1000	1436	SOX15
chr17	8054298	8058749	+	1000	-770	PER1
chr12	105629025	105630540	+	1000	226	APPL2
chr18	61271048	61273419	+	1000	17699	SERPINB13
chr17	57969586	57971102	+	1000	-38	TUBD1
chr6	56476125	56488681	+	1000	25291	DST
chr16	57480158	57481903	+	1000	-307	COQ9
chr16	3284632	3285533	+	1000	104	ZNF200
chr19	58011127	58011601	+	1000	142	ZNF773
chr14	23795243	23797527	+	1000	5170	PABPN1
chr5	148997717	148999396	+	1000	37421	ARHGEF37
chr12	57103304	57111666	+	1000	11591	NACA
chr10	105629116	105632892	+	1000	-15840	SH3PXD2A
chr19	19050657	19052288	+	1000	-311	HOMER3
chr2	3626524	3630848	+	1000	5833	RPS7
chr18	61636734	61639834	+	1000	1021	SERPINB8
chr19	7455593	7456801	+	1000	-3802	ARHGEF18
chr8	145022194	145024709	+	1000	1593	PLEC
chr8	90623789	90624398	+	1000	145846	LOC101929709
chr10	89577265	89578643	+	1000	34	ATAD1
chr19	18495898	18502518	+	1000	1836	MIR3189
chr1	147806043	147807506	+	1000	-96	MIR5087
chr17	4045861	4047962	+	1000	-4	CYB5D2
chr19	45255368	45258941	+	1000	-4760	MIR8085
chr2	69533826	69535061	+	1000	79943	GFPT1
chr3	52311509	52313068	+	1000	371	WDR82
chr8	42348607	42351440	+	1000	8955	SLC20A2
chr3	184482737	184484921	+	1000	7114	LINC02069
chr8	21994191	22000251	+	1000	2243	REEP4
chr10	115934569	115934826	+	1000	-718	CCDC186
chr9	131485110	131485546	+	1000	1080	ZDHHC12
chr20	5730790	5731686	+	1000	205	SHLD1
chr19	51500805	51506509	+	1000	1301	KLK8
chr4	22516474	22518322	+	1000	279	ADGRA3
chr14	24663836	24667406	+	1000	-679	TM9SF1
chr22	31794682	31796098	+	1000	-149	DRG1
chr16	28844325	28856085	+	1000	5123	MIR4721
chr6	160768904	160770434	+	1000	264	SLC22A3
chr17	39844432	39852266	+	1000	3222	EIF1
chr1	11322164	11323247	+	1000	-97	MTOR
chr1	113240269	113246853	+	1000	6117	RHOC
chr6	17864111	17866745	+	1000	122426	KIF13A
chr9	34637063	34639001	+	1000	-209	SIGMAR1
chr1	46648740	46650061	+	1000	-7233	LOC110117498
chr17	73257026	73258441	+	1000	9	GGA3
chr9	33165241	33168180	+	1000	-236	B4GALT1-AS1
chr22	41675323	41677104	+	1000	5808	RANGAP1
chr11	66494479	66495691	+	1000	-6215	SPTBN2
chr22	31498405	31502422	+	1000	3160	SELENOM
chr16	14723240	14724554	+	1000	231	PARN
chr7	43965529	43966585	+	1000	22	UBE2D4
chr16	9162056	9162681	+	1000	-23169	C16orf72
chr10	71077404	71080189	+	1000	193	HK1
chr12	106682135	106682714	+	1000	-14145	TCP11L2
chr6	138187334	138206310	+	1000	-7452	LOC100130476
chr14	103799312	103813838	+	1000	2389	SNORA28
chr10	65027091	65029349	+	1000	763	JMJD1C
chr1	154932943	154941538	+	1000	-2982	PYGO2
chr18	46443148	46446486	+	1000	24360	SMAD7
chr19	39891999	39895715	+	1000	-3630	ZFP36
chr17	79473647	79487384	+	1000	-690	ACTG1
chr1	11967926	11970283	+	1000	17381	KIAA2013
chr7	74488821	74490052	+	1000	281	RCC1L
chr5	150642869	150645851	+	1000	11747	GM2A
chr1	92764110	92765095	+	1000	-36	GLMN
chr7	40938671	40940418	+	1000	79993	LINC01450
chr8	11057652	11059547	+	1000	276	XKR6
chr12	74931247	74934083	+	1000	1114	ATXN7L3B
chr9	140353369	140353963	+	1000	120	NSMF
chr6	28863046	28864080	+	1000	-744	HCG14
chr3	146260686	146262956	+	1000	807	PLSCR1
chr17	61512382	61513931	+	1000	4416	CYB561
chr16	84149863	84151420	+	1000	-93	MBTPS1
chr2	100104865	100105540	+	1000	1316	REV1
chr20	3800638	3801984	+	1000	140	AP5S1
chr18	61121551	61122189	+	1000	-22274	SERPINB5
chr10	96988406	96989912	+	1000	35202	ACSM6
chrX	153575477	153589365	+	1000	20585	FLNA
chr1	27215200	27217414	+	1000	562	GPN2
chr11	35160184	35168174	+	1000	3762	CD44
chr22	43484898	43485704	+	1000	133	TTLL1
chr11	47571629	47575298	+	1000	1329	CELF1
chr10	122491570	122492646	+	1000	-118579	WDR11
chr8	74985291	74985865	+	1000	82014	LY96
chr5	141015967	141022163	+	1000	2548	RELL2
chr5	134491453	134493147	+	1000	91567	C5orf66-AS2
chr1	210546770	210547788	+	1000	44639	HHAT
chr2	10633403	10634067	+	1000	43881	LOC101929715
chr10	6130819	6131870	+	1000	35	RBM17
chr22	42077569	42078982	+	1000	6638	SNU13
chr22	24371687	24373688	+	1000	-414	LOC391322
chr8	19148893	19149479	+	1000	-21895	SH2D4A
chr4	100736608	100744165	+	1000	2396	DAPP1
chr16	70556747	70560314	+	1000	839	SF3B3
chr14	31712979	31713752	+	1000	-36636	HECTD1
chr1	16111881	16115439	+	1000	20534	UQCRHL
chr5	142975710	142976215	+	1000	-83463	MIR5197
chr12	125393299	125396598	+	1000	4639	UBC
chr12	101800689	101802635	+	1000	-64	ARL1
chr21	44830892	44848867	+	1000	7133	SIK1
chr2	219269343	219272337	+	1000	3471	MIR26B
chr5	52283298	52287141	+	1000	63	ITGA2
chr9	111774330	111775199	+	1000	1110	CTNNAL1
chr1	16125528	16127901	+	1000	7480	UQCRHL
chr2	71307431	71310493	+	1000	13554	NAGK
chr19	24215982	24217494	+	1000	531	ZNF254
chr2	74723809	74727118	+	1000	1222	LBX2
chr7	129780779	129782071	+	1000	-146	LOC100128325
chrX	129402277	129403172	+	1000	198	ZNF280C
chr7	75983446	75989172	+	1000	2033	YWHAG
chr19	19062221	19062995	+	1000	-10567	HOMER3
chr7	76178310	76179223	+	1000	108	LOC100133091
chr19	1272880	1277085	+	1000	-538	C19orf24
chr2	24306203	24308175	+	1000	12	TP53I3
chr11	129509012	129509743	+	1000	-22213	LINC01395
chr4	127771380	127771858	+	1000	-782468	INTU
chr1	153948410	153950563	+	1000	965	JTB
chr19	7953386	7954878	+	1000	742	LRRC8E
chr1	160174923	160177171	+	1000	938	PEA15
chr19	18942297	18945214	+	1000	1011	UPF1
chr9	134377963	134378938	+	1000	161	POMT1
chr1	24150577	24152336	+	1000	493	HMGCL
chr5	180257458	180258950	+	1000	247	LINC00847
chr9	34048228	34049273	+	1000	197	UBAP2
chr6	170150023	170152762	+	1000	287	TCTE3
chr17	17494302	17496242	+	1000	-255	PEMT
chr19	39389849	39391035	+	1000	21	SIRT2
chr7	102789334	102790547	+	1000	-371	NAPEPLD
chr17	79883779	79886333	+	1000	531	MAFG
chr9	5627990	5630582	+	1000	167	RIC1
chr12	125396977	125405112	+	1000	951	MIR5188
chr5	178156729	178157869	+	1000	404	ZNF354A
chr6	157519326	157520205	+	1000	225526	TMEM242
chr14	63644511	63647772	+	1000	-24961	RHOJ
chr8	38125887	38127316	+	1000	137	PLPP5
chr1	228348108	228354708	+	1000	1141	IBA57-DT
chr19	42782935	42786281	+	1000	-4209	CIC
chr16	87799239	87800417	+	1000	-230	KLHDC4
chr10	105470011	105479464	+	1000	-31800	SH3PXD2A-AS1
chr10	23384334	23385298	+	1000	389	MSRB2
chr1	32687135	32690223	+	1000	-707	TMEM234
chr8	23017904	23021728	+	1000	1727	TNFRSF10D
chr1	209556081	209560090	+	1000	12685	LINC01698
chr22	39635365	39636152	+	1000	1156	PDGFB
chr22	43252608	43253752	+	1000	228	ARFGAP3
chr20	3183918	3185545	+	1000	612	DDRGK1
chr14	21667248	21678716	+	1000	680	LINC00641
chr3	17783430	17784670	+	1000	181	TBC1D5
chr17	70583090	70589190	+	1000	2803	LINC00673
chr17	1943179	1949032	+	1000	828	OVCA2
chr17	74260799	74270457	+	1000	4342	UBALD2
chr7	44013529	44016709	+	1000	-25370	SPDYE1
chr2	64589609	64590505	+	1000	-22075	MIR4433B
chr6	41040647	41041937	+	1000	585	NFYA
chr17	61043018	61044411	+	1000	22138	MIR633
chr5	141391757	141393150	+	1000	167	GNPDA1
chr11	129764705	129765883	+	1000	196	NFRKB
chr7	6442135	6454779	+	1000	34331	RAC1
chr6	37786025	37789085	+	1000	248	ZFAND3
chr22	22290609	22294482	+	1000	-64	LOC100286925
chr13	109895231	109896613	+	1000	-76271	MYO16-AS1
chr8	11712214	11717303	+	1000	10901	CTSB
chr1	115052516	115052792	+	1000	1127	TRIM33
chr1	29062784	29068668	+	1000	2274	YTHDF2
chr8	42749790	42754180	+	1000	-48	HOOK3
chr7	66459391	66460738	+	1000	619	SBDS
chr12	47670023	47672315	+	1000	30013	LOC105369747
chr8	144328418	144329873	+	1000	47	ZFP41
chr19	12888123	12890678	+	1000	-2966	HOOK2
chr19	21688305	21689013	+	1000	305	ZNF429
chr11	66447083	66452436	+	1000	-4367	RBM4B
chr17	43137919	43139214	+	1000	-69	DCAKD
chr1	226062955	226063598	+	1000	7144	TMEM63A
chrX	131351123	131352801	+	1000	227	RAP2C
chr17	40975690	40976483	+	1000	-125	MIR6781
chr19	51610885	51612184	+	1000	113	CTU1
chr5	53711485	53712634	+	1000	-39372	HSPB3
chr21	46890691	46891425	+	1000	-7122	MIR6815
chr6	43477614	43480924	+	1000	-1188	LRRC73
chr2	38151547	38153082	+	1000	-148	RMDN2
chr7	30323879	30325963	+	1000	780	LOC105375218
chr17	34900076	34902804	+	1000	703	GGNBP2
chr22	41762769	41763605	+	1000	-150	TEF
chr3	197098969	197099754	+	1000	-73218	DLG1
chr5	150137419	150139063	+	1000	-159	DCTN4
chr19	55769689	55771580	+	1000	-596	PPP6R1
chr18	28616637	28623303	+	1000	2811	DSC3
chr2	27545114	27546701	+	1000	62	MPV17
chr1	45097106	45098757	+	1000	38797	SNORD145
chr1	152535772	152539552	+	1000	1567	LCE3E
chr19	10939311	10948021	+	1000	2750	TMED1
chr1	234321693	234322260	+	1000	-27981	SLC35F3
chr6	116599642	116601872	+	1000	-469	DSE
chr3	88107399	88109152	+	1000	-129	CGGBP1
chr16	67752631	67753973	+	1000	-29	GFOD2
chr8	93977586	93978684	+	1000	130	TRIQK
chr21	40716401	40722490	+	1000	1602	HMGN1
chr17	36981118	36982468	+	1000	-190	CWC25
chr18	811751	812844	+	1000	30	YES1
chr1	93810088	93812628	+	1000	10	CCDC18-AS1
chr12	53599092	53604045	+	1000	-477	ITGB7
chr19	4795171	4797012	+	1000	4363	FEM1A
chrX	7894665	7896355	+	1000	-35	PNPLA4
chr19	37339782	37342038	+	1000	259	ZNF790
chr17	38268951	38270369	+	1000	-9130	MSL1
chr9	139303925	139306178	+	1000	3	SDCCAG3
chr7	40854605	40857075	+	1000	163697	LINC01450
chr1	204386150	204388211	+	1000	-6235	PPP1R15B
chr7	151215859	151217713	+	1000	224	RHEB
chr12	117627829	117628463	+	1000	154	FBXO21
chr13	115000170	115001419	+	1000	474	CDC16
chr5	167186074	167186903	+	1000	4547	TENM2
chr11	67033893	67041207	+	1000	3679	GRK2
chr22	50216987	50221859	+	1000	125	BRD1
chr17	76355209	76356760	+	1000	176	SOCS3
chr14	70077716	70079520	+	1000	308	SUSD6
chr7	54825956	54828149	+	1000	46	LOC100996654
chr18	2570381	2571646	+	1000	489	METTL4
chr19	51442810	51456688	+	1000	6595	KLK5
chr19	52692350	52695034	+	1000	637	PPP2R1A
chr19	49955746	49958696	+	1000	748	ALDH16A1
chr2	38301870	38304827	+	1000	-25	CYP1B1
chr6	31602399	31608705	+	1000	3988	MIR6832
chr21	44375412	44376249	+	1000	-4706	MIR5692B
chr16	12069369	12070918	+	1000	-448	SNX29
chr6	143646129	143647310	+	1000	117095	ADAT2
chr10	116186511	116191849	+	1000	-24643	AFAP1L2
chr11	102217237	102219120	+	1000	73	BIRC2
chr20	62586639	62589233	+	1000	-136	UCKL1
chr1	244997215	245009354	+	1000	4506	COX20
chr19	47247845	47250145	+	1000	-308	FKRP
chr1	244614135	244615560	+	1000	589	ADSS
chr13	21140346	21141988	+	1000	212	IFT88
chr6	17983483	17989295	+	1000	1465	KIF13A
chr4	169238566	169240312	+	1000	519	DDX60
chr2	114360389	114360916	+	1000	642	DDX11L2
chr19	14228553	14229826	+	1000	-630	PRKACA
chr11	20132448	20135023	+	1000	48135	DBX1
chr15	45454345	45462048	+	1000	15209	SHF
chr15	41523225	41524356	+	1000	353	CHP1
chr19	795986	815886	+	1000	996	MIR4745
chr13	74172213	74172798	+	1000	34124	LINC00392
chr1	63153250	63154167	+	1000	331	DOCK7
chr9	33444539	33448157	+	1000	1283	AQP3
chr2	74729056	74732115	+	1000	-142	LBX2
chr4	10098587	10105835	+	1000	16362	WDR1
chr16	2317379	2319063	+	1000	192	RNPS1
chr5	138940220	138942331	+	1000	524	UBE2D2
chr1	27929720	27930835	+	1000	-272	AHDC1
chr14	104181313	104182971	+	1000	61	ZFYVE21
chrX	45659696	45664853	+	1000	48646	LOC401585
chr19	2414454	2417326	+	1000	12024	TIMM13
chr6	31935875	31941571	+	1000	-229	STK19
chr16	11035834	11036691	+	1000	-5	DEXI
chr20	10015513	10016259	+	1000	239	ANKEF1
chr2	30369676	30371077	+	1000	626	YPEL5
chr2	86421142	86423577	+	1000	534	IMMT
chr6	30866198	30871310	+	1000	-7223	GTF2H4
chr19	49084974	49105941	+	1000	-14543	SPACA4
chr11	3042616	3045204	+	1000	-6714	CARS-AS1
chr22	32870252	32872134	+	1000	-31	FBXO7
chr11	35638994	35642220	+	1000	872	FJX1
chrX	153236195	153238594	+	1000	-575	HCFC1
chr1	175440012	175440673	+	1000	272410	TNR
chr22	42474935	42476584	+	1000	64	SMDT1
chr2	9970241	9973259	+	1000	-11821	TAF1B
chr11	18719921	18721504	+	1000	430	TMEM86A
chr10	70286712	70287971	+	1000	-61	SLC25A16
chr17	40167533	40170774	+	1000	30	DNAJC7
chr1	40915381	40916279	+	1000	-507	ZFP69B
chr7	30067477	30069000	+	1000	261	PLEKHA8
chr7	134860607	134862785	+	1000	-6118	CYREN
chr4	53703620	53705101	+	1000	-24135	RASL11B
chr5	137799222	137807200	+	1000	2030	EGR1
chr17	27618150	27621756	+	1000	1213	NUFIP2
chr1	43814084	43815308	+	1000	-9930	CDC20
chr3	122138796	122139754	+	1000	4222	LOC102723582
chr5	132361735	132362576	+	1000	141	ZCCHC10
chr5	76428779	76429486	+	1000	-46061	ZBED3
chr5	131628911	131630652	+	1000	-364	SLC22A4
chr11	62432064	62436002	+	1000	1139	SNORA57
chr1	110089986	110092361	+	1000	-13	GNAI3
chr16	75681108	75682782	+	1000	310	TERF2IP
chr14	74317673	74319661	+	1000	46	PTGR2
chr5	96270037	96272411	+	1000	-122	LNPEP
chr17	1953013	1954979	+	1000	-322	MIR212
chr4	169225933	169226663	+	1000	13660	DDX60
chr5	43481934	43485325	+	1000	363	TMEM267
chr12	1058012	1059390	+	1000	187	RAD52
chr16	66586072	66586968	+	1000	54	CKLF-CMTM1
chr17	73805884	73806801	+	1000	25422	UNK
chr6	138148306	138151620	+	1000	-38362	TNFAIP3
chr12	10848256	10852390	+	1000	-23432	STYK1
chr6	44214124	44217929	+	1000	1331	HSP90AB1
chr20	62151095	62159770	+	1000	3338	PPDPF
chr16	71659803	71661195	+	1000	443	MARVELD3
chr1	1277716	1285473	+	1000	2898	DVL1
chr3	49710711	49712275	+	1000	58	APEH
chr1	151162157	151163164	+	1000	29	VPS72
chr4	168824270	168825001	+	1000	-189053	ANXA10
chr17	74384893	74386837	+	1000	4576	SPHK1
chr3	42303929	42304441	+	1000	1254	CCK
chr13	53225485	53227367	+	1000	-400	SUGT1
chr19	54653870	54663813	+	1000	4640	LENG1
chr14	92979460	92980976	+	1000	93	RIN3
chr13	108869888	108871521	+	1000	12	LIG4
chr17	6949344	6950346	+	1000	-2603	SLC16A11
chr6	170615162	170616296	+	1000	-81	FAM120B
chr1	2245802	2246796	+	1000	37801	LOC100129534
chr17	2906920	2908561	+	1000	-38551	LOC101927911
chr2	191512630	191514611	+	1000	-1	NAB1
chr2	99374542	99375000	+	1000	13590	LOC101927070
chr22	41826391	41829543	+	1000	15060	TOB2
chr2	220461704	220463778	+	1000	168	STK11IP
chr6	71108237	71109525	+	1000	4976	EVADR
chr5	56468824	56470412	+	1000	-157	GPBP1
chr2	24298466	24302198	+	1000	588	FAM228B
chr12	2986066	2987688	+	1000	512	RHNO1
chr5	132386353	132388987	+	1000	8	HSPA4
chr5	151119423	151121817	+	1000	17590	ATOX1
chr13	45150588	45152489	+	1000	-837	TSC22D1
chr2	73460055	73462247	+	1000	-213	CCT7
chr5	179124325	179127937	+	1000	201	CANX
chr12	56550824	56563512	+	1000	5123	MYL6
chr17	33307157	33308444	+	1000	283	LIG3
chr17	38677382	38678553	+	1000	-20113	TNS4
chr2	102843687	102844873	+	1000	40506	IL1RL2
chr5	139011529	139018734	+	1000	-11753	CXXC5
chr2	231576496	231580975	+	1000	472	CAB39
chr12	56708898	56710706	+	1000	330	CNPY2
chr1	47696652	47698029	+	1000	47	TAL1
chr2	237993837	237994981	+	1000	325	COPS8
chr17	8058900	8060611	+	1000	-4002	PER1
chr1	31885890	31893974	+	1000	3272	SERINC2
chr2	240964159	240965390	+	1000	45	NDUFA10
chr19	41832912	41834636	+	1000	17389	CCDC97
chr14	21565081	21567596	+	1000	470	ZNF219
chr14	20937388	20938870	+	1000	591	PNP
chr1	161735541	161736791	+	1000	132	ATF6
chr20	49573883	49576941	+	1000	61	MOCS3
chr11	68606071	68609547	+	1000	1590	CPT1A
chr22	41809022	41810798	+	1000	31977	TEF
chr12	132413043	132415072	+	1000	244	PUS1
chr9	86584149	86596696	+	1000	4764	HNRNPK
chr5	141227486	141230741	+	1000	16654	PCDH1
chr3	183088257	183089368	+	1000	57245	MCF2L2
chr12	125412296	125413238	+	1000	12674	MIR5188
chr19	48866497	48867573	+	1000	459	TMEM143
chr1	35331236	35332182	+	1000	-6292	SMIM12
chr19	43525501	43526777	+	1000	4492	PSG11
chr6	132833564	132834812	+	1000	149	STX7
chr4	78740479	78742279	+	1000	-835	CNOT6L
chr8	102448886	102452054	+	1000	-54197	GRHL2
chr1	8915985	8921611	+	1000	7851	MIR6728
chr5	96119421	96127594	+	1000	20385	ERAP1
chr2	241525098	241526488	+	1000	-60	CAPN10-DT
chr4	99063715	99065021	+	1000	23	STPG2
chr17	17084471	17088215	+	1000	23303	PLD6
chr5	177020219	177024396	+	1000	3158	TMED9
chr4	78783203	78784278	+	1000	-65	MRPL1
chr1	201251140	201307907	+	1000	26943	PKP1
chr2	64977045	64979660	+	1000	-97306	SERTAD2
chr9	26891721	26893603	+	1000	164	CAAP1
chr19	50268724	50269953	+	1000	-842	AP2A1
chr17	7751907	7761962	+	1000	-1450	TMEM88
chr10	126812185	126812961	+	1000	35114	CTBP2
chr1	85724826	85725692	+	1000	96	C1orf52
chr3	125093630	125095375	+	1000	-304	ZNF148
chr15	64387954	64388824	+	1000	306	SNX1
chr14	23314760	23319644	+	1000	11460	MMP14
chr3	48646338	48647193	+	1000	333	UQCRC1
chr18	72263468	72266380	+	1000	147	LINC00909
chr16	57278164	57279898	+	1000	-7	ARL2BP
chr4	100483894	100485886	+	1000	-65	TRMT10A
chr15	52310889	52316591	+	1000	2329	MAPK6
chr11	76509537	76510850	+	1000	7397	TSKU
chr16	30405833	30407755	+	1000	54	ZNF48
chr19	5891678	5894502	+	1000	10934	NDUFA11
chr1	115258112	115260047	+	1000	436	NRAS
chr22	41047148	41049130	+	1000	-15416	MKL1
chr9	77566909	77568072	+	1000	312	C9orf40
chr18	43531248	43531718	+	1000	15822	EPG5
chr2	20441916	20447187	+	1000	-19357	SDC1
chr10	119221168	119222156	+	1000	-80294	EMX2
chr2	110458916	110461148	+	1000	88121	SOWAHC
chr13	20993672	20994631	+	1000	13834	MIR4499
chr1	119682643	119683870	+	1000	39	WARS2
chr6	30719270	30720814	+	1000	-7715	IER3
chr6	43894210	43895345	+	1000	36012	LINC01512
chr8	37753830	37757738	+	1000	1231	RAB11FIP1
chr9	130698741	130703089	+	1000	-152	DPM2
chr4	54243470	54244470	+	1000	150	FIP1L1
chr2	70351035	70352766	+	1000	548	LINC01816
chr22	41346247	41348883	+	1000	214	RBX1
chr1	44439566	44443321	+	1000	1123	ATP6V0B
chr17	57906278	57908915	+	1000	-11031	MIR21
chr12	4757396	4758709	+	1000	161	AKAP3
chr20	60715389	60720019	+	1000	810	PSMA7
chr9	111312320	111316536	+	1000	303847	ACTL7B
chrX	130036862	130037280	+	1000	220	ENOX2
chr10	123686437	123688363	+	1000	178	ATE1
chr4	11702134	11702969	+	1000	68541	LINC02360
chrX	153774617	153776519	+	1000	6	IKBKG
chr2	153031683	153032957	+	1000	186	STAM2
chr17	1357015	1362680	+	1000	-286	CRK
chr12	6832792	6833946	+	1000	-80	COPS7A
chr4	10008346	10009250	+	1000	14316	SLC2A9
chr10	73609196	73611430	+	1000	819	PSAP
chr3	194990959	194993220	+	1000	-194	XXYLT1
chr3	48506838	48509055	+	1000	317	TREX1
chr1	1655463	1656316	+	1000	-30	CDK11B
chr12	70359388	70361516	+	1000	141349	MYRFL
chr9	33262830	33266078	+	1000	305	BAG1
chr3	52007305	52009373	+	1000	307	ABHD14B
chr11	92930108	92931339	+	1000	-102	SLC36A4
chr3	189653531	189656694	+	1000	107401	MIR944
chr7	43768658	43769814	+	1000	-96	COA1
chr18	47107534	47111644	+	1000	21188	LIPG
chr7	73611337	73615389	+	1000	7835	MIR590
chr19	13055125	13061394	+	1000	1631	RAD23A
chr14	90797625	90799009	+	1000	164	NRDE2
chr9	4678983	4680429	+	1000	153	CDC37L1
chr9	96328549	96330369	+	1000	-9450	PHF2
chr10	74648520	74649595	+	1000	-4257	OIT3
chr1	184019677	184022220	+	1000	163	TSEN15
chr2	54086361	54087661	+	1000	159	GPR75-ASB3
chr14	105714250	105715949	+	1000	220	BTBD6
chr6	137535951	137540979	+	1000	2102	IFNGR1
chr2	97222394	97223217	+	1000	19189	ARID5A
chr14	67825695	67827590	+	1000	78	ATP6V1D
chr1	158979337	158981709	+	1000	841	IFI16
chr10	102756757	102760433	+	1000	489	LZTS2
chr6	26240402	26241556	+	1000	325	HIST1H4F
chr4	166128370	166129481	+	1000	155	KLHL2
chr2	122091972	122095299	+	1000	-50857	TFCP2L1
chr3	45635172	45636241	+	1000	-617	LIMD1
chr17	17062502	17067406	+	1000	44692	PLD6
chr3	155570628	155573426	+	1000	221	SLC33A1
chr15	49169990	49170888	+	1000	149	EID1
chr17	4759867	4768803	+	1000	27700	MINK1
chr1	36020921	36023653	+	1000	750	KIAA0319L
chr2	1746485	1749697	+	1000	228	PXDN
chr11	119257432	119257871	+	1000	5163	USP2-AS1
chr20	31407604	31408364	+	1000	285	MAPRE1
chr12	53845325	53852584	+	1000	3068	PCBP2
chr7	130644430	130646786	+	1000	47385	LINC00513
chr2	220548788	220551423	+	1000	57813	SLC4A3
chr1	233004274	233005344	+	1000	64171	MAP10
chr15	73075500	73076781	+	1000	-14	ADPGK
chr1	112262923	112266644	+	1000	17263	INKA2
chr3	13919244	13922298	+	1000	847	WNT7A
chr1	203764349	203770913	+	1000	980	ZBED6
chr1	17734216	17748098	+	1000	23902	RCC2
chr14	55368526	55369791	+	1000	384	GCH1
chr7	97735531	97737089	+	1000	113	LMTK2
chr7	92461351	92466759	+	1000	-791	CDK6
chr9	32552171	32552770	+	1000	156	TOPORS
chr8	144894685	144904687	+	1000	-2137	SCRIB
chr18	710390	711118	+	1000	1910	ENOSF1
chr16	3559519	3559937	+	1000	-166	CLUAP1
chr1	111681736	111684124	+	1000	-92	DRAM2
chr4	184364382	184366613	+	1000	-247	CDKN2AIP
chr17	46138763	46148063	+	1000	17727	NFE2L1
chr8	87014803	87015465	+	1000	66792	PSKH2
chr6	150070564	150071927	+	1000	368	PCMT1
chr8	144362492	144364048	+	1000	600	MINCR
chr16	30390092	30390506	+	1000	664	ZNF48
chr9	117373134	117374601	+	1000	161	TMEM268
chr19	5705690	5709009	+	1000	12827	LONP1
chr6	106975578	106977238	+	1000	16678	CRYBG1
chr13	76123407	76125235	+	1000	435	UCHL3
chr2	120123163	120125653	+	1000	-4	C2orf76
chr16	56964787	56978415	+	1000	5599	HERPUD1
chr6	28350549	28351778	+	1000	53	ZSCAN12
chr2	42587100	42588607	+	1000	530	COX7A2L
chrX	133682262	133684084	+	1000	-881	LINC00629
chr12	129307508	129309460	+	1000	57	SLC15A4
chr2	38013815	38014420	+	1000	42737	LINC00211
chr18	28587348	28591841	+	1000	33187	DSC3
chr19	11030225	11035432	+	1000	6515	YIPF2
chr1	230023142	230023585	+	1000	-1798	LINC01682
chr3	197681531	197686177	+	1000	3036	IQCG
chr6	107349278	107350179	+	1000	352	C6orf203
chr3	10183265	10185382	+	1000	1004	VHL
chr2	65065102	65066455	+	1000	24987	LINC01800
chr22	32148933	32150516	+	1000	-213	DEPDC5
chr7	154793769	154795822	+	1000	-113	PAXIP1
chr12	27496077	27497942	+	1000	11222	ARNTL2
chr10	75254278	75257094	+	1000	96	PPP3CB
chr16	2197898	2206978	+	1000	2668	SNORD60
chr9	140082516	140086651	+	1000	-1526	ANAPC2
chr7	148892450	148896167	+	1000	1754	ZNF282
chr11	60691602	60694148	+	1000	962	TMEM132A
chr8	52810227	52812804	+	1000	231	PCMTD1
chr2	73050748	73053303	+	1000	1146	EXOC6B
chr5	14663884	14665358	+	1000	-133	OTULIN
chr3	46731780	46735701	+	1000	1406	ALS2CL
chr13	48806690	48811503	+	1000	1822	ITM2B
chr10	69643767	69645209	+	1000	61	SIRT1
chr14	21728304	21730935	+	1000	8019	HNRNPC
chr19	45393149	45394984	+	1000	-411	TOMM40
chr21	40711032	40714272	+	1000	8395	HMGN1
chr3	149374424	149376911	+	1000	145	WWTR1
chr17	42286994	42289037	+	1000	-2808	MIR6782
chr6	28554566	28555712	+	1000	-27	ZBED9
chr12	49666521	49669787	+	1000	9372	TUBA1C
chr4	14857373	14858413	+	1000	31900	LINC00504
chr1	212769271	212770019	+	1000	-12325	ATF3
chr10	54076670	54079325	+	1000	4054	DKK1
chr20	47662426	47663826	+	1000	343	CSE1L
chr18	21082780	21084140	+	1000	26	RMC1
chr11	63952192	63954217	+	1000	-383	STIP1
chr17	4634598	4635449	+	1000	320	MED11
chr8	82192438	82203835	+	1000	5418	FABP5
chr15	75952083	75960832	+	1000	15109	SNX33
chr10	28966199	28974922	+	1000	4136	BAMBI
chr5	133526103	133533434	+	1000	-17044	SKP1
chr10	112327021	112328192	+	1000	157	SMC3
chr9	132565169	132567002	+	1000	663	TOR1B
chr4	78078103	78080556	+	1000	972	CCNG2
chr1	10269624	10272016	+	1000	56	KIF1B
chr6	121757821	121760057	+	1000	2216	GJA1
chr17	74724711	74734563	+	1000	2993	MIR636
chr1	245316997	245318474	+	1000	-552	KIF26B
chr6	150618503	150620391	+	1000	-70581	IYD
chr5	137839179	137843550	+	1000	36036	ETF1
chr8	28242691	28244610	+	1000	327	ZNF395
chr8	126043907	126044891	+	1000	33679	SQLE
chr5	458909	459466	+	1000	13893	PP7080
chr12	77459099	77460557	+	1000	-468	E2F7
chr14	89020123	89021817	+	1000	153	PTPN21
chr20	57606217	57608236	+	1000	196	ATP5F1E
chr20	3748180	3749483	+	1000	204	C20orf27
chr17	75280359	75285274	+	1000	-1157	SEPT9
chr14	104313237	104314865	+	1000	-7	LINC00637
chr17	18163557	18166778	+	1000	743	MIEF2
chr16	77246007	77248065	+	1000	13742	SYCE1L
chr7	130790301	130793060	+	1000	109	LINC-PINT
chr6	31794152	31795876	+	1000	-498	HSPA1B
chr16	1321627	1322302	+	1000	15691	TPSD1
chr17	79518300	79526460	+	1000	-2951	FAAP100
chr14	77488682	77496035	+	1000	2684	IRF2BPL
chr16	769878	772535	+	1000	64	FAM173A
chr6	4487741	4488239	+	1000	-1042	LINC02533
chr6	54800103	54801212	+	1000	89088	FAM83B
chr1	19638215	19640416	+	1000	575	PQLC2
chr1	900395	904130	+	1000	385	PLEKHN1
chr11	9479786	9485107	+	1000	-66	ZNF143
chr14	21555063	21564098	+	1000	7228	ZNF219
chr1	112936415	112939475	+	1000	-855	CTTNBP2NL
chr10	97849149	97850663	+	1000	86	ENTPD1-AS1
chr1	78147496	78149699	+	1000	-254	ZZZ3
chr15	44116453	44117043	+	1000	203	MFAP1
chr14	50778619	50779736	+	1000	130	ATP5S
chr4	87751569	87754097	+	1000	17583	SLC10A6
chr10	103127303	103127884	+	1000	13803	BTRC
chr2	224951002	224951810	+	1000	-47370	SERPINE2
chr2	19738124	19738829	+	1000	-180104	OSR1
chr21	45138338	45141796	+	1000	1089	PDXK
chr9	37464564	37465686	+	1000	282	ZBTB5
chr3	196229104	196230869	+	1000	653	RNF168
chr12	133562482	133563524	+	1000	69	ZNF26
chr9	110097119	110101850	+	1000	52434	RAD23B
chr17	79072613	79083007	+	1000	21363	MIR657
chr11	64879058	64881189	+	1000	797	TM7SF2
chr15	71406174	71409939	+	1000	-217	CT62
chr11	67065618	67086423	+	1000	5101	SSH3
chr16	53468038	53469602	+	1000	469	RBL2
chr3	196044224	196046697	+	1000	257	TM4SF19-AS1
chr1	181056196	181071264	+	1000	6092	IER5
chr13	114539764	114541431	+	1000	22014	GAS6-AS1
chr15	63413427	63414781	+	1000	105	LACTB
chr2	128144777	128146101	+	1000	-30557	PROC
chr17	62832306	62833413	+	1000	443	PLEKHM1P1
chr11	57542838	57545178	+	1000	14774	CTNND1
chr6	149637869	149639790	+	1000	-234	TAB2
chr17	20943353	20947173	+	1000	1089	USP22
chr5	178450458	178451249	+	1000	48	ZNF879
chr2	62132632	62133297	+	1000	187	COMMD1
chr19	46194462	46196464	+	1000	111	SNRPD2
chr17	654748	656296	+	1000	-21	GEMIN4
chr20	30244944	30259610	+	1000	26586	COX4I2
chr19	42745853	42759619	+	1000	5315	ERF
chr12	95866970	95868558	+	1000	-58	METAP2
chr1	40024569	40026491	+	1000	-160	PPIEL
chr9	139293886	139295078	+	1000	-1593	SNAPC4
chr11	107879453	107880466	+	1000	500	CUL5
chr9	35814200	35815374	+	1000	255	HINT2
chr13	41344714	41345699	+	1000	141	MRPS31
chr13	48877262	48878586	+	1000	41	RB1
chr15	66789278	66797977	+	1000	29	SNORD18C
chrY	21237471	21239494	+	1000	-593	TTTY14
chr11	104836139	104839552	+	1000	1480	CASP4
chr9	130249466	130285409	+	1000	52903	LRSAM1
chr19	45306771	45315567	+	1000	-1147	BCAM
chr1	206857834	206859900	+	1000	502	MAPKAPK2
chr19	7984989	7985679	+	1000	140	SNAPC2
chr1	156030265	156034314	+	1000	1349	RAB25
chr3	45730647	45731341	+	1000	261	SACM1L
chr2	32502098	32504312	+	1000	247	YIPF4
chr4	48956538	48957134	+	1000	-31429	CWH43
chr11	72491119	72493010	+	1000	-2511	MIR4692
chr11	1324452	1325955	+	1000	-1183	TOLLIP
chr1	115299207	115301283	+	1000	426	CSDE1
chr2	20435590	20436493	+	1000	-10847	SDC1
chr11	57478308	57480550	+	1000	366	MED19
chr12	58281746	58284573	+	1000	7106	LOC283387
[truncated: 15,112 more rows]

## Sheet: Sheet2
Supplementary Data 6B. RNA Pol II ChIP-seq in SPT6i cells.
Chr	Start	End	Strand	Peak Score	Distance to TSS	Gene Name
chr9	74974966	74981083	+	1000	1484	ZFAND5
chr17	28443304	28444656	+	1000	-117	MIR423
chr11	66829185	66830642	+	1000	5624	RHOD
chr2	54013164	54015176	+	1000	-24	ASB3
chr16	4421727	4425477	+	1000	1753	VASN
chr5	130970450	130972215	+	1000	-403	RAPGEF6
chr9	100954702	100956151	+	1000	-470	CORO2A
chr14	35342928	35344697	+	1000	1041	BAZ1A
chr20	43879485	43883466	+	1000	1730	SLPI
chr19	1268979	1270250	+	1000	347	CIRBP
chr17	27717221	27718812	+	1000	73	TAOK1
chr18	12286741	12289561	+	1000	-19517	TUBB6
chr17	2496236	2498256	+	1000	323	PAFAH1B1
chr2	3383146	3384285	+	1000	269	TRAPPC12
chr1	19923095	19924227	+	1000	190	MINOS1
chr10	51564977	51566226	+	1000	493	NCOA4
chr1	23669780	23671689	+	1000	123	HNRNPR
chr19	30096171	30097685	+	1000	-242	POP4
chr22	29999577	30000502	+	1000	494	NF2
chr20	56281591	56287088	+	1000	692	PMEPA1
chr17	27139618	27139989	+	1000	-350	FAM222B
chr9	130322470	130333643	+	1000	3340	FAM129B
chr5	172410688	172411996	+	1000	579	ATP6V0E1
chr1	161007897	161009025	+	1000	313	TSTD1
chr2	73460660	73462336	+	1000	134	CCT7
chr17	62971361	62972493	+	1000	-224	AMZ2P1
chr16	74330029	74331853	+	1000	268	PSMD7
chr1	93810629	93813267	+	1000	470	DR1
chr15	50645937	50648971	+	1000	151	GABPB1
chr5	175814500	175816821	+	1000	133	HIGD2A
chr3	38175154	38183064	+	1000	-376	ACAA1
chr5	172191743	172199826	+	1000	2419	DUSP1
chr11	65263894	65276093	+	1000	-3595	MASCRNA
chr9	37800433	37801584	+	1000	225	DCAF10
chr1	183603506	183604916	+	1000	865	ARPC5
chr17	37025598	37028588	+	1000	981	LASP1
chr19	1478670	1479546	+	1000	120	C19orf25
chr2	178124660	178130291	+	1000	1384	NFE2L2
chr8	95565028	95565227	+	1000	619	VIRMA
chr17	11924089	11925270	+	1000	544	MAP2K4
chr13	50365877	50367063	+	1000	587	KPNA3
chr7	148936366	148938002	+	1000	442	ZNF212
chr10	134220891	134223126	+	1000	11306	PWWP2B
chr10	17685425	17686772	+	1000	-26	STAM
chr1	1007542	1009820	+	1000	1006	RNF223
chr14	70232579	70236956	+	1000	-337	LOC100289511
chr11	129685651	129686564	+	1000	431	TMEM45B
chr16	71928149	71931094	+	1000	225	IST1
chr19	4379396	4380877	+	1000	20279	SH3GL1
chr3	112709461	112710446	+	1000	153	GTPBP8
chr6	42945888	42947544	+	1000	265	PEX6
chr22	42915575	42916255	+	1000	-86	RRP7A
chr17	47021720	47022605	+	1000	42	SNF8
chr2	24582059	24585015	+	1000	-140	ITSN2
chr7	139875157	139877638	+	1000	344	KDM7A
chr6	34359551	34360640	+	1000	362	NUDT3
chr2	70777737	70781936	+	1000	934	TGFA
chr20	35973481	35976564	+	1000	491	SRC
chr3	9932140	9933077	+	1000	337	JAGN1
chr12	109114890	109125663	+	1000	4343	CORO1C
chr6	109702254	109703706	+	1000	-38	CD164
chr12	66217559	66220799	+	1000	939	HMGA2
chr17	8285119	8286788	+	1000	529	RPL26
chr19	55580058	55581764	+	1000	3	RDH13
chr17	48132459	48138237	+	1000	2016	ITGA3
chr13	37632713	37634179	+	1000	178	SUPT20H
chr21	40554439	40555877	+	1000	282	PSMG1
chr1	20806771	20813846	+	1000	2420	CAMK2N1
chr17	54670878	54672389	+	1000	573	NOG
chr11	2399231	2399430	+	1000	-108	CD81-AS1
chr1	67894540	67896911	+	1000	398	SERBP1
chr1	51983150	51985444	+	1000	698	EPS15
chr1	223899575	223901949	+	1000	643	CAPN2
chr4	89511482	89517025	+	1000	679	HERC3
chr11	693929	697296	+	1000	21	TMEM80
chr19	33792255	33793574	+	1000	556	CEBPA
chr1	151161447	151163315	+	1000	308	VPS72
chr2	85821771	85823254	+	1000	-325	RNF181
chr7	116593040	116594576	+	1000	-94	ST7-OT4
chr20	1446514	1447812	+	1000	1174	NSFL1C
chr21	44394701	44396195	+	1000	828	PKNOX1
chr14	55517725	55520529	+	1000	765	MAPK1IP1L
chr20	48807251	48811930	+	1000	-984	CEBPB-AS1
chr1	55679921	55681920	+	1000	119	USP24
chr2	677084	678088	+	1000	-118	TMEM18
chrX	45708254	45711505	+	1000	1041	LOC401585
chr4	100866920	100871604	+	1000	-1379	DNAJB14
chr17	48226288	48229375	+	1000	47	PPP1R9B
chr9	75772616	75774751	+	1000	7036	ANXA1
chr10	75385422	75386676	+	1000	-232	USP54
chr12	109913548	109916328	+	1000	411	KCTD10
chr11	11862767	11864534	+	1000	680	USP47
chr3	50395800	50397053	+	1000	513	TMEM115
chr12	7053001	7054143	+	1000	592	C12orf57
chr2	101923098	101925657	+	1000	801	RNF149
chr15	68562816	68567159	+	1000	-5154	FEM1B
chr16	58230780	58232202	+	1000	333	CSNK2A2
chr17	15551114	15555467	+	1000	-30272	CDRT1
chr8	146016213	146019201	+	1000	67	RPL8
chrX	48432336	48435139	+	1000	996	RBM3
chr1	117908901	117910397	+	1000	-406	MAN1A2
chr1	165737662	165739762	+	1000	546	LOC100147773
chr20	33679537	33680793	+	1000	453	TRPC4AP
chr19	33182405	33184073	+	1000	372	NUDT19
chr15	93443233	93449919	+	1000	-1053	MIR3175
chr14	20810973	20812254	+	1000	-43	RPPH1
chr8	61428759	61430717	+	1000	269	RAB2A
chr18	28783102	28787062	+	1000	-42263	DSC1
chr14	90850652	90850895	+	1000	-12554	CALM1
chr13	28024102	28025307	+	1000	35	MTIF3
chr12	76741353	76742809	+	1000	141	BBS10
chr5	132386563	132388772	+	1000	5	HSPA4
chr4	53525010	53526354	+	1000	109	USP46-AS1
chr19	47729382	47730943	+	1000	-37	MIR3190
chrY	2803034	2804218	+	1000	108	ZFY
chr17	26661839	26664448	+	1000	595	TNFAIP1
chr14	90722723	90724076	+	1000	505	PSMC1
chr3	49055350	49056536	+	1000	98	DALRD3
chr7	16459928	16462250	+	1000	-142	ISPD
chr22	32056953	32058667	+	1000	740	PISD
chr1	168194563	168196887	+	1000	470	SFT2D2
chr1	1092815	1094102	+	1000	-9026	MIR200B
chr1	245132834	245135088	+	1000	210	LOC101928068
chr4	54928259	54932625	+	1000	373	CHIC2
chr17	30812842	30813434	+	1000	-967	CDK5R1
chr5	180672366	180674482	+	1000	-117	CTC-338M12.4
chr4	141445191	141445746	+	1000	156	ELMOD2
chr2	61696823	61699307	+	1000	-216	USP34
chr12	53262996	53269677	+	1000	-23558	KRT78
chr8	11660258	11661329	+	1000	195	FDFT1
chr1	36771450	36774371	+	1000	202	SH3D21
chr22	46645538	46647000	+	1000	-76	CDPF1
chr1	207494781	207498792	+	1000	1969	CD55
chr1	24969645	24971224	+	1000	384	SRRM1
chrX	73164059	73164958	+	1000	349	JPX
chr7	35733774	35735628	+	1000	71	HERPUD2
chr4	83810113	83813339	+	1000	707	SEC31A
chr6	138148404	138151034	+	1000	-38606	TNFAIP3
chr8	99305519	99306834	+	1000	445	NIPAL2
chr3	11759988	11762258	+	1000	1119	VGLL4
chr17	4641754	4643701	+	1000	496	CXCL16
chr1	17763872	17768761	+	1000	-66	RCC2
chr10	50745608	50748222	+	1000	254	ERCC6
chr2	27994018	27996230	+	1000	540	MRPL33
chr3	190017326	190025794	+	1000	18675	CLDN1
chr17	60142003	60143555	+	1000	-136	MED13
chr20	39945137	39946900	+	1000	-17279	ZHX3
chr12	64615270	64616230	+	1000	326	C12orf66
chr12	31476470	31479232	+	1000	601	FLJ13224
chr10	95223694	95227099	+	1000	16678	MYOF
chrX	153743755	153743954	+	1000	712	FAM3A
chr12	133463430	133465216	+	1000	-105	LOC101928530
chr3	46733866	46735339	+	1000	544	ALS2CL
chr10	104503270	104504809	+	1000	312	WBP1L
chr1	59011752	59012485	+	1000	353	OMA1
chr12	12712924	12716191	+	1000	891	DUSP16
chr2	207023438	207025397	+	1000	99	EEF1B2
chr11	746349	749167	+	1000	326	TALDO1
chr17	76374114	76375778	+	1000	247	PGS1
chr1	27480732	27482221	+	1000	145	SLC9A1
chr1	39955388	39957580	+	1000	-834	BMP8A
chr15	74687209	74691064	+	1000	14637	MIR6881
chr13	45008573	45011151	+	1000	1198	TSC22D1
chr5	43007594	43009901	+	1000	10166	LOC648987
chr11	47235984	47237793	+	1000	395	DDB2
chr12	132379116	132381402	+	1000	980	ULK1
chr12	105629389	105630516	+	1000	56	APPL2
chr1	43853494	43856414	+	1000	529	MED8
chr9	110044286	110048988	+	1000	303	RAD23B
chr4	38671313	38676761	+	1000	-7788	KLF3-AS1
chr1	151019989	151021506	+	1000	531	C1orf56
chr8	144895431	144898811	+	1000	428	SCRIB
chr13	109806263	109810597	+	1000	11221	MYO16-AS1
chr6	7312594	7314189	+	1000	156	SSR1
chr15	52970209	52971888	+	1000	-217	FAM214A
chr19	10946369	10947159	+	1000	219	TMED1
chr16	53536107	53537275	+	1000	525	AKTIP
chr13	95248031	95248704	+	1000	162	TGDS
chr1	26604427	26609602	+	1000	801	SH3BGRL3
chr1	155901364	155904874	+	1000	1114	KHDC4
chr4	168816898	168818831	+	1000	-195824	ANXA10
chr12	28342749	28344376	+	1000	109	LOC729291
chr16	18799970	18802308	+	1000	517	RPS15A
chr6	54710850	54713292	+	1000	502	FAM83B
chr1	12290098	12291401	+	1000	653	VPS13D
chr6	116691125	116693350	+	1000	204	DSE
chr20	17948132	17950861	+	1000	-38	MGME1
chr16	30968474	30969836	+	1000	540	SETD1A
chr19	37708802	37710075	+	1000	256	ZNF383
chr22	31648493	31651090	+	1000	5443	LIMK2
chr11	85374919	85376260	+	1000	593	CREBZF
chr9	36190337	36192179	+	1000	405	CLTA
chr5	133510422	133513669	+	1000	679	SKP1
chr11	112033102	112035163	+	1000	708	IL18
chr4	106394377	106395517	+	1000	280	PPA2
chr12	51476485	51477751	+	1000	319	CSRNP2
chr6	142621199	142624989	+	1000	38	ADGRG6
chr17	73973131	73976856	+	1000	-305	TEN1
chr1	171710636	171712171	+	1000	-24	VAMP4
chr9	103188837	103190552	+	1000	-17	MSANTD3
chr7	108209309	108210808	+	1000	-131	DNAJB9
chr10	111682208	111683630	+	1000	85	XPNPEP1
chr9	90112391	90113859	+	1000	-325	DAPK1
chr12	27174962	27176067	+	1000	59	MED21
chr1	11864688	11866922	+	1000	-348	CLCN6
chr12	66562802	66563960	+	1000	471	TMBIM4
chr20	57225160	57227698	+	1000	120	STX16
chr18	67955382	67958906	+	1000	1007	SOCS6
chr19	43973990	43976095	+	1000	-5211	LYPD3
chr10	60144629	60145753	+	1000	288	TFAM
chr6	30850634	30855007	+	1000	63	DDR1
chr1	161049391	161060656	+	1000	4362	NECTIN4
chr3	170073921	170076866	+	1000	-80	SKIL
chr2	192110053	192111930	+	1000	989	MYO1B
chr19	11070330	11072696	+	1000	-85	SMARCA4
chr17	62495815	62503551	+	1000	-2252	MIR5047
chr10	64563746	64565941	+	1000	327	ADO
chr4	10458187	10459044	+	1000	417	ZNF518B
chr19	1438232	1440071	+	1000	727	RPS15
chr9	86321653	86323562	+	1000	-143	LOC105376114
chr12	6309318	6314325	+	1000	2339	CD9
chrX	153597387	153599307	+	1000	4659	FLNA
chr3	184079362	184081754	+	1000	-213	POLR2H
chr1	179050146	179052383	+	1000	152	TOR3A
chr4	2537268	2538090	+	1000	66499	RNF4
chr19	37701007	37701501	+	1000	197	ZNF585B
chr1	156084364	156090507	+	1000	2974	LMNA
chr16	56484501	56486327	+	1000	-10	OGFOD1
chr19	40596346	40597172	+	1000	51	ZNF780A
chr1	24305989	24307430	+	1000	244	SRSF10
chr19	11708151	11709086	+	1000	383	ZNF627
chr6	33264724	33268135	+	1000	736	RGL2
chr21	45527020	45527693	+	1000	148	PWP2
chr3	186284711	186285767	+	1000	-96	TBCCD1
chr5	178053075	178054175	+	1000	429	CLK4
chr10	6130812	6131946	+	1000	70	RBM17
chr7	99613102	99614679	+	1000	715	ZKSCAN1
chr2	3605187	3606680	+	1000	28	RNASEH1
chr1	67395541	67396792	+	1000	240	MIER1
chr19	40926261	40927975	+	1000	4814	SERTAD1
chr7	54825636	54827708	+	1000	267	SEC61G
chr2	220109695	220112143	+	1000	301	STK16
chr9	112081340	112083524	+	1000	812	EPB41L4B
chr8	145651875	145655136	+	1000	441	VPS28
chr3	13917978	13922103	+	1000	1578	WNT7A
chr3	185653526	185656003	+	1000	1160	TRA2B
chr12	133335242	133338591	+	1000	1558	ANKLE2
chr14	32544551	32546098	+	1000	581	ARHGAP5-AS1
chr10	85899162	85900356	+	1000	574	GHITM
chr3	15247266	15248793	+	1000	296	CAPN7
chr2	74691601	74692813	+	1000	330	MOGS
chr8	90996281	90996934	+	1000	292	NBN
chr17	19880488	19881523	+	1000	164	AKAP10
chr10	134260327	134261899	+	1000	2420	C10orf91
chr14	24025099	24026412	+	1000	564	THTPA
chr20	57464120	57468232	+	1000	-182	GNAS
chr8	103664157	103670454	+	1000	825	KLF10
chr10	104406268	104406574	+	1000	2169	TRIM8
chr10	61663776	61666853	+	1000	1100	CCDC6
chr5	137911496	137912015	+	1000	-437	HSPA9
chr17	27276124	27278541	+	1000	1176	PHF12
chr2	232578191	232580038	+	1000	1090	MIR1244-4
chr19	1847488	1848678	+	1000	369	REXO1
chr1	169861732	169861931	+	1000	1269	SCYL3
chr8	102449226	102449920	+	1000	-55094	GRHL2
chr10	103124470	103124836	+	1000	10863	BTRC
chr1	226249154	226254116	+	1000	1207	H3F3AP4
chr17	7154037	7156378	+	1000	52	CTDNEP1
chr15	56283900	56287020	+	1000	484	NEDD4
chr4	83347743	83352552	+	1000	1231	HNRNPDL
chr2	24345462	24347049	+	1000	92	PFN4
chr5	137088277	137091091	+	1000	355	HNRNPA0
chr7	134330138	134332737	+	1000	-94	BPGM
chr1	36620784	36625855	+	1000	-1665	TRAPPC3
chr6	7107270	7107484	+	1000	-453	RREB1
chr2	85197002	85199806	+	1000	173	KCMF1
chr12	56472824	56473587	+	1000	-604	ERBB3
chr10	106027463	106029557	+	1000	-121	GSTO2
chr7	66146255	66148907	+	1000	503	RABGEF1
chr16	8960086	8962695	+	1000	-105	CARHSP1
chr10	105878909	105882028	+	1000	-1348	SFR1
chr17	76835625	76836958	+	1000	318	USP36
chr19	15946399	15948459	+	1000	7672	UCA1
chr11	46720775	46722272	+	1000	692	ARHGAP1
chr2	61763415	61765538	+	1000	942	XPO1
chr10	88280048	88282279	+	1000	378	WAPL
chr12	57027613	57031050	+	1000	832	BAZ2A
chr6	34216322	34217449	+	1000	0	SMIM29
chr15	90931322	90933126	+	1000	751	IQGAP1
chr6	26215790	26218015	+	1000	-30	HIST1H2BG
chr8	103874284	103877083	+	1000	745	AZIN1
chr9	113015431	113018861	+	1000	1774	TXN
chr1	24285503	24287904	+	1000	402	PNRC2
chr8	141644275	141646287	+	1000	364	AGO2
chr16	68266876	68271533	+	1000	932	ESRP2
chr1	6473192	6480475	+	1000	3146	HES2
chr1	151960091	151967612	+	1000	2863	S100A10
chr1	181067028	181069707	+	1000	10729	IER5
chr19	52692838	52694336	+	1000	532	PPP2R1A
chr7	6486155	6488571	+	1000	280	DAGLB
chr17	44269145	44271557	+	1000	-79	KANSL1
chr3	139107845	139109796	+	1000	175	LOC100507291
chr9	139294193	139294780	+	1000	-1597	SNAPC4
chr3	150087889	150090894	+	1000	-36731	TSC22D2
chr20	62338589	62340123	+	1000	9	ARFRP1
chr15	101260543	101263156	+	1000	119094	ASB7
chr8	74883322	74883697	+	1000	634	ELOC
chr6	138416116	138429897	+	1000	5654	PERP
chr1	33721264	33722784	+	1000	-150	ZNF362
chr8	95959012	95963109	+	1000	555	TP53INP1
chr19	48017390	48018317	+	1000	662	NAPA
chr2	151330191	151344469	+	1000	6879	RND3
chr3	23847282	23848944	+	1000	283	UBE2E1-AS1
chr17	74730947	74734524	+	1000	88	MFSD11
chr5	72921271	72924536	+	1000	920	ARHGEF28
chr1	28903149	28905730	+	1000	895	SNORD99
chr1	32965669	32966586	+	1000	35469	ZBTB8B
chr17	27181972	27182459	+	1000	240	ERAL1
chr5	65220453	65224647	+	1000	168	ERBIN
chr5	38844145	38845237	+	1000	1240	OSMR-AS1
chr4	56411615	56413999	+	1000	269	CLOCK
chr7	102937798	102938272	+	1000	162	PMPCB
chr8	95731231	95732713	+	1000	-131	DPY19L4
chr15	41244850	41248279	+	1000	895	CHAC1
chr1	151029114	151032641	+	1000	1248	CDC42SE1
chr1	11986010	11986795	+	1000	83	KIAA2013
chr17	6915907	6918715	+	1000	-745	C17orf49
chr7	5085182	5086268	+	1000	172	RBAK
chr21	27106676	27108384	+	1000	201	GABPA
chr1	40348134	40349793	+	1000	220	TRIT1
chr10	43891085	43892882	+	1000	296	HNRNPF
chr3	129611298	129612686	+	1000	270	TMCC1
chr16	69598783	69601414	+	1000	229	NFAT5
chr21	38639102	38640701	+	1000	-68	VPS26C
chr15	35279024	35281271	+	1000	350	ZNF770
chr16	1831437	1832792	+	1000	-291	SPSB3
chr10	11651447	11653684	+	1000	1223	USP6NL
chr5	112256829	112258143	+	1000	545	REEP5
chr6	17705854	17707155	+	1000	143	LOC105374952
chr2	88353906	88355842	+	1000	446	KRCC1
chr22	32144865	32146296	+	1000	540	PRR14L
chr10	121354925	121356512	+	1000	823	TIAL1
chr1	27113493	27115551	+	1000	68	PIGV
chr16	31724431	31725288	+	1000	309	ZNF720
chr12	6480650	6482933	+	1000	2599	SCNN1A
chr17	40896404	40897085	+	1000	370	EZH1
chr2	136742370	136743487	+	1000	182	DARS-AS1
chr1	70819401	70820995	+	1000	219	ANKRD13C
chr2	27592563	27594779	+	1000	308	SNX17
chr6	150464053	150467145	+	1000	1411	PPP1R14C
chr1	62189988	62190191	+	1000	1006	TM2D1
chr15	72667725	72669457	+	1000	137	HEXA-AS1
chr5	68787601	68791796	+	1000	1108	OCLN
chr6	29758392	29760638	+	1000	-168	HLA-V
chr19	15488509	15491911	+	1000	402	AKAP8
chr17	77810163	77813312	+	1000	1476	CBX4
chr5	41904364	41905013	+	1000	242	C5orf51
chr19	14117514	14118204	+	1000	-725	RFX1
chr2	9143894	9145451	+	1000	-793	MBOAT2
chr8	49828393	49838057	+	1000	774	SNAI2
chr14	75593178	75594510	+	1000	-61	NEK9
chr16	75284153	75285676	+	1000	640	BCAR1
chr6	109329416	109331195	+	1000	-114	SESN1
chr4	1340911	1342109	+	1000	166	UVSSA
chr11	65546349	65550793	+	1000	-509	AP5B1
chr7	134332832	134333375	+	1000	1572	BPGM
chr4	3533726	3534289	+	1000	-131	LRPAP1
chr9	131788443	131790791	+	1000	1015	SH3GLB2
chr3	137893058	137893865	+	1000	330	DBR1
chr11	61729357	61736856	+	1000	2026	FTH1
chr1	86046146	86051044	+	1000	2151	CYR61
chr13	113241895	113242729	+	1000	187	TUBGCP3
chr7	18548360	18550708	+	1000	638	HDAC9
chr11	8984867	8986806	+	1000	-386	TMEM9B-AS1
chr9	19377449	19381268	+	1000	877	RPS6
chr1	110090528	110092565	+	1000	360	GNAI3
chr1	8013678	8014759	+	1000	-7496	PARK7
chr4	52917165	52918261	+	1000	216	SPATA18
chr10	103576775	103578384	+	1000	643	OGA
chr12	108955966	108957105	+	1000	1296	ISCU
chr6	30650003	30656488	+	1000	1848	PPP1R18
chr12	120553078	120556567	+	1000	-179	RAB35
chr3	122134443	122136743	+	1000	540	LOC102723582
chr13	80056427	80059809	+	1000	-2752	NDFIP2-AS1
chr1	94343596	94345173	+	1000	378	DNTTIP2
chr20	30193009	30195529	+	1000	-720	MIR3193
chr11	100557905	100559079	+	1000	194	LOC100128386
chr18	29089138	29091452	+	1000	12328	DSG2
chr2	210288748	210292372	+	1000	1789	MAP2
chr2	32581176	32583558	+	1000	271	BIRC6
chr4	1241174	1243729	+	1000	457	CTBP1
chr16	57829953	57831926	+	1000	885	KIFC3
chr16	4926607	4932279	+	1000	31062	UBN1
chr5	127418369	127420257	+	1000	-170	SLC12A2
chr1	178061958	178066561	+	1000	-1131	RASAL2-AS1
chr9	139257683	139258738	+	1000	53	DNLZ
chr11	120206060	120208581	+	1000	-298	ARHGEF12
chr11	102961720	102963424	+	1000	372	DCUN1D5
chr19	15441095	15443546	+	1000	1034	BRD4
chr1	153504577	153509084	+	1000	1887	S100A6
chr6	21593560	21597499	+	1000	1557	SOX4
chr19	39341301	39343741	+	1000	458	HNRNPL
chr9	26891733	26893211	+	1000	354	CAAP1
chr16	18812279	18813016	+	1000	45	ARL6IP1
chr3	51428301	51429956	+	1000	429	RBM15B
chr1	197743830	197744921	+	1000	248	DENND1B
chr3	3167873	3169699	+	1000	186	TRNT1
chr17	25620624	25623078	+	1000	804	WSB1
chr2	231576797	231580139	+	1000	205	CAB39
chr12	6797746	6799429	+	1000	-46	ZNF384
chr8	37760961	37763841	+	1000	-5386	RAB11FIP1
chr1	45097214	45098141	+	1000	39051	SNORD145
chr2	85838195	85839991	+	1000	86	C2orf68
chr4	144256719	144260646	+	1000	699	GAB1
chr17	40573799	40575474	+	1000	702	CAVIN1
chr11	10471853	10473150	+	1000	277	AMPD3
chr20	61556448	61558947	+	1000	206	DIDO1
chr15	40329994	40331896	+	1000	458	SRP14
chr10	64018654	64029121	+	1000	4735	RTKN2
chr1	28994784	28996898	+	1000	601	GMEB1
chr1	40723053	40724562	+	1000	85	ZMPSTE24
chr6	139690754	139697909	+	1000	1019	CITED2
chr19	4968963	4972013	+	1000	1364	KDM4B
chr5	1344460	1345744	+	1000	83	CLPTM1L
chr10	33242861	33250002	+	1000	391	ITGB1
chr4	151936212	151937716	+	1000	-315	LRBA
chr7	5489581	5492546	+	1000	-22505	LOC100129484
chr10	69830528	69835730	+	1000	1974	HERC4
chr12	120699300	120703565	+	1000	2142	PXN
chr20	44562202	44563790	+	1000	-321	PCIF1
chr12	6771468	6772840	+	1000	154	ING4
chr2	220143841	220146448	+	1000	1104	DNAJB2
chr3	64008005	64009256	+	1000	518	PSMD6
chr18	28677137	28683302	+	1000	-1332	DSCAS
chr17	39954737	39958098	+	1000	12034	P3H4
chr1	94144273	94148073	+	1000	753	BCAR3
chr2	10829750	10830807	+	1000	142	RN7SL832P
chr6	76458004	76461065	+	1000	625	MYO6
chr19	33863917	33865988	+	1000	377	CEBPG
chr19	44029267	44031655	+	1000	947	ETHE1
chr6	122792133	122793576	+	1000	172	SERINC1
chr3	128967947	128969183	+	1000	112	COPG1
chr3	195269496	195270174	+	1000	389	PPP1R2
chr11	10509517	10511340	+	1000	19445	MIR4485
chr15	75930853	75933555	+	1000	460	IMP3
chr20	30160618	30162135	+	1000	-310	HM13-AS1
chr18	29027611	29036498	+	1000	4322	DSG3
chr1	22379040	22381135	+	1000	967	CDC42
chr2	113914760	113916630	+	1000	-15865	PSD4
chr11	64883326	64886107	+	1000	494	ZNHIT2
chr2	241525300	241526912	+	1000	-27	CAPN10
chr19	531124	533003	+	1000	330	CDC34
chr6	33755887	33757216	+	1000	355	LEMD2
chr8	17103485	17105454	+	1000	-51	CNOT7
chr17	78427678	78429189	+	1000	21971	NPTX1
chr17	38803110	38804931	+	1000	83	SMARCE1
chr17	16556326	16557292	+	1000	358	ZNF624
chr15	67813044	67814352	+	1000	176	C15orf61
chr3	101567293	101585025	+	1000	7801	NFKBIZ
chr5	137877479	137880507	+	1000	-4	ETF1
chr8	144653468	144657934	+	1000	-773	MROH6
chr1	27215322	27217282	+	1000	567	GPN2
chr3	141457056	141457863	+	1000	408	RNF7
chr14	100703887	100707658	+	1000	670	YY1
chr14	52118512	52121595	+	1000	1477	FRMD6
chr17	79816656	79818586	+	1000	923	P4HB
chr6	170892496	170894823	+	1000	83	PDCD2
chr8	94752271	94753710	+	1000	234	RBM12B
chr1	156253773	156256429	+	1000	1031	TMEM79
chr14	35514905	35516505	+	1000	255	FAM177A1
chr5	170814150	170816581	+	1000	657	NPM1
chr7	5551969	5554110	+	1000	390	FBXL18
chr6	150183130	150186010	+	1000	-64	RAET1E-AS1
chr3	5163853	5165986	+	1000	989	ARL8B
chr10	71991470	71993321	+	1000	795	PPA1
chr10	63808921	63811873	+	1000	1427	ARID5B
chr1	152486650	152490810	+	1000	1752	CRCT1
chr11	65553165	65567000	+	1000	-1743	OVOL1-AS1
chr9	3525693	3527656	+	1000	-673	RFX3
chr12	123355261	123357302	+	1000	24431	VPS37B
chr19	39337550	39340819	+	1000	1433	HNRNPL
chr12	90102093	90104171	+	1000	400	ATP2B1-AS1
chr6	138352181	138357105	+	1000	74017	PERP
chr9	131451410	131453342	+	1000	122	SET
chr3	178865265	178867629	+	1000	136	PIK3CA
chr3	122513884	122514859	+	1000	470	DIRC2
chr1	1002164	1006721	+	1000	5245	RNF223
chr12	119616667	119618703	+	1000	1090	HSPB8
chr19	19029195	19030976	+	1000	114	COPE
chr2	64245729	64246738	+	1000	-19	VPS54
chr15	71054218	71056013	+	1000	817	UACA
chr3	142719048	142721502	+	1000	34	LOC100289361
chr5	74061796	74063804	+	1000	-16	NSA2
chr1	31536852	31538935	+	1000	671	PUM1
chr1	224620214	224623195	+	1000	297	WDR26
chr1	35225154	35230409	+	1000	2439	GJB4
chr19	13260569	13267745	+	1000	2875	IER2
chr19	15528329	15529987	+	1000	774	AKAP8L
chr3	47021215	47024588	+	1000	599	CCDC12
chr11	3012110	3013604	+	1000	750	NAP1L4
chr14	102413694	102415229	+	1000	-16404	DYNC1H1
chr12	112034985	112038010	+	1000	-805	ATXN2-AS
chr19	32895792	32897317	+	1000	-101	DPY19L3
chr10	120838655	120841250	+	1000	444	EIF3A
chr15	73075473	73076816	+	1000	-18	ADPGK
chr4	6783841	6785800	+	1000	361	KIAA0232
chr19	36207995	36209550	+	1000	-149	KMT2B
chr7	55199292	55201788	+	1000	23030	EGFR
chr5	177631081	177634359	+	1000	1212	HNRNPAB
chr21	27540881	27543568	+	1000	914	APP
chr3	193921638	193922912	+	1000	1821	LINC02036
chr1	209956626	209959976	+	1000	-226	C1orf74
chr20	19955100	19959001	+	1000	-40884	NAA20
chr12	42631011	42632619	+	1000	355	YAF2
chr1	244816342	244817643	+	1000	642	DESI2
chr22	24373034	24374000	+	1000	416	LOC391322
chr9	127630374	127633825	+	1000	7702	ARPC5L
chr8	42750191	42750762	+	1000	942	MIR4469
chr17	79848255	79850069	+	1000	300	ALYREF
chr7	30324268	30326017	+	1000	559	LOC105375218
chr6	119215203	119216438	+	1000	579	ASF1A
chr12	64797699	64799381	+	1000	412	XPOT
chr1	212780370	212783450	+	1000	-60	ATF3
chr12	57038498	57040378	+	1000	414	ATP5F1B
chr10	26985727	26986951	+	1000	-14	PDSS1
chr2	201979806	201984715	+	1000	-954	CFLAR
chr1	2322543	2323818	+	1000	10	MORN1
chr11	46867106	46867865	+	1000	374	CKAP5
chr7	148769	149399	+	1000	354	LOC102723672
chr18	29522030	29523200	+	1000	476	TRAPPC8
chr6	47274872	47277737	+	1000	1379	TNFRSF21
chr2	227699738	227701608	+	1000	42	RHBDD1
chr1	236028993	236030433	+	1000	514	LYST
chr1	115123296	115125093	+	1000	71	BCAS2
chr2	242253872	242256628	+	1000	7	HDLBP
chr5	42992321	42993627	+	1000	461	FLJ32255
chr20	34637873	34639016	+	1000	438	NORAD
chr1	62190316	62191414	+	1000	230	TM2D1
chr11	14379076	14380915	+	1000	36	RRAS2
chr17	72199678	72201414	+	1000	751	RPL38
chr1	26676515	26682380	+	1000	1174	CRYBG2
chr11	34072580	34076040	+	1000	1080	CAPRIN1
chr19	45394433	45394993	+	1000	236	TOMM40
chr2	9613894	9615738	+	1000	158	IAH1
chr1	21111861	21114071	+	1000	215	HP1BP3
chr1	207220766	207228197	+	1000	-59	YOD1
chr14	50233834	50236532	+	1000	396	KLHDC2
chr11	47736641	47737230	+	1000	-7	AGBL2
chr1	115258907	115259768	+	1000	178	NRAS
chr20	33103220	33105131	+	1000	-14	DYNLRB1
chr5	179247419	179252002	+	1000	1868	SQSTM1
chr13	50570192	50570996	+	1000	43	MIR3613
chr17	39806365	39815803	+	1000	-14633	KRT42P
chr7	100271094	100273938	+	1000	1153	GNB2
chr2	118845476	118847723	+	1000	473	INSIG2
chr8	21997220	22000115	+	1000	797	REEP4
chr21	45758867	45759819	+	1000	-58	C21orf2
chr9	127623021	127624789	+	1000	335	RPL35
chr3	37283834	37287004	+	1000	267	LOC152048
chr20	62886426	62887681	+	1000	5	PCMTD2
chr13	53024149	53024797	+	1000	-94	VPS36
chr10	64134223	64134989	+	1000	280	LOC283045
chr1	94989745	95010093	+	1000	7494	F3
chr11	19138684	19140678	+	1000	989	ZDHHC13
chr1	153537926	153541844	+	1000	-1579	S100A2
chr19	13858498	13859763	+	1000	453	CCDC130
chr17	39652722	39662283	+	1000	4363	KRT13
chr17	4847360	4852182	+	1000	2610	PFN1
chr12	861503	863171	+	1000	248	WNK1
chr1	6844121	6845157	+	1000	401	CAMTA1-DT
chr14	21733507	21737728	+	1000	2021	HNRNPC
chr2	74210600	74213472	+	1000	-1495	TET3
chr15	70387681	70390605	+	1000	-52	TLE3
chr13	26795185	26797079	+	1000	-104	RNF6
chr22	42228950	42231161	+	1000	972	SREBF2
chr21	30396287	30397810	+	1000	110	USP16
chr16	71841725	71843476	+	1000	376	AP1G1
chr4	7940466	7941544	+	1000	277	LOC389199
chr12	56708870	56710092	+	1000	651	CNPY2
chr14	23788775	23792117	+	1000	-220	PABPN1
chr17	73770783	73775990	+	1000	2630	H3F3B
chr5	179920876	179922646	+	1000	362	CNOT6
chr1	160986883	160991093	+	1000	2145	F11R
chr19	18668305	18669430	+	1000	295	KXD1
chr19	42720411	42722158	+	1000	660	DEDD2
chr19	16295684	16297138	+	1000	199	FAM32A
chr11	67351192	67353513	+	1000	1286	GSTP1
chr17	7232220	7232723	+	1000	167	NEURL4
chr17	7217891	7219358	+	1000	34	GPS2
chr14	50099718	50102098	+	1000	1040	DNAAF2
chr9	71734561	71738179	+	1000	190	TJP2
chr1	152876593	152886132	+	1000	341	IVL
chr16	2563810	2566689	+	1000	1378	ATP6V0C
chr14	103058898	103060486	+	1000	696	RCOR1
chr17	40827063	40829093	+	1000	30	PLEKHH3
chr12	123237249	123238323	+	1000	418	DENR
chr7	32534999	32535763	+	1000	343	AVL9
chr6	75951926	75954167	+	1000	598	COX7A2
chr17	7253410	7258353	+	1000	673	KCTD11
chr6	7549579	7552599	+	1000	9281	DSP
chr20	48726745	48730343	+	1000	1191	UBE2V1
chr1	109968369	109969179	+	1000	296	PSMA5
chr3	146259407	146262725	+	1000	1562	PLSCR1
chr2	232327107	232330321	+	1000	491	NCL
chr14	24898611	24901239	+	1000	784	KHNYN
chr8	38239047	38240921	+	1000	-194	NSD3
chr5	175873496	175876470	+	1000	-373	FAF2
chr4	26320640	26321309	+	1000	-358	RBPJ
chr2	242625771	242627351	+	1000	134	ING5
chr7	72935848	72937268	+	1000	57	BAZ1B
chr3	159480279	159483469	+	1000	4527	IQCJ-SCHIP1-AS1
chr17	7338541	7341310	+	1000	1133	TMEM102
chr10	116697869	116698428	+	1000	196	TRUB1
chr2	48131972	48134622	+	1000	-365	FBXO11
chr2	66659912	66666093	+	1000	470	MEIS1
chrX	114794857	114797019	+	1000	761	PLS3
chr4	82389734	82393216	+	1000	1607	RASGEF1B
chr6	37023071	37026243	+	1000	51234	FGD2
chr6	151186386	151188452	+	1000	-50	MTHFD1L
chr20	44599824	44601066	+	1000	388	ZNF335
chr14	103985991	103988611	+	1000	1895	CKB
chr1	245024135	245027997	+	1000	1761	HNRNPU
chr19	58906281	58908300	+	1000	-167	RNF225
chr17	40687617	40688609	+	1000	162	NAGLU
chr17	48796300	48798005	+	1000	226	LUC7L3
chr7	156742127	156743680	+	1000	486	NOM1
chr5	66299122	66303526	+	1000	876	MAST4
chr19	56186223	56187708	+	1000	404	EPN1
chr6	3748350	3753155	+	1000	1494	PXDC1
chr6	53658037	53662203	+	1000	342	LRRC1
chr20	39657375	39660154	+	1000	1306	TOP1
chr17	8064871	8066666	+	1000	426	VAMP2
chr15	57212151	57212637	+	1000	405	TCF12
chr2	220093157	220095590	+	1000	37	ATG9A
chr19	54617260	54619419	+	1000	115	TFPT
chr11	63952193	63953323	+	1000	14	STIP1
chr1	203273788	203281812	+	1000	3136	BTG2
chr7	74071989	74073518	+	1000	762	GTF2I
chr16	3085766	3087022	+	1000	-852	BICDL2
chr12	32259126	32261210	+	1000	427	BICD1
chr2	64878952	64882272	+	1000	434	SERTAD2
chr13	114540097	114541472	+	1000	22201	GAS6-AS1
chr12	861022	861237	+	1000	-960	WNK1
chr17	74020636	74023874	+	1000	1278	EVPL
chr8	90769218	90773233	+	1000	1250	RIPK2
chr1	16010461	16012276	+	1000	570	PLEKHM2
chr15	59040415	59041937	+	1000	1001	ADAM10
chr4	38664348	38671148	+	1000	-1499	KLF3-AS1
chr2	61243585	61246137	+	1000	49	PEX13
chr1	28905828	28908784	+	1000	259	SNORA16A
chr11	13483286	13485236	+	1000	583	BTBD10
chr17	61818149	61820222	+	1000	145	STRADA
chr14	35098762	35099543	+	1000	237	SNX6
chr17	78518483	78519164	+	1000	198	RPTOR
chr1	31885909	31887827	+	1000	208	SERINC2
chr19	1274251	1276611	+	1000	-89	C19orf24
chr11	64012155	64015510	+	1000	494	LOC105369340
chr19	40928161	40932352	+	1000	1676	SERTAD1
chr8	124194341	124195855	+	1000	506	FAM83A
chr14	73603028	73604548	+	1000	645	PSEN1
chr14	24709177	24713209	+	1000	687	TINF2
chr9	139376730	139377633	+	1000	326	SEC16A
chr22	44207920	44208853	+	1000	-169	EFCAB6
chr8	145002806	145018871	+	1000	2920	PLEC
chr2	27545318	27546592	+	1000	14	MPV17
chr19	51013869	51014626	+	1000	169	JOSD2
chr6	45345090	45346362	+	1000	-54	SUPT3H
chr1	46215670	46216751	+	1000	275	IPP
chr9	125666671	125668036	+	1000	277	RC3H2
chrX	48813991	48815812	+	1000	-8	OTUD5
chr20	30297604	30312300	+	1000	-4358	ABALON
chr6	44221813	44223617	+	1000	-693	MIR4647
chr14	104581838	104587854	+	1000	-1006	MIR203B
chr16	69165092	69166973	+	1000	39	CHTF8
chr6	15247090	15249339	+	1000	713	JARID2-AS1
chr14	74416907	74417336	+	1000	-4	FAM161B
chr1	228269745	228272059	+	1000	51	ARF1
chr18	12376102	12377433	+	1000	508	AFG3L2
chr19	2048382	2051488	+	1000	1308	MKNK2
chr19	49115764	49118729	+	1000	-552	FAM83E
chr3	75834190	75834911	+	1000	184	ZNF717
chr19	3980921	3985568	+	1000	-674	SNORD37
chr1	234613827	234615115	+	1000	378	TARBP1
chr5	132361648	132362655	+	1000	145	ZCCHC10
chr1	201366255	201369258	+	1000	913	LAD1
chr20	43963916	43977324	+	1000	6444	SDC4
chr17	27618080	27621604	+	1000	1324	NUFIP2
chr12	89746434	89748511	+	1000	-836	DUSP6
chr18	61554302	61568060	+	1000	6242	SERPINB2
chr20	2449544	2451860	+	1000	797	SNRPB
chr5	64062330	64065281	+	1000	691	SREK1IP1
chr5	10352680	10355309	+	1000	243	MARCH6
chr1	166808407	166809490	+	1000	307	POGK
chr11	2420789	2422877	+	1000	115	TSSC4
chr11	9480599	9480798	+	1000	1547	LOC644656
chr4	124347	125482	+	1000	556	ZNF718
chr9	131643369	131649684	+	1000	-1724	KYAT1
chr10	123872348	123873424	+	1000	332	TACC2
chr9	140511555	140515338	+	1000	2	EHMT1
chr6	30456795	30456994	+	1000	-289	HLA-E
chr8	100024394	100026222	+	1000	-186	VPS13B
chr3	151985316	151988831	+	1000	342	MBNL1-AS1
chr10	112063643	112065362	+	1000	205	SMNDC1
chr19	53191025	53194678	+	1000	983	ZNF83
chr1	2322067	2322464	+	1000	925	MORN1
chr10	27442139	27444449	+	1000	55	YME1L1
chr9	135820275	135821103	+	1000	-243	GFI1B
chr14	56046863	56048211	+	1000	612	KTN1
chr12	122236142	122244984	+	1000	289	LINC01089
chr9	100683887	100684960	+	1000	429	TRMO
chr4	77996105	77997982	+	1000	82	CCNI
chr12	110840656	110841596	+	1000	409	ANAPC7
chr22	19928928	19930032	+	1000	35	TXNRD2
chr1	20915511	20917640	+	1000	1131	CDA
chr7	99035477	99037431	+	1000	8	PTCD1
chr12	49350037	49351979	+	1000	244	ARF3
chr11	66843708	66846854	+	1000	20992	RHOD
chr9	33024174	33027933	+	1000	852	DNAJA1
chr10	6779392	6781706	+	1000	1205	LINP1
chr17	4699431	4700323	+	1000	438	PSMB6
chr6	76311249	76313546	+	1000	1172	SENP6
chr19	507361	507980	+	1000	173	TPGS1
chr10	5726711	5727690	+	1000	399	FAM208B
chr22	38900128	38902512	+	1000	1025	DDX17
chr12	49075002	49076148	+	1000	460	KANSL2
chr11	6632791	6634108	+	1000	26	TAF10
chr6	139307767	139309627	+	1000	701	REPS1
chr4	140476353	140478281	+	1000	606	SETD7
chr4	41937125	41938445	+	1000	648	TMEM33
chr9	88896444	88898003	+	1000	267	ISCA1
chr1	8936442	8939483	+	1000	783	ENO1
chr18	12307203	12312096	+	1000	1591	TUBB6
chr17	8075828	8077098	+	1000	3266	TMEM107
chr17	74349171	74350645	+	1000	322	PRPSAP1
chr21	28206600	28219671	+	1000	4593	ADAMTS1
chr3	189508095	189512268	+	1000	2732	TP63
chr9	91001747	91004392	+	1000	-228	SPIN1
chr2	170655121	170656374	+	1000	209	SSB
chr7	140178146	140179310	+	1000	641	MKRN1
chr9	133454248	133455527	+	1000	-6	LOC100272217
chr13	114144560	114145764	+	1000	109	TMCO3
chrX	153236111	153238826	+	1000	-523	TMEM187
chr3	197676962	197679093	+	1000	932	RPL35A
chr19	57790024	57794890	+	1000	604	ZNF460
chr17	2302263	2304785	+	1000	734	MNT
chr2	219260289	219266579	+	1000	373	CTDSP1
chr3	156391802	156394310	+	1000	341	TIPARP
chr1	156709690	156711423	+	1000	367	MRPL24
chr4	56719732	56720415	+	1000	257	EXOC1
chr20	33890961	33894064	+	1000	-12287	FAM83C
chr7	5594686	5596984	+	1000	-25495	ACTB
chr19	7456174	7456812	+	1000	-3506	ARHGEF18
chr3	134066967	134074875	+	1000	15783	MIR6827
chr1	184723301	184724044	+	1000	369	EDEM3
chr20	46411722	46415676	+	1000	1109	SULF2
chr1	207188112	207208751	+	1000	7670	C1orf116
chr16	66784763	66785813	+	1000	237	DYNC1LI2
chr12	80082230	80086722	+	1000	-116	PAWR
chr2	71558803	71559869	+	1000	451	ZNF638
chr19	58125604	58126441	+	1000	435	ZNF134
chr5	172384702	172387211	+	1000	44	RPL26L1
chr12	53645555	53646849	+	1000	326	MFSD5
chr9	136222792	136224510	+	1000	230	SURF2
chr2	36581924	36585683	+	1000	433	CRIM1
chr16	53163903	53166011	+	1000	297	CHD9
chrX	114826995	114829914	+	1000	635	PLS3
chr6	111195147	111198196	+	1000	684	AMD1
chr1	211750231	211752645	+	1000	661	SLC30A1
chr2	128144755	128145876	+	1000	-30681	PROC
chr17	60004802	60005442	+	1000	271	INTS2
chr20	60717550	60719662	+	1000	-92	PSMA7
chr10	75503046	75505111	+	1000	-53	SEC24C
chr12	8850379	8851455	+	1000	421	RIMKLB
chr4	184364703	184366989	+	1000	102	CDKN2AIP
chr12	96181281	96185363	+	1000	651	NTN4
chr17	1388526	1389698	+	1000	-61	MYO1C
chr11	67077739	67081403	+	1000	-5739	LOC100130987
chr17	1587361	1588519	+	1000	236	PRPF8
chr7	105751320	105753760	+	1000	251	SYPL1
chr6	35435628	35440656	+	1000	-143	MIR7111
chr1	29562883	29566045	+	1000	1436	PTPRU
chr5	179125937	179127077	+	1000	577	CANX
chr14	75179181	75180277	+	1000	78	AREL1
chr13	113862273	113864784	+	1000	-291	CUL4A
chr5	149379540	149380984	+	1000	-91	TIGD6
chr22	31794971	31796211	+	1000	52	DRG1
chr17	80415425	80417232	+	1000	-212	NARF
chr20	48329659	48330493	+	1000	345	B4GALT5
chr9	127176989	127177889	+	1000	313	PSMB7
chr12	27484254	27487513	+	1000	96	ARNTL2
chr19	38864965	38866363	+	1000	474	PSMD8
chr22	38708518	38713925	+	1000	2192	CSNK1E
chr1	161128852	161130111	+	1000	227	USP21
chr8	103817979	103820626	+	1000	252	GASAL1
chr10	5488437	5494790	+	1000	3099	NET1
chr12	49523829	49525337	+	1000	721	TUBA1B
chr15	83418294	83419716	+	1000	-311	SNHG21
chr16	68678887	68682480	+	1000	1944	CDH3
chrX	41191946	41194876	+	1000	-4	DDX3X
chr3	14988307	14990596	+	1000	-51	FGD5-AS1
chr8	144622954	144624193	+	1000	47	ZC3H3
chr20	523059	524491	+	1000	707	CSNK2A1
chr3	10290089	10290734	+	1000	234	TATDN2
chr21	30671112	30675013	+	1000	1325	BACH1
chr2	29117320	29118711	+	1000	506	WDR43
chr6	160146986	160150226	+	1000	74	WTAP
chr17	79212937	79214196	+	1000	-148	NDUFAF8
chrX	119602678	119603171	+	1000	280	LAMP2
chr3	196594423	196595846	+	1000	407	SENP5
chr5	80596834	80598221	+	1000	125	ZCCHC9
chr1	161101410	161104223	+	1000	-338	DEDD
chr7	106808765	106810622	+	1000	233	HBP1
chr12	57939836	57941009	+	1000	220	DCTN2
chr17	1419555	1420950	+	1000	39	PITPNA-AS1
chr5	1801032	1802252	+	1000	146	NDUFS6
chr1	184020410	184021640	+	1000	240	TSEN15
chrX	12995156	12997925	+	1000	3314	TMSB4X
chr3	197462781	197463817	+	1000	498	RUBCN
chr16	75681165	75683227	+	1000	561	TERF2IP
chr16	1401259	1402350	+	1000	69	TSR3
chr13	48668489	48669385	+	1000	340	MED4
chr17	57905237	57909518	+	1000	-11250	MIR21
chr8	22525707	22526847	+	1000	384	BIN3
chr2	28974613	28979754	+	1000	2557	PPP1CB
chr4	79696554	79700032	+	1000	761	BMP2K
chr11	1783031	1785101	+	1000	1156	CTSD
chr19	46633736	46636764	+	1000	-7319	IGFL3
chr10	88729620	88732202	+	1000	413	AGAP11
chr17	75281044	75285022	+	1000	-940	SEPT9
chr2	228336700	228338279	+	1000	601	AGFG1
chr7	97910279	97911950	+	1000	135	BRI3
chr19	49587979	49590234	+	1000	709	SNRNP70
chr20	34359941	34360825	+	1000	460	PHF20
chr17	73662310	73664756	+	1000	-264	RECQL5
chr1	35656655	35658946	+	1000	943	SFPQ
chr15	90542287	90547291	+	1000	66	ZNF710
chr1	100502271	100504984	+	1000	-162	MFSD14A
chr11	118120565	118123635	+	1000	983	MPZL3
chr10	134208403	134215512	+	1000	1255	PWWP2B
chr5	153418070	153419534	+	1000	283	MFAP3
chr19	10763178	10764782	+	1000	568	ILF3-DT
chr4	185393714	185395781	+	1000	979	IRF2
chr19	9250930	9251609	+	1000	213	ZNF317
chr17	42295441	42299786	+	1000	-572	UBTF
chr11	9480975	9481174	+	1000	1171	LOC644656
chr15	45694143	45696425	+	1000	765	SPATA5L1
chr21	18982414	18985464	+	1000	-65	BTG3-AS1
chr22	50764894	50766406	+	1000	-161	DENND6B
chr4	44680049	44681168	+	1000	175	GUF1
chr15	40615788	40618625	+	1000	949	INAFM2
chr4	120219747	120222601	+	1000	794	C4orf3
chr15	65596885	65597854	+	1000	-18188	PARP16
chr17	62656125	62659071	+	1000	788	SMURF2
chr1	234857112	234862594	+	1000	64	LINC01132
chr8	54933715	54935826	+	1000	246	TCEA1
chr17	39087525	39089891	+	1000	5187	KRT23
chr6	30293696	30295332	+	1000	-107	TRIM39
chr7	107531470	107532362	+	1000	364	DLD
chr16	14395030	14398544	+	1000	425	MIR193BHG
chr14	23305590	23309170	+	1000	1638	MMP14
chr3	44379362	44380796	+	1000	135	TCAIM
chr1	181057302	181065240	+	1000	3633	IER5
chr8	144658714	144661349	+	1000	490	NAPRT
chr6	110200257	110201907	+	1000	-98377	GPR6
chr10	103824794	103826088	+	1000	317	HPS6
chr10	75757696	75760522	+	1000	1237	VCL
chr6	136870487	136871586	+	1000	921	MAP7
chr21	43181335	43187790	+	1000	2687	RIPK4
chr20	60813486	60815140	+	1000	772	OSBPL2
chr17	37617555	37618810	+	1000	418	CDK12
chr16	21512989	21514012	+	1000	102	SMG1P3
chr12	16063863	16065025	+	1000	338	DERA
chr1	16498486	16500939	+	1000	-17108	EPHA2
chr3	32543586	32544430	+	1000	395	CMTM6
chr20	1305681	1307278	+	1000	34	SDCBP2
chr21	30374480	30375768	+	1000	-9844	LTN1
chr3	53915689	53916388	+	1000	191	ACTR8
chr9	140500060	140502559	+	1000	1217	ARRDC1
chr22	18110010	18112180	+	1000	493	ATP6V1E1
chr22	45558427	45561259	+	1000	117	NUP50
chr6	12287133	12299984	+	1000	3029	EDN1
chr3	50125848	50127480	+	1000	323	RBM5
chr19	5828060	5828753	+	1000	4593	NRTN
chr19	46365432	46366528	+	1000	568	SYMPK
chr14	60631297	60632168	+	1000	479	DHRS7
chr1	156715915	156722340	+	1000	1958	HDGF
chr9	130317002	130322355	+	1000	11718	FAM129B
chr17	7464606	7465882	+	1000	-65	SENP3
chr1	28156842	28158194	+	1000	193	PPP1R8
chr16	12008317	12010699	+	1000	317	GSPT1
chr18	9135883	9137843	+	1000	112	ANKRD12
chr4	183065426	183066074	+	1000	-82	LOC90768
chr21	44526272	44528065	+	1000	520	U2AF1
chr2	206949312	206951293	+	1000	604	INO80D
chr3	11313909	11315209	+	1000	549	ATG7
chr1	234734480	234737774	+	1000	9144	IRF2BP2
chr16	4743567	4745182	+	1000	680	NUDT16L1
chr8	145132514	145134806	+	1000	138	EXOSC4
chr19	11669192	11670548	+	1000	181	ELOF1
chr12	133757979	133758661	+	1000	260	ZNF268
chr6	30068310	30070485	+	1000	-3620	TRIM31-AS1
chr18	42258932	42261357	+	1000	6	SETBP1
chr1	156737111	156738595	+	1000	579	PRCC
chr5	147762501	147764639	+	1000	72	FBXO38
chr18	33161785	33162471	+	1000	-9573	MIR3975
chr8	135725221	135726121	+	1000	-379	ZFAT
chr10	104950612	104953561	+	1000	977	NT5C2
chr3	53163842	53164850	+	1000	124	RFT1
chr17	2239126	2241687	+	1000	272	TSR1
chr3	39191079	39195338	+	1000	1894	CSRNP1
chrX	24167193	24169071	+	1000	278	ZFX
chr2	128567656	128569500	+	1000	183	WDR33
chr8	42351709	42358930	+	1000	3659	SLC20A2
chr3	43731721	43735457	+	1000	-503	ANO10
chr12	27396600	27398266	+	1000	355	STK38L
chr1	201978021	201987874	+	1000	3257	ELF3
chr2	62114371	62115901	+	1000	670	CCT4
chr2	39347123	39349080	+	1000	-497	SOS1
chr22	31644339	31648382	+	1000	2012	LIMK2
chr19	59073034	59075008	+	1000	3468	MZF1-AS1
chr3	69061375	69063696	+	1000	510	EOGT
chr6	108886005	108889658	+	1000	5762	FOXO3
chr9	94186148	94188131	+	1000	-231	NFIL3
chr15	75134759	75136285	+	1000	30	ULK3
chr16	90038343	90039789	+	1000	78	AFG3L1P
chr8	55013407	55014493	+	1000	164	LYPLA1
chr2	180871014	180872020	+	1000	263	CWC22
chr1	59164873	59165883	+	1000	369	MYSM1
chr19	19626485	19627472	+	1000	-41	NDUFA13
chr12	125393238	125396546	+	1000	4695	UBC
chr12	56435025	56440626	+	1000	2186	RPS26
chr18	21032354	21036304	+	1000	1144	RIOK3
chr20	49546139	49548798	+	1000	-53	ADNP-AS1
chr19	43964418	43970210	+	1000	2517	LYPD3
chr6	33588700	33590362	+	1000	375	ITPR3
chr4	11428237	11432603	+	1000	117	HS3ST1
chr19	1746685	1750427	+	1000	-5106	ONECUT3
chr17	7341465	7344728	+	1000	750	FGF11
chr11	18609601	18610427	+	1000	371	UEVLD
chr1	179197933	179199271	+	1000	217	ABL2
chr3	171757296	171759062	+	1000	-165	FNDC3B
chr9	130952980	130954510	+	1000	123	CIZ1
chr1	205179812	205181062	+	1000	290	DSTYK
chr12	46120702	46124550	+	1000	-866	ARID2
chr3	56716159	56717598	+	1000	257	FAM208A
chr17	49197262	49199687	+	1000	-248	SPAG9
chr11	704705	711429	+	1000	1947	EPS8L2
chr20	39314970	39318397	+	1000	1197	MAFB
chrX	152988725	152989768	+	1000	310	BCAP31
chr2	55843807	55845573	+	1000	170	PPP4R3B
chr20	49573556	49576438	+	1000	104	DPM1
chr10	75541299	75542503	+	1000	93	CHCHD1
chr2	99224117	99225934	+	1000	14	UNC50
chr9	71788222	71793783	+	1000	2031	TJP2
chr13	91999908	92001772	+	1000	766	MIR17HG
chr12	56367752	56368914	+	1000	538	RAB5B
chr2	86789628	86790711	+	1000	451	CHMP3
chr5	179333877	179335008	+	1000	414	TBC1D9B
chr8	95565305	95566421	+	1000	-117	VIRMA
chr17	73177588	73179083	+	1000	763	SUMO2
chr1	235323309	235325061	+	1000	746	RBM34
chr6	134490853	134498178	+	1000	1519	SGK1
chr3	189559379	189561489	+	1000	12723	MIR944
chr2	220113650	220119647	+	1000	-1317	TUBA4B
chr5	133705952	133708798	+	1000	508	UBE2B
chr2	172016399	172017941	+	1000	240	TLK1
chr22	50247349	50248511	+	1000	433	ZBED4
chr12	49109766	49110961	+	1000	418	CCNT1
chr11	94705947	94707103	+	1000	251	CWC15
chr12	123342616	123347223	+	1000	24934	HIP1R
chr9	99792209	99802118	+	1000	4429	CTSV
chr6	35359274	35363141	+	1000	50872	PPARD
chr12	112846412	112847538	+	1000	148	RPL6
chr16	87350683	87352151	+	1000	302	LOC101928659
chr8	128748326	128753772	+	1000	3369	MYC
chr19	797309	800782	+	1000	1653	PTBP1
chr7	80543105	80549907	+	1000	2161	SEMA3C
chr22	39927989	39928919	+	1000	406	RPS19BP1
chr1	29062850	29065616	+	1000	781	YTHDF2
chr19	11199828	11205460	+	1000	2606	LDLR
chr15	75198085	75199274	+	1000	556	FAM219B
chr9	72873045	72874688	+	1000	-12	SMC5
chr6	99872706	99874036	+	1000	-150	PNISR
chr6	44094387	44096711	+	1000	258	TMEM63B
chr15	59062676	59064413	+	1000	-17	MINDY2
chr10	75254861	75255910	+	1000	-125	PPP3CB-AS1
chr6	36164004	36165302	+	1000	103	BRPF3
chr1	109642611	109643842	+	1000	411	SCARNA2
chr19	4057944	4067679	+	1000	2716	ZBTB7A
chr3	40494041	40494803	+	1000	377	ENTPD3-AS1
chr16	4896477	4899430	+	1000	321	UBN1
chr1	10534880	10535933	+	1000	403	PEX14
chr15	41060800	41065159	+	1000	820	C15orf62
chr2	74755995	74757770	+	1000	142	AUP1
chr20	18487719	18489178	+	1000	-141	SEC23B
chr16	89626130	89628995	+	1000	-276	SNORD68
chr9	80646106	80647837	+	1000	-606	GNAQ
chr16	57834477	57836891	+	1000	755	KIFC3
chr7	26241321	26242542	+	1000	607	CBX3
chr7	56131472	56132661	+	1000	149	SUMF2
chr14	24700618	24702977	+	1000	169	GMPR2
chr11	67070026	67072729	+	1000	458	SSH3
chr8	64080107	64082242	+	1000	-12	YTHDF3
chr12	46776203	46778767	+	1000	26	LOC100288798
chr12	56473764	56476856	+	1000	1418	ERBB3
chr19	42756018	42759284	+	1000	400	ERF
chr1	28974936	28976070	+	1000	391	RNU11
chr19	47598632	47601271	+	1000	17058	ZC3H4
chr3	158362206	158363004	+	1000	288	GFM1
chr4	146402868	146404408	+	1000	152	SMAD1
chr9	132244131	132247001	+	1000	-5373	LINC00963
chr18	61568179	61575075	+	1000	-3597	SERPINB10
chr7	96338184	96339836	+	1000	62	SEM1
chr1	145575090	145576909	+	1000	11	PIAS3
chr10	99257563	99258266	+	1000	452	MMS19
chr3	10067211	10068182	+	1000	124	CIDECP
chr9	91924524	91925850	+	1000	-923	CKS2
chr2	42795600	42796659	+	1000	472	MTA3
chr10	127583512	127585796	+	1000	-450	FANK1
chr2	19547169	19548230	+	1000	-491	MIR4757
chr12	110315216	110318290	+	1000	1540	GLTP
chr6	18155681	18156334	+	1000	388	KDM1B
chr1	28764329	28765586	+	1000	296	PHACTR4
chr13	111565539	111567411	+	1000	979	ANKRD10
chr12	46384748	46385872	+	1000	-909	SCAF11
chr14	96968138	96969735	+	1000	223	PAPOLA
chr4	99849027	99851243	+	1000	108	EIF4E
chr4	15002486	15008325	+	1000	1107	CPEB2
chr3	134085574	134094656	+	1000	3312	AMOTL2
chr18	13724616	13727857	+	1000	355	FAM210A
chr15	72765971	72768669	+	1000	653	ARIH1
chr2	28973396	28974456	+	1000	-688	PPP1CB
chr14	85996455	86000647	+	1000	815	FLRT2
chr2	46926217	46927466	+	1000	492	SOCS5
chr9	125674517	125676496	+	1000	101	ZBTB6
chr1	156251588	156253343	+	1000	155	SMG5
chr20	1307675	1310242	+	1000	921	SDCBP2
chr7	157128027	157132533	+	1000	569	DNAJB6
chr19	2150038	2151673	+	1000	770	AP3D1
chrX	48334642	48336999	+	1000	1411	FTSJ1
chr13	99226427	99230540	+	1000	922	STK24
chr3	48468574	48472405	+	1000	383	PLXNB1
chr16	89573918	89575387	+	1000	-144	SPG7
chr12	54411753	54413339	+	1000	1910	HOXC5
chr6	7552694	7556437	+	1000	12757	DSP
chr16	21311828	21314580	+	1000	1034	CRYM-AS1
chr15	49338011	49339042	+	1000	234	SECISBP2L
chr22	22336506	22337288	+	1000	343	TOP3B
chr9	131132793	131134394	+	1000	-5	URM1
chr11	118798405	118800959	+	1000	-18069	BCL9L
chr10	82282003	82287461	+	1000	-6274	LOC102723703
chr19	35757559	35760732	+	1000	-736	USF2
chr10	74927437	74928383	+	1000	33	FAM149B1
chr7	4814400	4816493	+	1000	184	AP5Z1
chr8	145747130	145748949	+	1000	4377	LRRC24
chr11	62571509	62573651	+	1000	384	NXF1
chr9	124030337	124033109	+	1000	-480	GSN
chr17	26683805	26685351	+	1000	-26	TMEM199
chr1	210502096	210502773	+	1000	184	HHAT
chr3	186524202	186524827	+	1000	-30	RFC4
chr9	34329433	34330680	+	1000	552	NUDT2
chr14	92587421	92589110	+	1000	-33	CPSF2
chr19	45004089	45005100	+	1000	-19	ZNF180
chr11	62413169	62414277	+	1000	475	GANAB
chr6	159179477	159187027	+	1000	2533	MIR3918
chr1	154377847	154379298	+	1000	468	IL6R-AS1
chr9	75766722	75772427	+	1000	2927	ANXA1
chr5	36875860	36878149	+	1000	143	NIPBL
chr16	22018739	22020632	+	1000	229	MOSMO
chr12	50612117	50616261	+	1000	2299	LIMA1
chr14	105432037	105441704	+	1000	-50	AHNAK2
chr15	67546117	67547391	+	1000	320	AAGAB
chr18	9474490	9476363	+	1000	-104	RALBP1
chr5	154134876	154136937	+	1000	43444	LARP1
chr22	50912628	50913901	+	1000	236	SBF1
chr20	19997828	20000360	+	1000	655	NAA20
chr20	30794753	30796238	+	1000	51	PLAGL2
chr9	34178197	34181329	+	1000	760	UBAP1
chr5	134240064	134241471	+	1000	-43	PCBD2
chr15	76195825	76197018	+	1000	221	FBXO22
chr10	125851490	125853281	+	1000	-445	CHST15
chr21	40684132	40687006	+	1000	143	BRWD1
chr6	159231214	159240884	+	1000	-2962	EZR-AS1
chr22	38300574	38305317	+	1000	790	MICALL1
chr1	153010667	153012646	+	1000	1938	SPRR2D
chr5	65439482	65441644	+	1000	-100	SREK1
chr16	67880152	67882218	+	1000	168	NUTF2
chr13	27824968	27827054	+	1000	318	RPL21P28
chr3	88106856	88109243	+	1000	97	CGGBP1
chr1	201428235	201439085	+	1000	4639	PHLDA3
chr13	99094930	99099671	+	1000	77079	STK24
chr13	77900611	77901302	+	1000	221	MYCBP2
chrX	67718178	67719412	+	1000	171	YIPF6
chr5	139493194	139494820	+	1000	299	PURA
chr19	9694333	9695575	+	1000	255	ZNF121
chr1	40040890	40042609	+	1000	772	PABPC4
chr7	116163959	116168787	+	1000	26	CAV1
chr1	76251120	76254066	+	1000	-164	SNORD45C
chr1	116518679	116520427	+	1000	344	LOC101928977
chr14	50048807	50053238	+	1000	2112	RPS29
chr12	75904323	75905447	+	1000	533	KRR1
chrX	2846955	2847481	+	1000	198	ARSD
chr1	161719418	161720482	+	1000	392	DUSP12
chr11	65478795	65480803	+	1000	326	KAT5
chr11	65258480	65261540	+	1000	-5199	MALAT1
chr19	12898664	12906261	+	1000	152	JUNB
chr1	154974871	154978153	+	1000	1406	ZBTB7B
chr6	2765462	2767923	+	1000	1026	WRNIP1
chr15	69109643	69113902	+	1000	1489	ANP32A
chr11	3860535	3862976	+	1000	458	RHOG
chr10	97849188	97850582	+	1000	107	ENTPD1-AS1
chr12	13048870	13053624	+	1000	7291	GPRC5A
chr1	244614221	244615377	+	1000	637	ADSS
chr2	43822386	43823825	+	1000	8	THADA
chr9	140099490	140101241	+	1000	246	NDOR1
chr3	141029854	141031108	+	1000	-12574	ZBTB38
chr14	77492007	77495555	+	1000	1261	IRF2BPL
chr3	3220696	3221547	+	1000	280	CRBN
chr1	224301504	224302665	+	1000	295	FBXO28
chr17	80792806	80798715	+	1000	2171	ZNF750
chr14	51955926	51958866	+	1000	1557	FRMD6
chr12	64845414	64846873	+	1000	303	TBK1
chr15	31618939	31621990	+	1000	1406	KLF13
chr6	137365009	137366225	+	1000	-168	IL20RA
chr3	87036402	87041074	+	1000	1535	VGLL3
chr6	100904067	100904978	+	1000	7029	SIM1
chr2	128847891	128849581	+	1000	-18	UGGT1
chr19	41945435	41945952	+	1000	150	DMAC2
chr12	22777577	22779218	+	1000	321	ETNK1
chr1	172502136	172503561	+	1000	590	SUCO
chr6	10403823	10405687	+	1000	20	TFAP2A-AS2
chr1	151429879	151432250	+	1000	877	POGZ
chr2	110458683	110460996	+	1000	87928	SOWAHC
chr14	61822291	61823530	+	1000	34749	PRKCH
chr21	44840156	44847057	+	1000	3406	SIK1
chr12	56222588	56224654	+	1000	-201	DNAJC14
chr3	14219198	14220656	+	1000	245	XPC
chr2	208576093	208577639	+	1000	602	CCNYL1
chr1	32859177	32860496	+	1000	226	BSDC1
chr18	74843109	74845398	+	1000	521	MBP
chr19	52531000	52532240	+	1000	60	ZNF614
chr11	18547378	18549515	+	1000	57	TSG101
chr1	228327948	228330132	+	1000	1111	GUK1
chr16	68789439	68791444	+	1000	14022
chr22	39101847	39102980	+	1000	606	GTPBP1
chr8	146126231	146127901	+	1000	-220	ZNF250
chr17	27137898	27139450	+	1000	779	FAM222B
chr2	189155958	189158236	+	1000	-293	GULP1
chr17	7744680	7748074	+	1000	3142	KDM6B
chr16	2801737	2804638	+	1000	-586	SRRM2-AS1
chr4	100814381	100815903	+	1000	561	LAMTOR3
chr12	31882129	31885233	+	1000	-1573	AMN1
chr14	65171148	65173647	+	1000	1271	PLEKHG3
chr2	74709416	74710870	+	1000	-57	TTC31
chr14	105260540	105262192	+	1000	714	AKT1
chr1	155241987	155243649	+	1000	502	CLK2
chr7	91764608	91764825	+	1000	-657	CYP51A1
chr4	78739531	78742131	+	1000	-287	CNOT6L
chr19	53103687	53103886	+	1000	3849	ZNF137P
chr7	92461925	92466968	+	1000	-1182	CDK6
chr20	47893430	47897818	+	1000	142	SNORD12C
chr1	220218751	220220441	+	1000	404	EPRS
chr1	41326020	41328071	+	1000	973	CITED4
chr17	7380812	7383435	+	1000	821	ZBTB4
chr1	26798836	26800229	+	1000	630	HMGN2
chr12	27863268	27864418	+	1000	137	MRPS35
chr16	81348216	81349527	+	1000	300	GAN
chr12	53573666	53575269	+	1000	-37	CSAD
chr14	62161737	62164697	+	1000	-676	HIF1A-AS1
chr22	41864070	41865682	+	1000	-168	PHF5A
chr17	57913007	57919321	+	1000	-2463	MIR21
chr22	28195493	28198245	+	1000	617	MN1
chr16	74640089	74641354	+	1000	321	GLG1
chr6	43596012	43597744	+	1000	105	GTPBP2
chr2	190305345	190306738	+	1000	-118	WDR75
chr3	136470188	136472275	+	1000	14	STAG1
chr6	1613601	1615659	+	1000	3949	FOXC1
chr19	39138246	39150682	+	1000	6208	ACTN4
chr8	102074647	102078794	+	1000	12438	FLJ42969
chr12	96791820	96794795	+	1000	1059	CDK17
chr1	154529626	154531415	+	1000	600	UBE2Q1
chr6	117802975	117806340	+	1000	890	DCBLD1
chr3	193853683	193860425	+	1000	3123	HES1
chr12	120933495	120935745	+	1000	761	DYNLL1
chr4	78078284	78080352	+	1000	961	CCNG2
chr17	37008263	37010547	+	1000	-157	SNORA21
chr1	15943832	15945055	+	1000	490	DDI2
chr1	201227794	201232530	+	1000	-22418	PKP1
chr10	22604513	22606274	+	1000	81	COMMD3-BMI1
chr1	1207631	1209717	+	1000	560	UBE2J2
chr13	21347203	21348419	+	1000	286	EEF1AKMT1
chr6	170151023	170152614	+	1000	100	ERMARD
chr1	36106253	36107606	+	1000	223	PSMB2
chrX	84632485	84634819	+	1000	1096	POF1B
chrX	30906178	30907714	+	1000	565	TAB3
chr2	113956169	113957495	+	1000	25272	PSD4
chr6	106808245	106809772	+	1000	-35313	ATG5
chr15	63447176	63450619	+	1000	844	RPS27L
chr2	37893008	37900385	+	1000	2646	CDC42EP3
chr18	66381509	66382534	+	1000	389	TMX3
chr16	1470898	1471651	+	1000	-473	C16orf91
chr16	50402099	50403018	+	1000	287	BRD7
chr16	3313839	3314591	+	1000	447	LINC00921
chr17	39924350	39937193	+	1000	11576	JUP
chr17	46985101	46986563	+	1000	101	UBE2Z
chr11	65728718	65729996	+	1000	197	SART1
chr1	17222480	17223620	+	1000	-6889	LOC105376805
chr13	45693902	45696728	+	1000	684	GTF2F2
chr1	109755952	109758794	+	1000	858	SARS
chr6	26987646	26988169	+	1000	178	LOC100270746
chr19	55894858	55898642	+	1000	-550	RPL28
chr19	14605008	14607010	+	1000	952	GIPC1
chr4	83293323	83296027	+	1000	474	HNRNPD
chr12	12954656	12957551	+	1000	-10177	DDX47
chr16	68055288	68058877	+	1000	235	DUS2
chr17	5321999	5323071	+	1000	-426	RPAIN
chr18	47806069	47808850	+	1000	678	MBD1
chr21	37527639	37528776	+	1000	399	CBR3-AS1
chr10	97049045	97050634	+	1000	1066	PDLIM1
chr15	76602853	76603943	+	1000	412	ETFA
chr12	57912633	57915120	+	1000	424	DDIT3
chr1	82165338	82169651	+	1000	2039	ADGRL2
chr8	48646830	48651718	+	1000	1452	CEBPD
chr12	120883010	120885473	+	1000	0	GATC
chr4	2470814	2471959	+	1000	206	RNF4
chr12	112856020	112857603	+	1000	109	PTPN11
chr8	54753668	54756810	+	1000	363	ATP6V1H
chr15	65902548	65904114	+	1000	155	INTS14
chr10	99400331	99402553	+	1000	999	PI4K2A
chr18	77748005	77749267	+	1000	-44	TXNL4A
chr4	15681988	15684826	+	1000	55	FAM200B
chr2	9940561	9943917	+	1000	-41332	TAF1B
chr17	3539753	3540802	+	1000	515	CTNS
chr2	106013161	106015509	+	1000	1240	FHL2
chr11	34641477	34651738	+	1000	4019	EHF
chr17	7122733	7126178	+	1000	-1086	DLG4
chr9	135229903	135230518	+	1000	33	SETX
chr16	18936750	18937968	+	1000	367	SMG1
chr2	20410094	20414645	+	1000	12558	SDC1
chr18	29077547	29080048	+	1000	830	DSG2
chr1	27226281	27227881	+	1000	-119	GPATCH3
chr20	62495798	62497618	+	1000	127	TPD52L2
chr11	67979914	67982232	+	1000	166	KMT5B
chr15	78832392	78833695	+	1000	15	PSMA4
chr1	153330194	153334919	+	1000	2226	S100A9
chr8	30668650	30670466	+	1000	794	PPP2CB
chr14	105400201	105403868	+	1000	10881	PLD4
chr1	1098082	1102913	+	1000	-1987	MIR200B
chr4	187644133	187650240	+	1000	-2199	FAT1
chr3	14166456	14168060	+	1000	818	TMEM43
chr6	111803039	111805547	+	1000	-382	TRAF3IP2-AS1
chr5	141253556	141258052	+	1000	2171	PCDH1
chr5	148926590	148932565	+	1000	317	CSNK1A1
chr2	64370685	64371671	+	1000	427	PELI1
chr10	126846862	126849288	+	1000	-388	CTBP2
chr12	122751956	122752300	+	1000	-758	VPS33A
chr6	35995356	35997248	+	1000	848	MAPK14
chr20	3451118	3452234	+	1000	11	ATRN
chr6	71122384	71124847	+	1000	46	LOC105377849
chr20	62151224	62154515	+	1000	775	PPDPF
chr11	9593238	9599329	+	1000	49	WEE1
chr11	82868150	82872329	+	1000	2102	PCF11
chr5	167718588	167721245	+	1000	851	WWC1
chr11	67138912	67141898	+	1000	801	CLCF1
chr11	118787794	118796774	+	1000	-10671	BCL9L
chr3	191046888	191049279	+	1000	242	UTS2B
chr13	41633591	41637047	+	1000	-74	WBP4
chr1	9882387	9885070	+	1000	856	CLSTN1
chr5	68664424	68666210	+	1000	92	AK6
chr7	44620698	44622688	+	1000	201	TMED4
chr18	61086211	61091720	+	1000	787	VPS4B
chr11	65685292	65686724	+	1000	523	C11orf68
chr1	151032732	151032968	+	1000	699	MLLT11
chr4	107236359	107238864	+	1000	-53	AIMP1
chr13	28711648	28713512	+	1000	-63	PAN3
chr17	76919646	76921520	+	1000	889	TIMP2
chr15	68548078	68550061	+	1000	-21072	FEM1B
chrX	110924262	110925319	+	1000	-95	ALG13
chr18	47086999	47092929	+	1000	1563	LIPG
chr12	120905438	120907730	+	1000	974	SRSF9
chr19	45905216	45908424	+	1000	1492	PPP1R13L
chr5	145583110	145583675	+	1000	229	RBM27
chr6	106772584	106773917	+	1000	60	ATG5
chr13	109915163	109917560	+	1000	-96710	MYO16-AS1
chr7	16685708	16686891	+	1000	540	BZW2
chr16	3354979	3356833	+	1000	-306	ZNF75A
chr3	119811278	119815944	+	1000	-347	GSK3B
chr9	130497118	130497655	+	1000	242	TOR2A
chr11	36530931	36532140	+	1000	328	TRAF6
chr4	110354282	110356006	+	1000	-171	SEC24B-AS1
chr1	173834531	173838288	+	1000	-333	SNORD75
chr16	2203666	2205515	+	1000	516	SNORD60
chr6	100015351	100016856	+	1000	587	CCNC
chr17	45608895	45610668	+	1000	1337	NPEPPS
chr11	58344822	58345623	+	1000	490	LPXN
chr9	86592992	86595942	+	1000	719	HNRNPK
chr3	39147958	39149206	+	1000	-570	TTC21A
chr20	44992677	44993195	+	1000	161	SLC35C2
chr9	15422221	15423286	+	1000	-29	SNAPC3
chr7	6143470	6145503	+	1000	-64	USP42
chr12	25402712	25404362	+	1000	328	KRAS
chr6	79787445	79788550	+	1000	18	PHIP
chr7	104623225	104625626	+	1000	7187	LINC01004
chr19	52192096	52195591	+	1000	1156	SPACA6
chr7	27779304	27780829	+	1000	352	TAX1BP1
chr3	141120247	141122789	+	1000	327	ZBTB38
chr10	105613453	105615816	+	1000	530	SH3PXD2A
chr12	66523663	66525063	+	1000	-168	LLPH-DT
chr6	114178524	114181996	+	1000	1746	MARCKS
chr13	50697894	50700496	+	1000	482	DLEU2
chr12	120105614	120106416	+	1000	254	PRKAB1
chr14	58764097	58767076	+	1000	364	ARID4A
chr1	156163251	156164753	+	1000	279	SLC25A44
chr2	100105201	100106894	+	1000	471	REV1
chr18	74532984	74535282	+	1000	118	ZNF236-DT
chr10	5636152	5640185	+	1000	-87	LOC105376382
chr1	150533293	150536895	+	1000	10689	MIR4257
chrX	1710303	1711602	+	1000	466	AKAP17A
chr2	48541738	48543233	+	1000	690	FOXN2
chr21	17102297	17104101	+	1000	457	USP25
chr17	40168539	40170346	+	1000	-152	NKIRAS2
chr8	74790251	74791701	+	1000	169	UBE2W
chr17	43505500	43510854	+	1000	-514	ARHGAP27
chr7	128170235	128172131	+	1000	54400	METTL2B
chr2	64750882	64752567	+	1000	285	AFTPH
chr12	57115077	57119199	+	1000	1938	NACA
chr9	129622594	129624435	+	1000	570	ZBTB34
chr1	182990869	182994521	+	1000	100	LAMC1
chr13	41344888	41345562	+	1000	122	MRPS31
chr18	28615738	28624110	+	1000	2857	DSC3
chr2	200819727	200821394	+	1000	-101	TYW5
chr2	241408076	241409051	+	1000	-12432	LOC100130449
chr15	60676532	60692349	+	1000	5745	ANXA2
chr10	101491235	101492453	+	1000	-114	CUTC
chr2	234473834	234475537	+	1000	-449	USP40
chr11	391491	398021	+	1000	573	PKP3
chr2	24149074	24150629	+	1000	133	ATAD2B
chr3	37902065	37903150	+	1000	664	ITGA9-AS1
chr6	86302697	86304666	+	1000	193	SNX14
chr17	30668509	30669514	+	1000	217	C17orf75
chr14	31090876	31092407	+	1000	116	SCFD1
chr11	10561440	10563599	+	1000	255	RNF141
chr12	123378371	123380780	+	1000	1137	VPS37B
chr19	1248422	1262620	+	1000	6969	MIDN
chr4	2933819	2939934	+	1000	-290	MFSD10
chr6	157801107	157802437	+	1000	-785	ZDHHC14
chr14	102552487	102554792	+	1000	-127	HSP90AA1
chr18	19192211	19193366	+	1000	558	SNRPD1
chr11	62438557	62439991	+	1000	-33	LBHD1
chr9	130208176	130215313	+	1000	-828	SNORA65
chr17	74260831	74265069	+	1000	1664	UBALD2
chr11	122933339	122934027	+	1000	-640	HSPA8
chr15	74722587	74726588	+	1000	1458	SEMA7A
chr7	130789602	130793090	+	1000	443	LINC-PINT
chr2	64680002	64680201	+	1000	-1226	LGALSL
chrX	100645890	100647113	+	1000	623	RPL36A
chr15	50715769	50718239	+	1000	430	USP8
chr10	63662300	63664193	+	1000	2233	ARID5B
chr13	30422757	30425057	+	1000	913	UBL3
chr21	36255005	36263924	+	1000	1523	RUNX1
chr2	160470773	160473934	+	1000	-246	BAZ2B
chr13	109923349	109933502	+	1000	-108774	MYO16-AS1
chr17	39901813	39903243	+	1000	-11630	HAP1
chr3	152876661	152885883	+	1000	1271	RAP2B
chr2	162016806	162018605	+	1000	766	TANK
chr17	79790817	79791791	+	1000	-134	MCRIP1
chr14	75348158	75349678	+	1000	324	DLST
chr22	41679406	41682430	+	1000	1103	RANGAP1
chr22	30279028	30280240	+	1000	476	MTMR3
chr20	25676382	25677503	+	1000	598	ZNF337
chr14	67707882	67709215	+	1000	536	MPP5
chr19	1026507	1029051	+	1000	1505	CNN2
chr2	220138537	220140216	+	1000	-4664	DNAJB2
chr19	56631262	56633038	+	1000	592	ZNF787
chr16	732989	735328	+	1000	281	JMJD8
chr2	136499176	136500570	+	1000	684	UBXN4
chr17	79874168	79876229	+	1000	860	SIRT7
chr1	36554335	36555664	+	1000	546	ADPRHL2
chr4	146653540	146658149	+	1000	54488	C4orf51
chr11	117014400	117016682	+	1000	541	PAFAH1B2
chr19	58897234	58899893	+	1000	-73	RPS5
chr2	220040799	220043638	+	1000	-305	CNPPD1
chr9	140483943	140485113	+	1000	409	ZMYND19
chr9	137218338	137219343	+	1000	531	RXRA
chr7	32930047	32932388	+	1000	251	KBTBD2
chr15	101816689	101817829	+	1000	466	SELENOS
chr6	30707778	30712538	+	1000	470	FLOT1
chr1	198125328	198129409	+	1000	1260	NEK7
chr20	52444822	52446297	+	1000	46689	SUMO1P1
chr11	94501460	94503120	+	1000	782	AMOTL1
chr12	53400084	53401226	+	1000	613	EIF4B
chr7	8008357	8009524	+	1000	-557	LOC100505921
chr11	108337670	108338302	+	1000	272	C11orf65
chr1	205289596	205290937	+	1000	653	NUAK2
chr8	144813362	144816993	+	1000	146	MIR4664
chr1	27668180	27670596	+	1000	905	SYTL1
chr3	142165786	142167346	+	1000	338	XRN1
chr1	162466952	162468327	+	1000	44	UHMK1
chr11	130785592	130786674	+	1000	249	SNX19
chr5	112196546	112198404	+	1000	590	SRP19
chr15	59660792	59666039	+	1000	1656	MYO1E
chr4	10115199	10120440	+	1000	754	WDR1
chr16	29817718	29819662	+	1000	832	MAZ
chr11	125439209	125440065	+	1000	354	EI24
chr6	2839149	2842182	+	1000	1618	SERPINB1
chr19	5623002	5624342	+	1000	626	SAFB
chr1	95085138	95091116	+	1000	-80714	F3
chr6	139013194	139014765	+	1000	1174	FLJ46906
chr14	24681494	24682774	+	1000	902	CHMP4A
chr6	7571961	7573836	+	1000	-17534	SNRNP48
chr16	1754396	1758030	+	1000	-8	MAPK8IP3
chr7	99149076	99149945	+	1000	247	FAM200A
chr6	24719338	24721294	+	1000	-913	C6orf62
chr16	70379784	70381166	+	1000	175	LOC100506083
chr17	73936067	73938044	+	1000	-2742	FBF1
chr7	139476726	139478405	+	1000	128	HIPK2
chr5	56110522	56112599	+	1000	660	MAP3K1
chr8	42910574	42912870	+	1000	280	FNTA
chr7	107203953	107204998	+	1000	73	DUS4L
chr8	145022629	145024792	+	1000	1334	PLEC
chr9	114393510	114394412	+	1000	329	DNAJC25-GNG10
chr1	24645490	24653435	+	1000	-68	GRHL3
chr6	160209090	160210807	+	1000	787	TCP1
chr17	74580403	74583361	+	1000	263	ST6GALNAC2
chr4	177711413	177714683	+	1000	851	VEGFC
chr14	50064510	50066754	+	1000	-204	RPS29
chr2	198298914	198300531	+	1000	95	SF3B1
chr14	53172965	53174806	+	1000	-11	PSMC6
chr6	26122772	26127196	+	1000	611	HIST1H2AC
chr17	7475469	7481124	+	1000	265	SNORA48
chr16	57480830	57481959	+	1000	46	CIAPIN1
chr2	21021694	21023363	+	1000	362	LDAH
chr19	46009863	46013150	+	1000	818	VASP
chr6	18263406	18265339	+	1000	427	DEK
chr1	33812575	33816272	+	1000	1076	PHC2
chr19	18942603	18944243	+	1000	679	UPF1
chr16	4982376	4988213	+	1000	1842	PPL
chr19	4007715	4008516	+	1000	519	PIAS4
chr17	4045400	4047617	+	1000	46	CYB5D2
chr13	20437863	20439482	+	1000	-896	ZMYM5
chr5	176777752	176778856	+	1000	581	LMAN2
chr1	203764673	203766077	+	1000	710	ZC3H11A
chr14	69618129	69619764	+	1000	370	DCAF5
chr3	170586938	170588582	+	1000	285	RPL22L1
chr3	101395098	101397387	+	1000	-254	ZBTB11
chr1	113246163	113250253	+	1000	1470	RHOC
chr1	201243244	201247168	+	1000	-7374	PKP1
chr11	65663925	65667899	+	1000	2085	FOSL1
chr1	22108616	22110418	+	1000	175	USP48
chr19	14116636	14117129	+	1000	252	RFX1
chr12	122516256	122519745	+	1000	1366	MLXIP
chr2	172289463	172291483	+	1000	146	METTL8
chr10	43133175	43134711	+	1000	342	ZNF33B
chr14	91974704	91977645	+	1000	650	PPP4R3A
chr2	70368117	70370710	+	1000	-16965	LINC01816
chr6	158589225	158589998	+	1000	232	GTF2H5
chr3	101292102	101294296	+	1000	261	PCNP
chr19	16187107	16191729	+	1000	2283	TPM4
chr1	155106279	155109092	+	1000	-135	SLC50A1
chr20	19737284	19741336	+	1000	-127855	RIN2
chr8	145514836	145516630	+	1000	482	HSF1
chr2	105953386	105955033	+	1000	393	C2orf49
chr11	61099510	61101531	+	1000	-134	TKFC
chr1	36614036	36615187	+	1000	504	TRAPPC3
chr3	43327915	43329064	+	1000	485	SNRK
chr4	16227687	16229200	+	1000	157	TAPT1-AS1
chrX	43514354	43515432	+	1000	738	MAOA
chr8	9413278	9414044	+	1000	216	TNKS
chr2	173292180	173298022	+	1000	2818	ITGA6
chr20	56884669	56886060	+	1000	593	RAB22A
chr16	25117974	25118798	+	1000	4490	LCMT1-AS1
chr20	34251894	34253248	+	1000	288	CPNE1
chr19	4669773	4670768	+	1000	145	MYDGF
chr17	39666542	39682263	+	1000	868	KRT15
chr6	159219934	159220895	+	1000	-18597	EZR-AS1
chr15	85290875	85292681	+	1000	-40	ZNF592
chr11	119997925	120009177	+	1000	-3930	TRIM29
chr14	24739827	24741170	+	1000	335	RABGGTA
chr16	81477715	81482396	+	1000	1280	CMIP
chr7	107220127	107221548	+	1000	-367	BCAP29
chr11	82995981	82997744	+	1000	588	CCDC90B
chr20	57616370	57618685	+	1000	374	SLMO2-ATP5E
chr6	112193001	112194603	+	1000	853	FYN
chr10	70883257	70884621	+	1000	30	VPS26A
chr14	103522593	103523993	+	1000	449	CDC42BPB
chr17	4842816	4844451	+	1000	-171	SLC25A11
chr1	62207568	62209209	+	1000	250	PATJ
chr5	33440236	33442531	+	1000	501	TARS
chr1	39324652	39325940	+	1000	199	RRAGC
chr19	51453127	51456442	+	1000	1560	KLK5
chr9	117349422	117351809	+	1000	621	ATP6V1G1
chr13	45907651	45915501	+	1000	168	SNORA31
chr15	45878852	45880229	+	1000	-218	BLOC1S6
chr1	249132105	249133741	+	1000	546	ZNF672
chr1	201235530	201239448	+	1000	-15091	PKP1
chr19	47732770	47736362	+	1000	-115	BBC3
chr5	145316185	145320459	+	1000	2196	SH3RF2
chr19	1848800	1849089	+	1000	-492	REXO1
chr6	151710214	151713468	+	1000	994	ZBTB2
chr17	45908367	45909018	+	1000	215	MRPL10
chr1	6549343	6551541	+	1000	198	PLEKHG5
chr16	67928075	67928274	+	1000	999	PSKH1
chr22	41346532	41348447	+	1000	138	RBX1
chr1	78443898	78445317	+	1000	-235	DNAJB4
chr7	26236253	26241178	+	1000	1698	HNRNPA2B1
chr19	12892843	12895822	+	1000	-3610	MIR5684
chr12	88429296	88431046	+	1000	903	C12orf29
chr19	35644408	35648442	+	1000	580	FXYD5
chr1	209818851	209826920	+	1000	1794	LAMB3
chr7	35839782	35842091	+	1000	340	SEPT7
chr3	99978755	99981800	+	1000	616	TBC1D23
chr19	7701779	7702795	+	1000	300	STXBP2
chr2	187350795	187351854	+	1000	439	ZC3H15
chr22	36923958	36925256	+	1000	670	EIF3D
chr17	57695605	57698698	+	1000	101	CLTC
chr17	7490446	7493433	+	1000	1549	SOX15
chr4	100009988	100011698	+	1000	835	LOC100507053
chr4	57842409	57846375	+	1000	-414	POLR2B
chr19	49055203	49057893	+	1000	1119	SULT2B1
chr20	48428737	48430299	+	1000	268	SLC9A8
chr22	30751993	30753019	+	1000	-118	CCDC157
chr19	24216073	24217413	+	1000	536	ZNF254
chr6	34202614	34206305	+	1000	-118	HMGA1
chr7	55433327	55435273	+	1000	1159	LANCL2
chr22	50967269	50971030	+	1000	-635	TYMP
chr19	47287592	47291969	+	1000	765	SLC1A5
chr8	101321137	101322985	+	1000	-312	RNF19A
chr17	21116990	21118708	+	1000	59	TMEM11
chr9	128000615	128004470	+	1000	1124	HSPA5
chr1	109289150	109290318	+	1000	477	STXBP3
chr1	45267103	45274645	+	1000	2083	TCTEX1D4
chr1	33428253	33430718	+	1000	929	RNF19B
chr10	79684943	79686950	+	1000	402	DLG5
chr1	65886177	65889455	+	1000	1417	LEPROT
chr5	77655751	77656909	+	1000	3	SCAMP1
chr11	66848681	66850272	+	1000	25187	RHOD
chr17	18966731	18967340	+	1000	-16670	GRAP
chr1	45986742	45987956	+	1000	261	PRDX1
chr2	27578883	27580903	+	1000	8	GTF3C2
chr1	1279765	1281026	+	1000	4097	DVL1
chr2	64680286	64681039	+	1000	-665	LGALSL
chr5	140698379	140700890	+	1000	717	TAF7
chr6	21587121	21589264	+	1000	-5780	SOX4
chr13	25086258	25087116	+	1000	261	PARP4
chr19	59064873	59067195	+	1000	336	CHMP2A
chr5	173314955	173318186	+	1000	1239	CPEB4
chr9	130373930	130376062	+	1000	510	STXBP1
chr9	88967724	88971029	+	1000	-11	TUT7
chr3	150478531	150482643	+	1000	348	SIAH2
chr15	55700028	55700553	+	1000	284	CCPG1
chr11	65428885	65431285	+	1000	358	RELA
chr3	186507437	186509318	+	1000	2975	SNORA4
chr2	38976789	38978952	+	1000	766	SRSF7
chr1	217803984	217804606	+	1000	159	GPATCH2
chr18	43677121	43678365	+	1000	576	ATP5F1A
chr22	20067103	20068618	+	1000	105	DGCR8
chr6	35452261	35455159	+	1000	11151	TEAD3
chr12	120971877	120973287	+	1000	449	RNF10
chr14	50998347	50999442	+	1000	482	MAP4K5
chr19	50379129	50381250	+	1000	455	AKT1S1
chr20	32698454	32700826	+	1000	522	EIF2S2
chr1	109617383	109619511	+	1000	177	TAF13
chr22	36780049	36784091	+	1000	2042	MYH9
chr1	43918414	43920446	+	1000	230	HYI
chr16	30364663	30367632	+	1000	108	CD2BP2
chr12	6602021	6603313	+	1000	-196	MRPL51
chr1	226309137	226312072	+	1000	-25100	ACBD3-AS1
chr6	42102503	42111166	+	1000	3881	C6orf132
chr20	30247751	30250847	+	1000	23608	COX4I2
chr19	42745320	42748883	+	1000	-365	GSK3A
chr1	227505245	227506874	+	1000	-233	CDC42BPA
chr1	115209497	115213821	+	1000	1073	DENND2C
chr3	169481780	169483532	+	1000	192	TERC
chr6	33167735	33169275	+	1000	-32	RXRB
chr11	94883381	94884857	+	1000	416	LOC101929295
chr3	33758802	33760132	+	1000	238	CLASP2
chr12	49246294	49246648	+	1000	-514	DDX23
chr8	104310629	104311676	+	1000	93	FZD6
chr12	52574332	52587421	+	1000	4908	KRT80
chr8	38854386	38859094	+	1000	2235	ADAM9
chr2	214015906	214017323	+	1000	-281	IKZF2
chr16	75298858	75300334	+	1000	311	BCAR1
chr3	111804863	111807513	+	1000	1006	C3orf52
chr16	48417830	48420198	+	1000	215	SIAH1
chr17	40705538	40707330	+	1000	386	LOC108783654
chr20	10650206	10656594	+	1000	1294	JAG1
chr16	2906705	2908079	+	1000	779	PRSS22
chr22	50737926	50746139	+	1000	3969	PLXNB2
chr4	48780378	48782459	+	1000	898	FRYL
chr7	12250201	12251983	+	1000	244	TMEM106B
chr15	80351970	80353412	+	1000	189	ZFAND6
chr13	41238093	41241778	+	1000	799	FOXO1
chr2	43456279	43456505	+	1000	2042	LINC01126
chr16	121247	123404	+	1000	304	RHBDF1
chr1	234791050	234796452	+	1000	11716	LOC101927787
chr15	60646907	60651517	+	1000	40973	ANXA2
chr13	21714126	21715513	+	1000	166	SAP18
chr3	178787400	178789977	+	1000	968	ZMAT3
chr20	30289376	30294589	+	1000	-17328	ABALON
chr16	31044080	31045619	+	1000	37	STX4
chr10	70480573	70481864	+	1000	317	CCAR1
chr9	114936517	114938230	+	1000	204	SUSD1
chr8	26304817	26309914	+	1000	59459	BNIP3L
chr9	130699283	130701330	+	1000	457	DPM2
chr15	69744846	69747859	+	1000	1193	RPLP1
chr20	2082442	2084387	+	1000	886	STK35
chr22	39095545	39097899	+	1000	225	JOSD1
chr11	64947982	64952276	+	1000	-824	LOC728975
chr1	1509294	1511034	+	1000	98	SSU72
chr2	20646435	20648826	+	1000	798	RHOB
chr16	53468135	53469997	+	1000	-465	RBL2
chr2	70417036	70418860	+	1000	-105	C2orf42
chr11	33739983	33747287	+	1000	638	CD59
chr9	36399854	36401622	+	1000	182	RNF38
chr12	12868763	12874221	+	1000	1288	CDKN1B
chr1	93297318	93299497	+	1000	864	RPL5
chr8	21867355	21868647	+	1000	-13620	NPM2
chr1	8021132	8022387	+	1000	45	PARK7
chr17	39893536	39898293	+	1000	-5016	HAP1
chr4	129242832	129244838	+	1000	-33851	PGRMC2
chr5	74906867	74908259	+	1000	262	ANKDD1B
chr16	46722419	46723257	+	1000	306	VPS35
chr16	4232668	4235224	+	1000	58135	SRL
chr1	161283667	161284759	+	1000	47	SDHC
chr9	101983186	101984311	+	1000	498	ALG2
chr14	50357794	50366545	+	1000	2433	ARF6
chr1	112937869	112940835	+	1000	552	CTTNBP2NL
chr20	52352256	52356934	+	1000	129702	LOC105372672
chr5	134181300	134182662	+	1000	323	C5orf24
chr22	38141571	38143405	+	1000	247	TRIOBP
chr19	5690166	5692528	+	1000	1001	RPL36
chr19	58693801	58695573	+	1000	331	ZNF274
chr17	20944104	20946946	+	1000	827	USP22
chr6	155054365	155056279	+	1000	810	SCAF8
chr1	249120393	249120935	+	1000	88	MIR3124
chr21	45138356	45141222	+	1000	811	PDXK
chr1	2477686	2480609	+	1000	-8657	TNFRSF14
chr18	29091566	29094132	+	1000	14882	DSG2
chr16	67062350	67064416	+	1000	333	CBFB
chr6	42981129	42981754	+	1000	211	MEA1
chr1	117451335	117455321	+	1000	783	PTGFRN
chr4	166128327	166129161	+	1000	-26	KLHL2
chr9	131709173	131710814	+	1000	19	DOLK
chr12	109249751	109252658	+	1000	155	SSH1
chr1	45240390	45243525	+	1000	-207	SNORD46
chr12	122904407	122908859	+	1000	483	CLIP1
chr19	5718757	5720913	+	1000	341	LONP1
chr16	8891095	8892730	+	1000	242	PMM2
chr22	38244522	38246498	+	1000	131	EIF3L
chr5	133559184	133563303	+	1000	2	PPP2CA
chr10	120513328	120515427	+	1000	381	CACUL1
chr2	54342388	54343490	+	1000	529	ACYP2
chr1	24967912	24969556	+	1000	-860	SRRM1
chr6	125281861	125286589	+	1000	-52	RNF217-AS1
chr3	128878906	128881130	+	1000	55	ISY1-RAB43
chr8	146277764	146278654	+	1000	385	C8orf33
chr10	60094656	60096207	+	1000	692	UBE2D1
chr1	155278667	155279786	+	1000	521	FDPS
chr15	60660724	60666360	+	1000	26643	ANXA2
chr3	194206622	194207778	+	1000	-669	LINC00884
chr10	70715138	70717334	+	1000	40	DDX21
chr12	6387206	6388697	+	1000	-31651	PLEKHG6
chr1	11322110	11323109	+	1000	-1	MTOR
chr4	75023201	75024874	+	1000	212	MTHFD2L
chr1	16173646	16176730	+	1000	-546	FLJ37453
chr21	33103462	33105120	+	1000	140	SCAF4
chr11	65208367	65217778	+	1000	1143	MIR612
chr10	93557614	93559565	+	1000	438	TNKS2
chr9	102668910	102669747	+	1000	413	STX17
chr19	20843493	20844473	+	1000	419	ZNF626
chr2	74405126	74406232	+	1000	-238	MOB1A
chr10	75011318	75013062	+	1000	261	MRPS16
chr14	21944314	21945896	+	1000	27	RAB2B
chr2	216296379	216301117	+	1000	2043	FN1
chr14	23444882	23451743	+	1000	-1880	AJUBA
chr3	150320115	150322875	+	1000	445	SELENOT
chr12	93861153	93861639	+	1000	130	MRPL42
chr9	139979648	139982033	+	1000	429	MAN1B1-DT
chr19	1020601	1021388	+	1000	147	TMEM259
chr5	43311738	43313719	+	1000	598	HMGCS1
chr1	6761093	6762058	+	1000	391	DNAJC11
chr9	123604771	123606212	+	1000	138	CUTALP
chr17	16945280	16950254	+	1000	1693	MPRIP
chr8	11058176	11059362	+	1000	106	XKR6
chr2	238875456	238876557	+	1000	419	UBE2F-SCLY
chr2	201753925	201755215	+	1000	462	NIF3L1
chr1	156264990	156265564	+	1000	203	GLMP
chr8	66545540	66545756	+	1000	804	ARMC1
chr10	99434886	99438910	+	1000	10117	AVPI1
chr7	44645636	44648747	+	1000	1070	OGDH
chr19	41304819	41307461	+	1000	806	EGLN2
chr14	105864407	105865282	+	1000	-76	TEX22
chr10	112256130	112262297	+	1000	1588	DUSP5
chr20	16710499	16711017	+	1000	149	SNRPB2
chr11	123986074	123987802	+	1000	827	VWA5A
chr6	96967930	96970711	+	1000	-382	UFL1
chr1	209556027	209558455	+	1000	11841	LINC01698
chr17	15902234	15906114	+	1000	-1168	ZSWIM7
chr19	17622072	17623692	+	1000	-184	LOC100507551
chr11	560932	561830	+	1000	-69	RASSF7
chr1	145209872	145210363	+	1000	1004	NOTCH2NL
chr3	182970914	182973260	+	1000	1055	B3GNT5
chr4	15654926	15658297	+	1000	424	FBXL5
chr15	59949119	59949893	+	1000	-53	GTF2A2
chr4	774900	775768	+	1000	302	LOC100129917
chr20	30697250	30698552	+	1000	592	TM9SF4
chr16	3030482	3031025	+	1000	-213	PKMYT1
chr19	39172873	39177344	+	1000	36852	ACTN4
chr15	66161340	66163729	+	1000	737	RAB11A
chr3	182696973	182698808	+	1000	499	DCUN1D1
chr12	123848163	123850390	+	1000	114	MIR8072
chr10	5854372	5856315	+	1000	169	GDI2
chr2	69869771	69871924	+	1000	-90	ANXA4
chr3	5018580	5029576	+	1000	-2432	BHLHE40-AS1
chr20	33864223	33866246	+	1000	747	MMP24OS
chr19	19302501	19304200	+	1000	50	BORCS8
chr14	105487678	105489766	+	1000	-1297	CDCA4
chr3	19987903	19990897	+	1000	828	RAB5A
chr14	68140459	68142068	+	1000	339	VTI1B
chr22	30818421	30820716	+	1000	-2043	MTFP1
chr13	20531479	20532761	+	1000	475	ZMYM2
chr3	193310721	193311853	+	1000	354	OPA1
chr17	62492373	62495012	+	1000	-508	POLG2
chr4	99851330	99851700	+	1000	273	EIF4E
chr12	14927218	14928844	+	1000	761	H2AFJ
chr22	39711486	39716493	+	1000	-1088	SNORD139
chr16	70556786	70559217	+	1000	310	SF3B3
chr10	99438998	99441333	+	1000	6850	AVPI1
chr14	95622904	95624534	+	1000	40	DICER1
chr20	18268199	18269705	+	1000	80	ZNF133
chr16	30709149	30710756	+	1000	-142	LOC730183
chr2	28612834	28627839	+	1000	-2797	FLJ31356
chr1	47696781	47697817	+	1000	88	TAL1
chr9	33262517	33265726	+	1000	638	BAG1
chr7	148892517	148894179	+	1000	794	ZNF282
chr1	110881973	110883225	+	1000	654	RBM15
chr13	38923042	38925366	+	1000	296	UFM1
chr17	26988655	26990138	+	1000	180	SUPT6H
chr3	49203141	49204109	+	1000	160	CCDC71
chr8	120844575	120845644	+	1000	-35	TAF2
chr22	50963024	50965618	+	1000	253	SCO2
chrX	68048445	68052606	+	1000	1685	EFNB1
chr12	57080906	57082517	+	1000	70	PTGES3
chr9	132585166	132586612	+	1000	552	TOR1A
chr12	105500907	105502337	+	1000	130	WASHC4
chr12	51156277	51158878	+	1000	-212	ATF1
chr17	38135100	38136655	+	1000	-1144	PSMD3
chr2	153031782	153033236	+	1000	-3	STAM2
chr6	31632939	31635045	+	1000	68	GPANK1
chr10	105000503	105001917	+	1000	-4434	RPEL1
chr19	55918188	55919446	+	1000	508	UBE2S
chr2	131850080	131851910	+	1000	38	FAM168B
chr17	74378920	74383210	+	1000	-224	SPHK1
chr11	62554196	62555728	+	1000	88	TMEM179B
chr13	109919673	109921452	+	1000	-100911	MYO16-AS1
chr2	28658862	28661075	+	1000	-42429	FLJ31356
chr19	23576061	23578384	+	1000	1140	ZNF91
chr18	47012805	47014275	+	1000	104	C18orf32
chr1	178694259	178695524	+	1000	609	RALGPS2
chr21	46290955	46295093	+	1000	794	PTTG1IP
chr17	35765384	35768298	+	1000	61	ACACA
chr7	99063003	99064084	+	1000	281	ATP5MF
chr9	33769544	33770485	+	1000	19195	PRSS3
chr3	49065212	49067407	+	1000	566	IMPDH2
chr15	100105374	100107249	+	1000	178	MEF2A
chr10	105726208	105731294	+	1000	1808	SLK
chr6	158652677	158653942	+	1000	63930	GTF2H5
chr5	180687289	180689302	+	1000	82	TRIM52-AS1
chr6	37137849	37145564	+	1000	3784	PIM1
chr2	203102153	203103673	+	1000	409	SUMO1
chr2	128457684	128460015	+	1000	252	SFT2D3
chr19	54703875	54706478	+	1000	414	RPS9
chr11	117049054	117050250	+	1000	-287	SIDT2
chr19	52772639	52773737	+	1000	364	ZNF766
chr2	86849367	86851363	+	1000	635	RNF103
chr14	105441897	105445081	+	1000	1205	AHNAK2
chr18	21452191	21456543	+	1000	1383	LAMA3
chr5	180236566	180238943	+	1000	-617	MGAT1
chr17	35968831	35970247	+	1000	-53	SYNRG
chr19	46295437	46296138	+	1000	273	DMWD
chr15	83478214	83480038	+	1000	746	WHAMM
chr4	77815853	77820355	+	1000	975	SOWAHB
chr22	45705686	45706115	+	1000	181	FAM118A
chr10	135207483	135208637	+	1000	439	MTG1
chr12	62995974	62997576	+	1000	439	LINC01465
chr6	13614522	13616471	+	1000	-63	NOL7
chr11	22646736	22647497	+	1000	271	FANCF
chr1	11159131	11160609	+	1000	97	EXOSC10
chr12	112544782	112547193	+	1000	648	NAA25
chr4	48341019	48345338	+	1000	-435	SLAIN2
chr1	32645007	32646566	+	1000	441	TXLNA
chr17	4736317	4738537	+	1000	792	MINK1
chr1	111745198	111747089	+	1000	1017	DENND2D
chr1	149856339	149860698	+	1000	-7	HIST2H2AC
chr3	118958113	118959740	+	1000	826	B4GALT4
chr11	130029567	130031645	+	1000	924	ST14
chr15	93424665	93429267	+	1000	440	LINC01578
chr6	43026720	43027316	+	1000	265	MRPL2
chr16	29606256	29606805	+	1000	-117	SMG1P2
chr17	27070583	27075947	+	1000	2242	TRAF4
chr12	132194456	132196813	+	1000	2	SFSWAP
chr1	15250569	15252480	+	1000	899	KAZN
chr1	68297492	68299308	+	1000	429	GNG12-AS1
chr16	75599076	75602156	+	1000	367	GABARAPL2
chr2	225448447	225450157	+	1000	812	CUL3
chr8	68254872	68256275	+	1000	339	ARFGEF1
chr12	53613913	53616553	+	1000	-1036	RARG
chr17	4267728	4269938	+	1000	1136	UBE2G1
chr14	23397917	23399005	+	1000	333	PRMT5
chr16	71879386	71880715	+	1000	156	ATXN1L
chr12	121341203	121342615	+	1000	246	SPPL3
chr18	28823160	28825332	+	1000	-73806	DSG1
chr9	135544913	135546811	+	1000	-74	DDX31
chr19	41255917	41258012	+	1000	205	SNRPA
chr8	22101629	22104135	+	1000	263	POLR3D
chr19	36630059	36632161	+	1000	81	CAPNS1
chr17	36411185	36412911	+	1000	1208	LOC440434
chr9	100744488	100747793	+	1000	651	ANP32B
chr11	124492213	124493437	+	1000	83	TBRG1
chr15	25683065	25684872	+	1000	235	UBE3A
chr5	158689502	158690795	+	1000	73	UBLCP1
chr9	139738958	139745798	+	1000	-890	PHPT1
chr1	179106875	179112371	+	1000	2601	ABL2
chr6	1609226	1613514	+	1000	689	FOXC1
chr19	18630894	18633058	+	1000	961	ELL
chr12	6676550	6677945	+	1000	251	NOP2
chr12	120631144	120633271	+	1000	306	GCN1
chr11	101980288	101983928	+	1000	916	YAP1
chr17	80831688	80834961	+	1000	-35393	ZNF750
chr18	77866987	77867835	+	1000	496	ADNP2
chr5	86562893	86566411	+	1000	-89	RASA1
chr2	29032863	29034346	+	1000	-96	SPDYA
chr19	751082	752186	+	1000	521	MISP
chr14	86000751	86002233	+	1000	1826	FLRT2
chr6	10693925	10694980	+	1000	390	C6orf52
chr2	98611753	98613077	+	1000	-61	TMEM131
chr14	24663986	24665729	+	1000	85	TM9SF1
chr19	56166277	56167328	+	1000	1386	U2AF2
chr16	88599780	88601974	+	1000	-3416	LOC100128882
chr15	84046071	84049375	+	1000	-68257	SH3GL3
chr3	13891572	13891817	+	1000	29924	WNT7A
chr2	163101068	163102506	+	1000	-1720	FAP
chr1	155112090	155113069	+	1000	304	DPM3
chr16	3070244	3076441	+	1000	-678	THOC6
chr9	139009042	139011523	+	1000	-5	TMEM250
chr5	76011640	76013045	+	1000	474	F2R
chr13	111365418	111367884	+	1000	-708	ING1
chr17	62914969	62915726	+	1000	262	LRRC37A3
chr10	75531578	75532943	+	1000	211	FUT11
chr22	41047306	41048919	+	1000	-15389	MKL1
chr6	138724275	138727532	+	1000	567	HEBP2
chr16	30346358	30346764	+	1000	134	SMG1P5
chr15	63334773	63336996	+	1000	1046	TPM1
chr11	33278173	33280608	+	1000	-487	HIPK3
chr6	117920816	117925038	+	1000	778	GOPC
chr12	56324737	56327977	+	1000	545	DGKA
chr18	72263855	72266179	+	1000	54	LINC00909
chr8	74883787	74884463	+	1000	18	ELOC
chr18	61031843	61034983	+	1000	1093	KDSR
chr16	88846703	88851959	+	1000	2297	PIEZO1
chr2	135809604	135811009	+	1000	471	RAB3GAP1
chr1	181102935	181105752	+	1000	-39277	LINC01732
chr16	21531433	21531982	+	1000	58	SLC7A5P2
chr5	180257333	180259034	+	1000	226	LINC00847
chr1	151373273	151373516	+	1000	1353	PSMB4
chr17	79649912	79651913	+	1000	42	ARL16
chr19	54973050	54975508	+	1000	615	LENG9
chr8	1711908	1713445	+	1000	74	LOC101927752
chr1	155178356	155179468	+	1000	422	MTX1
chr16	87985064	87986164	+	1000	576	BANP
chr18	44676147	44677516	+	1000	40	HDHD2
chr7	127291085	127292721	+	1000	-140	SND1
chr11	72491756	72493001	+	1000	-2197	MIR4692
chr19	4722292	4724144	+	1000	637	DPP9
chr14	35867938	35874240	+	1000	2871	NFKBIA
chr7	143077416	143081101	+	1000	-521	MIR6892
chr2	70140938	70141887	+	1000	-761	MXD1
chr16	9185393	9189121	+	1000	1720	C16orf72
chr11	64084208	64085416	+	1000	744	TRMT112
chr17	39734255	39744222	+	1000	3909	KRT14
chr14	69251035	69263013	+	1000	3607	ZFP36L1
chr12	122984001	122985641	+	1000	728	ZCCHC8
chr14	93260591	93261309	+	1000	374	GOLGA5
chr1	221915548	221917412	+	1000	-962	DUSP10
chr1	28585673	28589076	+	1000	1411	SESN2
chr19	39935253	39936937	+	1000	-91	SUPT5H
chr2	11483939	11485711	+	1000	-114	ROCK2
chr1	78147663	78149498	+	1000	-237	ZZZ3
chr6	90060935	90062905	+	1000	699	UBE2J1
chr17	684971	686124	+	1000	-22	MRM3
chr2	230784516	230787779	+	1000	-43	TRIP12
chr9	131935489	131940609	+	1000	2491	IER5L
chr16	22308537	22310168	+	1000	656	POLR3E
chr3	127307616	127310736	+	1000	442	TPRA1
chr12	115120379	115122948	+	1000	306	TBX3
chr13	30167804	30170198	+	1000	824	SLC7A1
chr7	75985976	75989055	+	1000	827	YWHAG
chr7	129464425	129467636	+	1000	-51176	MIR183
chr12	49411906	49413108	+	1000	24	PRKAG1
chr8	54791773	54795828	+	1000	368	RGS20
chr17	30676340	30680136	+	1000	1081	ZNF207
chr16	730063	732390	+	1000	1115	STUB1
chr5	95997186	96000964	+	1000	392	CAST
chr10	103892728	103894164	+	1000	695	PPRC1
chr21	34696481	34697826	+	1000	-61	IFNAR1
chr6	45388456	45391942	+	1000	-115	RUNX2
chr2	216001083	216003114	+	1000	1053	ABCA12
chrX	44731398	44732248	+	1000	-598	KDM6A
chr15	75660272	75661500	+	1000	82	MAN2C1
chr14	23563500	23565675	+	1000	-96	C14orf119
chr1	59038414	59043977	+	1000	1971	TACSTD2
chr5	178976941	178978532	+	1000	174	RUFY1
chr10	120101254	120102017	+	1000	204	FAM204A
chr12	46749070	46767859	+	1000	8181	SLC38A2
chr14	74352728	74353000	+	1000	-454	ZNF410
chr17	39772351	39782847	+	1000	3283	KRT17
chr3	52078079	52084463	+	1000	9190	DUSP7
chr6	159229353	159231121	+	1000	-8774	EZR-AS1
chr12	129307603	129309386	+	1000	47	SLC15A4
chr15	83735167	83736306	+	1000	-351	MIR4515
chr19	12661373	12662670	+	1000	335	ZNF564
chr2	20419635	20426135	+	1000	2042	SDC1
chr3	52321119	52322798	+	1000	122	GLYCTK
chr5	108083389	108085362	+	1000	-253	FER
chr9	33815607	33820313	+	1000	778	UBE2R2
chr20	46130305	46132245	+	1000	674	NCOA3
chr10	121631456	121633129	+	1000	103	MCMBP
chr5	176728087	176732412	+	1000	496	RAB24
chr13	99851973	99853850	+	1000	98	UBAC2-AS1
chr5	154237065	154239018	+	1000	-36	CNOT8
chr7	66309095	66310666	+	1000	-67	GTF2IRD1P1
chr4	183837800	183839630	+	1000	-85	DCTD
chr18	8609350	8610878	+	1000	671	RAB12
chr1	228122215	228123217	+	1000	6668	MIR5008
chr14	103851469	103852871	+	1000	469	MARK3
chr12	29533492	29534644	+	1000	75	ERGIC2
chr6	37102095	37103030	+	1000	-35360	PIM1
chr12	12763942	12765563	+	1000	-15	CREBL2
chr11	8703444	8706136	+	1000	795	RPL27A
chr15	49446956	49448348	+	1000	202	COPS2
chr9	125702697	125703987	+	1000	54	RABGAP1
chr6	108878698	108885736	+	1000	148	FOXO3
chr11	62340070	62341913	+	1000	469	EEF1G
chr4	85503329	85505629	+	1000	422	CDS1
chr1	1333549	1336282	+	1000	5	LOC148413
chr17	39949293	39951739	+	1000	-7496	JUP
chr1	1709128	1711056	+	1000	-164	NADK
chr12	28119762	28124945	+	1000	541	PTHLH
chr15	72520926	72525478	+	1000	763	PKM
chr5	78907969	78909222	+	1000	355	TENT2
chr12	133287436	133288284	+	1000	467	PGAM5
chr16	2569228	2571751	+	1000	126	AMDHD2
chr2	208027979	208032870	+	1000	316	KLF7
chr16	77224703	77225559	+	1000	315	MON1B
chr12	123010643	123011612	+	1000	433	RSRC2
chr7	150929177	150930657	+	1000	342	CHPF2
chr10	25009966	25014133	+	1000	548	ARHGAP21
chr9	107688838	107690909	+	1000	654	ABCA1
chr19	13067361	13068341	+	1000	217	GADD45GIP1
chr16	70322523	70323506	+	1000	398	AARS
chr11	16759521	16761182	+	1000	203	C11orf58
chrX	47077460	47079587	+	1000	447	CDK16
chr7	92076719	92077778	+	1000	486	GATAD1
chr3	49157638	49158341	+	1000	382	USP19
chr9	115913142	115915450	+	1000	1058	SLC31A2
chr3	4508242	4509115	+	1000	288	SUMF1
chr12	14921954	14924285	+	1000	946	HIST4H4
chr2	128282481	128285435	+	1000	129	IWS1
chr3	69128603	69129695	+	1000	375	UBA3
chr12	51565808	51567061	+	1000	492	TFCP2
chr16	30758729	30760306	+	1000	-103	PHKG2
chr7	100026098	100028066	+	1000	-172	MEPCE
chr3	98617376	98621344	+	1000	1173	DCBLD2
chr17	79669389	79671055	+	1000	-178	MRPL12
chr1	181072781	181075320	+	1000	16412	IER5
chr16	2058314	2060441	+	1000	445	ZNF598
chr15	89164381	89167731	+	1000	1529	AEN
chr11	64051489	64053279	+	1000	99	GPR137
chr5	162886670	162887297	+	1000	177	NUDCD2
chr2	69613679	69614913	+	1000	90	GFPT1
chr9	130281688	130285232	+	1000	47936	FAM129B
chr1	52831075	52832008	+	1000	336	CC2D1B
chr1	68150761	68157778	+	1000	3409	GADD45A
chr7	127031559	127033273	+	1000	362	ZNF800
chr20	47538042	47539370	+	1000	431	ARFGEF2
chr6	91296121	91297051	+	1000	434	MAP3K7
chr11	64009085	64012070	+	1000	989	FKBP2
chr1	160312474	160313645	+	1000	-4	NCSTN
chr3	122513572	122513782	+	1000	-224	DIRC2
chr1	148241307	148242195	+	1000	-39215	PPIAL4D
chr12	497603	499214	+	1000	-108	CCDC77
chr2	118770764	118771840	+	1000	437	CCDC93
chr3	184053410	184055268	+	1000	622	FAM131A
chr12	19592263	19594559	+	1000	-104	AEBP2
chr2	114512967	114515182	+	1000	196	SLC35F5
chr2	32502471	32503782	+	1000	168	YIPF4
chr10	65026061	65029109	+	1000	1398	JMJD1C
chr2	54784551	54788690	+	1000	1089	SPTBN1
[truncated: 5,947 more rows]
