# Supplementary material for: SPT6 promotes epidermal differentiation and blockade of an intestinal-like phenotype through control of transcriptional elongation
Source: Nat Commun. 2021 Feb 4;12:784. doi: 10.1038/s41467-021-21067-w (PMC7862286; doi:10.1038/s41467-021-21067-w)
Supplement: Supplementary file 11 — Supplementary Data 7 [file 41467_2021_21067_MOESM11_ESM.xlsx]

## Sheet: Sheet1
Supplementary Data 7A. Regions that lost chromatin accessibility in SPT6i cells.
Chr	Start	End	Strand	Distance to TSS	Gene Name
chr9	21570599	21571098	+	-11051	MIR31HG
chr4	148467443	148467942	+	65623	EDNRA
chrX	107463366	107463865	+	128718	ATG4A
chrX	38171610	38172109	+	14929	RPGR
chr6	92753954	92754453	+	-354057	CASC6
chr7	107939658	107940157	+	-59293	NRCAM
chr7	126747705	126748204	+	-49716	MIR592
chr3	175459704	175460203	+	34168	NAALADL2-AS1
chr5	150647006	150647505	+	14642	GM2A
chr11	100747492	100747991	+	-57264	SNORD13I
chr2	113992951	113993450	+	96	PAX8-AS1
chrY	14580845	14581344	+	-47705	GYG2P1
chr6	30231518	30232017	+	2490	MIR6891
chr6	17032770	17033269	+	-69470	STMND1
chr7	103916312	103916811	+	-52543	LHFPL3
chr17	7232738	7233237	+	-349	NEURL4
chr5	35479159	35479658	+	-138581	SPEF2
chr5	140463956	140464455	+	-6596	LOC101926905
chr2	75536931	75537430	+	-110535	TACR1
chr9	110004915	110005414	+	-40353	RAD23B
chr11	113752525	113753024	+	-6482	USP28
chr14	24850522	24851021	+	12412	NFATC4
chr6	11224577	11225076	+	8089	NEDD9
chr20	35236196	35236695	+	2308	RAB5IF
chr6	109523845	109524344	+	37060	CCDC162P
chr13	85215612	85216111	+	-141928	SNORA107
chr7	43077761	43078260	+	-74188	HECW1
chr11	124472065	124472564	+	-9139	PANX3
chr9	129624065	129624564	+	1370	ZBTB34
chr1	35325131	35325630	+	37	SMIM12
chr8	145047445	145047944	+	3	PLEC
chr12	6327696	6328195	+	18463	CD9
chr9	74979877	74980376	+	37	ZFAND5
chr17	27608316	27608815	+	12601	NUFIP2
chr8	124633594	124634093	+	31347	KLHL38
chr7	155185841	155186340	+	11319	LOC100286906
chr1	178064292	178064791	+	-1413	RASAL2-AS1
chr11	113534661	113535160	+	42185	TMPRSS5
chr3	180126389	180126888	+	-5323	LINC02053
chr18	47250054	47250553	+	89948	ACAA2
chr19	3568556	3569055	+	-4138	HMG20B
chr19	35299451	35299950	+	24073	LINC01801
chr3	155109264	155109763	+	-94079	PLCH1-AS2
chr11	77425809	77426308	+	-77207	CLNS1A
chr5	121434651	121435150	+	-20704	LOX
chr18	65883115	65883614	+	-401305	LINC01903
chr6	70818098	70818597	+	174564	COL9A1
chr6	114154603	114155102	+	-23662	MARCKS
chr2	181901628	181902127	+	56026	UBE2E3
chr9	84352663	84353162	+	48284	LOC101927502
chr9	110035403	110035902	+	-9865	RAD23B
chr7	29836671	29837170	+	-9250	WIPF3
chr11	37775411	37775910	+	-184491	LOC105376633
chr4	55796325	55796824	+	195188	KDR
chr1	249117735	249118234	+	1581	SH3BP5L
chr6	163848815	163849314	+	13389	QKI
chr4	122400910	122401409	+	-98978	QRFPR
chr13	31729015	31729514	+	6894	HSPH1
chr7	138787477	138787976	+	6739	ZC3HAV1
chr13	96526513	96527012	+	178974	UGGT2
chr12	81618340	81618839	+	-54379	PPFIA2-AS1
chr8	72165733	72166232	+	102942	EYA1
chr13	38787435	38787934	+	-70315	LINC00571
chr13	20419837	20420336	+	17690	ZMYM5
chr10	33551726	33552225	+	71858	NRP1
chr2	171289273	171289772	+	-82069	LOC101929753
chr7	144406087	144406586	+	29679	TPK1
chr10	127702078	127702577	+	-40485	FANK1-AS1
chr17	79603622	79604121	+	308	NPLOC4
chr4	147143402	147143901	+	7961	REELD1
chr9	27764783	27765727	+	-191391	C9orf72
chr9	21831990	21832489	+	29604	MTAP
chr1	78171895	78172394	+	-23032	ZZZ3
chr20	60961862	60962361	+	-10	RPS21
chr3	186501664	186502163	+	552	EIF4A2
chr6	47031968	47032467	+	-22118	ADGRF1
chr3	135588302	135588801	+	-95964	PPP2R3A
chr12	81170375	81170874	+	13691	LINC01490
chr21	36648106	36648605	+	-226760	RUNX1
chr4	114423581	114424080	+	209835	ANK2
chr11	109730085	109730584	+	-233753	ZC3H12C
chr19	18944668	18945167	+	2173	UPF1
chr13	24247489	24247988	+	94252	TNFRSF19
chr5	107041254	107041753	+	-34907	EFNA5
chr3	65231305	65231804	+	-558189	ADAMTS9
chr8	117625807	117626306	+	-38283	LOC105375713
chr2	25736469	25736968	+	136373	DTNB
chr5	115949624	115950123	+	-39251	SEMA6A
chr10	92720068	92720567	+	13260	XLOC_008559
chr1	158939589	158940088	+	30264	PYDC5
chr18	34599060	34599559	+	-95532	LOC105372069
chr9	90442159	90442658	+	-17252	CTSLP8
chrX	1846384	1846883	+	112607	ASMT
chr12	105629718	105630217	+	41	APPL2
chr4	15016724	15017223	+	12675	CPEB2
chr5	150579958	150580457	+	23447	CCDC69
chr5	79501942	79502441	+	49710	SERINC5
chr1	154407085	154407584	+	-28294	IL6R-AS1
chr2	170382919	170383418	+	16956	KLHL41
chr12	115508104	115508603	+	-386384	TBX3
chr6	75977812	75978311	+	16571	TMEM30A
chr8	52632276	52632775	+	89480	PXDNL
chrX	45660877	45661376	+	49794	LOC401585
chr3	119599753	119600252	+	98445	NR1I2
chr19	40931513	40932012	+	170	SERTAD1
chrX	10919057	10919556	+	-67497	MID1
chr17	42277388	42277887	+	-2108	ATXN7L3
chr6	166779209	166779708	+	17043	MPC1
chr2	118902714	118903213	+	40999	LOC100506797
chr8	69259315	69259814	+	-15838	C8orf34-AS1
chr5	94919715	94920214	+	29139	ARSK
chr1	202364918	202365417	+	47337	PPP1R12B
chr11	93801861	93802360	+	47732	HEPHL1
chr4	19984691	19985190	+	-268588	SLIT2
chr8	124542331	124542830	+	1803	FBXO32
chr6	166679836	166680335	+	29628	LOC101929297
chr12	107738154	107738653	+	24038	BTBD11
chr3	124229101	124229600	+	-74156	KALRN
chr12	125398410	125398909	+	928	UBC
chr7	27135487	27135986	+	23	HOTAIRM1
chrX	44809979	44810478	+	77807	KDM6A
chr15	63521316	63521815	+	39837	RAB8B
chr3	138187710	138188209	+	34544	ESYT3
chr10	50579970	50580469	+	23843	DRGX
chr8	67067060	67067559	+	23571	CRH
chr3	118910631	118911130	+	18455	UPK1B
chr2	195031458	195031957	+	-177286	LINC01821
chr17	28418711	28419210	+	-24865	NSRP1
chr16	11135641	11136140	+	97545	CLEC16A
chr4	45006805	45007304	+	-278403	GNPDA2
chr5	43470016	43470515	+	13727	TMEM267
chr5	111496251	111496750	+	277	EPB41L4A-AS1
chr16	48006162	48006661	+	6811	LINC02134
chr18	9928793	9929292	+	15087	VAPA
chr14	24701492	24701991	+	113	GMPR2
chr5	23257717	23258216	+	-249752	PRDM9
chr5	42089807	42090306	+	85391	LOC101926960
chr3	38369020	38369519	+	-18982	XYLB
chr8	49504164	49504663	+	-28550	LOC101929217
chr9	4894052	4894551	+	44004	MIR101-2
chr7	150721388	150721887	+	-51	ATG9B
chr1	162575237	162575736	+	-25569	DDR2
chr16	55331642	55332141	+	-26580	IRX6
chr1	53069847	53070346	+	2053	GPX7
chr1	199515069	199515568	+	397592	LOC400800
chr6	154277883	154278382	+	-53499	OPRM1
chr13	46492641	46493140	+	-67044	SIAH3
chr10	110965585	110966084	+	717170	XPNPEP1
chr17	41817892	41818391	+	18015	SOST
chr18	35635414	35635913	+	398565	MIR4318
chr12	45519751	45520250	+	-60806	RACGAP1P
chr12	125200953	125201452	+	147317	SCARB1
chrX	2494782	2495281	+	-32201	MIR6089
chr1	165451341	165451840	+	-36998	RXRG
chr15	100712481	100712980	+	169480	ADAMTS17
chr1	218703218	218703717	+	20030	C1orf143
chr4	119349979	119350478	+	-76306	PRSS12
chr22	46476273	46476772	+	-5355	MIRLET7BHG
chr13	95071645	95072144	+	60042	DCT
chr2	9569091	9569590	+	-5642	ITGB1BP1
chr2	210643	211142	+	45448	SH3YL1
chr11	132604042	132604541	+	209241	OPCML
chr14	75745344	75745843	+	112	FOS
chr11	126182699	126183198	+	9301	DCPS
chr10	128148594	128149093	+	34344	LOC728158
chrX	77711351	77711850	+	-128412	CYSLTR1
chr5	159310510	159311009	+	-12368	LINC01847
chr8	49460437	49460936	+	-3441	LOC101929268
chr17	25620854	25621353	+	56	WSB1
chr19	23899571	23900070	+	-29803	ZNF675
chr20	22990239	22990738	+	-25569	SSTR4
chr15	47140818	47141317	+	-335336	SEMA6D
chr11	67351644	67352143	+	827	GSTP1
chr1	186988808	186989307	+	-72917	LINC01036
chr10	117840013	117840512	+	114039	SNORD158
chr1	115299937	115300436	+	485	CSDE1
chr6	86174387	86174886	+	15334	NT5E
chr6	32937070	32937923	+	1059	BRD2
chr9	1296296	1296795	+	245925	DMRT2
chr7	154997158	154997657	+	-92075	INSIG1
chr2	4388132	4388631	+	315431	LINC01249
chr11	83530908	83531407	+	-137689	DLG2
chr4	61917196	61917695	+	-91929	LINC02271
chrX	1897652	1898151	+	163875	ASMT
chr19	18942447	18942946	+	-48	UPF1
chr13	70005302	70005801	+	209073	LINC00383
chr9	96203409	96203908	+	10235	FAM120AOS
chr1	40480116	40480615	+	-25372	CAP1
chr14	74529372	74529871	+	21575	ALDH6A1
chr1	186472332	186472831	+	-42341	PDC
chr1	217646200	217646699	+	158005	GPATCH2
chr8	122771397	122771896	+	-118016	HAS2
chrX	13551800	13552299	+	-35645	EGFL6
chr15	49231776	49232275	+	23616	SHC4
chr11	109618637	109619136	+	326040	C11orf87
chr21	36463761	36464260	+	-42415	RUNX1
chr8	87715547	87716046	+	40107	CNGB3
chr10	64112297	64112796	+	-21370	ZNF365
chr11	85827244	85827743	+	-46570	PICALM
chr2	156975445	156975944	+	135749	LINC01876
chr4	129527268	129527767	+	178346	LOC100507487
chr3	70905895	70906394	+	207930	FOXP1
chr4	140785218	140786147	+	198760	MGST2
chr7	139588961	139589460	+	60258	TBXAS1
chrX	133671327	133671826	+	2716	MIR450B
chr12	125395703	125396202	+	3635	UBC
chr9	12604062	12604561	+	-89075	TYRP1
chr5	63821208	63821707	+	19683	RGS7BP
chr7	55086443	55086942	+	-22	EGFR
chr22	37828228	37828727	+	-4972	ELFN2
chr5	82850427	82850926	+	7457	VCAN-AS1
chr7	72299995	72300494	+	292	SBDSP1
chr2	133473478	133473977	+	-44575	LYPD1
chr5	103203467	103203966	+	-305214	NUDT12
chr6	149347549	149348048	+	5999	LOC105378047
chr11	83170784	83171283	+	-173583	CCDC90B
chr2	235543834	235544711	+	-47040	LINC01173
chr12	53298670	53299169	+	-51	KRT8
chr2	26467376	26467875	+	9	HADHB
chr16	1758792	1759291	+	2820	MAPK8IP3
chr16	31886295	31886794	+	1465	ZNF267
chr1	194944980	194945479	+	1112616	LINC01724
chr8	121681012	121681511	+	-92232	LOC101927543
chr13	64009701	64010200	+	-107723	LINC00376
chr2	40980918	40981417	+	-241592	SLC8A1
chr13	50819151	50819650	+	73246	ST13P4
chr11	83166502	83167001	+	-169301	CCDC90B
chr11	11770159	11770658	+	34361	MIR8070
chr11	112870276	112870775	+	-36343	LOC101928847
chr7	46524961	46525460	+	211510	LOC730338
chr2	41030999	41031498	+	-291673	SLC8A1
chr1	68150645	68151144	+	34	GADD45A
chr6	37000901	37001400	+	27727	FGD2
chr2	113058745	113059244	+	25816	ZC3H6
chr3	39194052	39194551	+	801	CSRNP1
chr1	95313159	95313658	+	23359	SLC44A3
chr6	158835950	158836449	+	92185	SNORA116
chr8	120529875	120530374	+	75124	ENPP2
chr19	18652054	18652553	+	2103	FKBP8
chr11	62494791	62495290	+	-183	HNRNPUL2
chr8	59792002	59792501	+	-219847	NSMAF
chr18	54777496	54777995	+	-36548	BOD1L2
chr8	63984434	63984933	+	13929	TTPA
chr1	59557796	59558295	+	54434	HSD52
chr3	44203431	44203930	+	47976	MIR138-1
chr5	128410493	128410992	+	-19700	ISOC1
chr5	113655369	113655868	+	-42398	KCNN2
chr9	33264525	33265024	+	-15	BAG1
chr5	100642518	100643017	+	-403778	ST8SIA4
chr7	137352349	137352848	+	178480	DGKI
chr22	45479755	45480254	+	68461	NUP50-DT
chr3	189982950	189983449	+	57036	CLDN1
chr15	25018112	25018611	+	-50394	SNRPN
chr10	121010012	121010511	+	43064	GRK5
chr1	206681857	206682356	+	1243	RASSF5
chr16	50805201	50805700	+	29234	MIR3181
chr12	125043906	125044405	+	7855	NCOR2
chr4	28168955	28169454	+	-652000	MIR4275
chr11	33711964	33712463	+	10073	C11orf91
chr6	169499911	169500410	+	32279	LOC102724357
chr3	150080284	150080783	+	-38999	LINC01214
chr10	76970262	76970761	+	599	VDAC2
chr19	28461881	28462380	+	-177282	LINC00662
chr3	177471422	177471921	+	-62982	LINC02015
chr8	41160352	41160851	+	6389	SFRP1
chr2	223726777	223727276	+	1374	ACSL3
chr6	29219451	29219950	+	27950	LOC101929006
chr13	44238719	44239218	+	-35355	ENOX1
chr11	83374467	83374966	+	18752	DLG2
chr10	106568946	106569445	+	-143221	SORCS3-AS1
chr9	78938338	78938837	+	70857	RFK
chr10	126889565	126890064	+	-40184	CTBP2
chr12	132354523	132355022	+	-24507	ULK1
chr6	57234065	57234564	+	-20616	MIR548U
chr4	81752860	81753359	+	-199010	BMP3
chr2	47488033	47488532	+	83931	LOC101927043
chr12	109870193	109870692	+	43918	MYO1H
chr2	219081598	219082097	+	30	ARPC2
chr21	45246962	45247461	+	-14763	AATBC
chr4	24737645	24738144	+	-59191	SOD3
chr10	64679440	64679939	+	-100762	EGR2
chrX	44644864	44645363	+	-58136	DUSP21
chr12	66552239	66552738	+	11364	TMBIM4
chr19	19432499	19432998	+	1118	MAU2
chr22	31341584	31342083	+	22440	MORC2
chrX	132720458	132720957	+	-171502	GPC4
chr13	75939855	75940354	+	116200	TBC1D4
chr14	56334395	56334894	+	-71252	LINC00520
chr1	115971863	115972362	+	-91255	NGF
chr22	18547351	18547850	+	-13086	PEX26
chr11	62623320	62623819	+	85	SLC3A2
chr1	82919200	82919699	+	-449417	LINC01362
chr2	158549263	158549762	+	-64113	ACVR1C
chr10	120670741	120671240	+	-118238	NANOS1
chr18	43677994	43678493	+	76	ATP5F1A
chr1	25751948	25752447	+	-4792	RHCE
chr18	76959924	76960423	+	130898	ATP9B
chr12	28568703	28569202	+	-225281	LOC729291
chr5	107865013	107865512	+	-147463	FBXL17
chr19	21748838	21749337	+	60733	ZNF429
chr2	26749401	26749900	+	31916	OTOF
chr8	52502107	52502606	+	219649	PXDNL
chr10	50385431	50385930	+	10779	TMEM273
chr3	49066600	49067099	+	26	IMPDH2
chr4	112912884	112913383	+	-153420	FAM241A
chr2	121409698	121410197	+	-144920	GLI2
chr6	43912578	43913077	+	54062	LINC01512
chr14	53152776	53153275	+	9624	ERO1A
chr1	115661162	115661661	+	-29290	TSPAN2
chr15	46733438	46733937	+	736294	LOC105370802
chr5	105859501	105860000	+	486965	LINC01950
chr17	964134	964633	+	18003	ABR
chr8	105580965	105581464	+	20038	LRP12
chr11	65042420	65042919	+	13346	POLA2
chr3	156681526	156682025	+	-117855	LINC02029
chr18	55989153	55989652	+	100648	NEDD4L
chr16	11990568	11991067	+	19008	GSPT1
chr11	8599262	8599761	+	16044	STK33
chr13	38950932	38951431	+	27273	UFM1
chr17	5621239	5621738	+	-54066	LOC339166
chr20	56589600	56590099	+	10889	LINC01742
chr13	47459090	47459589	+	11872	HTR2A
chrX	65420271	65420770	+	36448	HEPH
chr5	52778603	52779102	+	2588	FST
chr2	107707604	107708103	+	-204290	ST6GAL2
chr7	156552433	156552932	+	116187	RNF32
chr11	59894625	59895124	+	38737	MS4A2
chr15	71407176	71407675	+	414	CT62
chr22	38939545	38940044	+	24620	DMC1
chr15	87167816	87168315	+	-307866	AGBL1-AS1
chr14	103800179	103800678	+	89	EIF5
chr5	172812910	172813409	+	38701	MIR8056
chr12	120971953	120972452	+	69	RNF10
chr10	36820511	36821010	+	-594025	ANKRD30A
chr9	77058247	77058746	+	-53756	RORB
chr2	105465959	105466458	+	1726	LINC01158
chr4	2935750	2936249	+	-35	MFSD10
chrX	4288806	4289305	+	262558	LOC101928201
chr13	89279273	89279772	+	415	LINC00560
chrY	16602057	16602556	+	-32182	NLGN4Y
chr12	66346384	66346883	+	-70686	LOC100129940
chr13	31094611	31095110	+	-54758	HMGB1
chr17	57151843	57152342	+	32233	TRIM37
chr5	37668567	37669066	+	166108	GDNF
chr1	41516639	41517138	+	-29461	SLFNL1
chr20	43680292	43680791	+	49212	KCNS1
chr1	177867903	177868402	+	70905	SEC16B
chr9	136214774	136215273	+	-12	MED22
chrX	47091699	47092198	+	-366	USP11
chr22	24472391	24472890	+	64820	CABIN1
chr13	55539998	55540497	+	-208342	MIR5007
chr2	208480813	208481312	+	8650	METTL21A
chr19	59056938	59057437	+	1351	TRIM28
chr4	25021763	25022262	+	10402	LGI2
chr13	111617579	111618078	+	-546	LINC00431
chr10	112016272	112016771	+	30759	MXI1
chr1	121285700	121286199	+	25039	EMBP1
chr21	36551031	36551530	+	-129685	RUNX1
chr7	10627623	10628122	+	-114431	LOC100131472
chr19	23692805	23693304	+	-94178	LINC01224
chr17	69991669	69992168	+	30202	ROCR
chr2	106364372	106364871	+	3101	NCK2
chr15	72775269	72775768	+	8851	ARIH1
chr14	81333344	81333843	+	72291	CEP128
chr1	1200163	1200662	+	8822	UBE2J2
chr6	108883734	108884233	+	1914	FOXO3
chr12	117567921	117568420	+	30898	TESC-AS1
chr4	680926	681425	+	2055	SLC49A3
chr5	36209751	36210250	+	31493	NADK2
chr2	18543941	18544440	+	197769	RDH14
chr12	99594477	99594976	+	-45858	ANKS1B
chr1	112106243	112106742	+	133	TMIGD3
chr14	69444171	69444670	+	1663	ACTN1
chr12	13349431	13350392	+	309	EMP1
chr16	51658263	51658762	+	-137918	LINC01571
chr5	80043282	80043781	+	-92731	DHFR
chr14	65673014	65673513	+	15802	LINC02324
chr11	127868275	127868774	+	-210137	LINC02098
chr4	152674142	152674641	+	7784	GATB
chr3	101957269	101957768	+	74969	LOC101929411
chr2	166767778	166768277	+	-22340	TTC21B-AS1
chr11	22814001	22814500	+	36675	SVIP
chr18	11908164	11908663	+	383	MPPE1
chr5	177631227	177631726	+	-32	HNRNPAB
chr20	17478725	17479224	+	33040	BFSP1
chr4	23478086	23478585	+	404580	PPARGC1A
chr11	79142499	79142998	+	8947	TENM4
chr12	132158308	132158807	+	-25891	LINC02414
chr9	33032984	33033483	+	8032	DNAJA1
chr18	24093589	24094088	+	34662	KCTD1
chr9	88761637	88762136	+	19431	LOC101927623
chr3	97430447	97430946	+	-52669	ARL6
chr2	20583046	20583545	+	-31106	PUM2
chr6	69942666	69943165	+	564134	LMBRD1
chr1	233347260	233347759	+	83950	PCNX2
chrX	109927824	109928323	+	111003	CHRDL1
chr12	7754775	7755274	+	63475	APOBEC1
chr6	44221154	44221653	+	619	MIR4647
chr4	69207760	69208259	+	7826	YTHDC1
chr15	95706070	95706569	+	164010	LINC01197
chr4	32490255	32490754	+	137844	LINC02353
chr12	41408313	41408812	+	106403	CNTN1
chr3	954421	954920	+	-179672	CNTN6
chr1	242719510	242720009	+	-31761	PLD5
chr12	107594188	107594687	+	-106802	CRY1
chr3	153546101	153546600	+	-66035	LINC02006
chr1	1590421	1590920	+	22511	MMP23A
chr19	58201056	58201555	+	7968	ZNF551
chr22	26681975	26682474	+	116784	SEZ6L
chr13	49934860	49935359	+	40565	CAB39L
chr1	42950000	42950499	+	20862	CCDC30
chr3	23606464	23606963	+	231087	MIR548AC
chr9	72910253	72910752	+	36624	SMC5
chr3	166380909	166381408	+	-235313	LOC105374194
chr3	185128856	185129355	+	48269	MAP3K13
chr5	18220668	18221167	+	413534	LINC02223
chr4	71897786	71898285	+	38770	DCK
chr2	163087232	163087731	+	12586	FAP
chr2	113770405	113770904	+	7616	IL36A
chr6	31509561	31510060	+	-271	DDX39B-AS1
chr4	14642035	14642534	+	247509	LINC00504
chr20	16716299	16716798	+	5939	SNRPB2
chr11	68679673	68680172	+	8603	IGHMBP2
chr7	132422966	132423465	+	-20515	LOC100506937
chr2	26919138	26919637	+	3806	KCNK3
chr3	140621969	140622468	+	-38444	SLC25A36
chr6	11968819	11969318	+	32409	LOC101928253
chr6	131984675	131985174	+	26549	ENPP3
chr3	96201954	96202453	+	123395	MIR8060
chr1	154403985	154404484	+	-25194	IL6R-AS1
chr13	20506537	20507036	+	-24760	ZMYM2
chr4	10975862	10976361	+	-289622	CLNK
chr17	45841232	45841731	+	30871	TBX21
chr6	122990969	122991468	+	17344	PKIB
chr5	97769317	97769816	+	-272623	LINC01846
chr22	24482993	24483492	+	75422	CABIN1
chr4	144107334	144107833	+	1513	USP38
chr7	2992658	2993157	+	90672	CARD11
chr7	139357387	139357886	+	120057	HIPK2
chr4	66516092	66516591	+	18865	EPHA5
chr20	34094066	34094565	+	23166	C20orf173
chr6	106158288	106158787	+	-307538	PREP
chr5	92766326	92766825	+	140474	NR2F1-AS1
chr1	200175427	200175926	+	163723	NR5A2
chr2	230590572	230591071	+	-11535	DNER
chr1	241638941	241639440	+	43895	FH
chr19	23494261	23494760	+	-37457	IPO5P1
chr5	52157149	52157648	+	73262	ITGA1
chr18	12509968	12510467	+	77444	LOC105371998
chr14	33382914	33383413	+	-25296	NPAS3
chr9	14485300	14485799	+	-86567	NFIB
chr19	43410288	43410787	+	11539	PSG6
chr11	86107378	86107877	+	21849	CCDC81
chr9	113412504	113413003	+	-18298	MUSK
chr19	44030484	44030983	+	675	ETHE1
chr15	45879346	45879845	+	-163	BLOC1S6
chr13	77529428	77529927	+	3053	ACOD1
chrX	47052944	47053443	+	-8	UBA1
chr1	217449224	217449723	+	-138376	ESRRG
chr4	74871876	74872375	+	-7679	CXCL5
chr15	92994592	92995091	+	19935	LOC104613533
chr1	111182606	111183105	+	-8759	KCNA2
chr20	43205498	43205997	+	-5443	PKIG
chr10	118226504	118227003	+	39329	PNLIPRP3
chr8	76314184	76314683	+	-5472	HNF4G
chrX	21243676	21244175	+	-148491	CNKSR2
chr20	62572952	62573451	+	-304	MIR1914
chr5	111154714	111155213	+	-61048	NREP
chr19	14628801	14629300	+	321	DNAJB1
chr20	59741293	59741792	+	-85940	CDH4
chr20	21416742	21417241	+	-38944	NKX2-4
chr11	117101650	117102149	+	1342	PCSK7
chr18	44032752	44033251	+	66048	LOXHD1
chr3	137949430	137949929	+	43589	ARMC8
chr4	74899343	74899842	+	4898	CXCL3
chr1	101333830	101334329	+	26656	EXTL2
chr2	156967296	156967795	+	143898	LINC01876
chr5	97321717	97322216	+	145504	LINC02234
chr3	93943905	93944404	+	-162087	DHFR2
chr10	1541470	1541969	+	-27106	ADARB2-AS1
chr2	47587991	47588490	+	-8047	EPCAM
chr1	66930440	66930939	+	-68563	SGIP1
chr7	105358879	105359378	+	-39480	ATXN7L1
chr3	36486350	36486849	+	64620	STAC
chr16	28222315	28222814	+	675	XPO6
chr11	9367042	9367541	+	-30976	TMEM41B
chr1	55597452	55597951	+	83338	USP24
chr7	41619571	41620070	+	-113697	INHBA-AS1
chr15	47808701	47809200	+	-200614	SEMA6D
chr18	36520763	36521262	+	681127	MIR924
chr18	18969804	18970303	+	147850	GREB1L
chr1	200214562	200215061	+	128109	LINC00862
chr10	122136444	122136943	+	-79773	PLPP4
chr5	72260527	72261026	+	8968	FCHO2
chr9	121771353	121771852	+	329653	LINC02578
chr1	77415018	77415517	+	82174	ST6GALNAC5
chr1	153582778	153583277	+	-1196	S100A16
chr5	142323577	142324076	+	-75351	ARHGAP26-AS1
chr4	28422807	28423306	+	-398148	MIR4275
chr12	109914893	109915392	+	207	KCTD10
chr6	143081203	143081702	+	-122426	LOC153910
chr3	173790383	173790882	+	-152046	NLGN1-AS1
chr4	1732953	1733452	+	9985	TACC3
chr7	17664609	17665108	+	-66325	LOC101927630
chr7	112308554	112309053	+	46367	LOC101928012
chrX	20505312	20505811	+	-220811	RPS6KA3
chr7	41331988	41332487	+	191035	LINC01449
chr1	154449219	154449718	+	25058	SHE
chr8	75010120	75010619	+	106805	LY96
chr19	35257255	35257754	+	6630	ZNF599
chr2	180311501	180312000	+	115568	ZNF385B
chr8	122761233	122761732	+	-107852	HAS2
chr12	32304430	32304929	+	44938	BICD1
chr4	86874622	86875121	+	23445	ARHGAP24
chr11	68530559	68531058	+	-11820	TESMIN
chr5	28301707	28302206	+	-14184	LINC02103
chr5	128540164	128540663	+	107032	MIR4633
chr13	114616309	114616808	+	15406	LINC00565
chr15	74776035	74776534	+	22678	UBL7-AS1
chr4	26061864	26062363	+	146299	SMIM20
chr10	93713339	93713838	+	29852	BTAF1
chr17	41949324	41949823	+	25057	CD300LG
chr12	92352540	92353039	+	182700	LINC01619
chr8	131011276	131011775	+	9174	MIR5194
chr6	16766414	16766913	+	-4942	ATXN1
chr10	967718	968217	+	9678	LARP4B
chr1	93907770	93908269	+	-5669	FNBP1L
chr14	24702552	24703051	+	723	GMPR2
chr7	41442837	41443336	+	-290431	INHBA-AS1
chr7	112388418	112388917	+	41811	TMEM168
chr20	32566834	32567333	+	-14375	RALY
chr5	89226467	89226966	+	85821	MIR3660
chr5	44875673	44876172	+	66895	MRPS30
chr17	81139935	81140434	+	-34482	RPL23AP87
chr13	30228946	30229445	+	7365	LOC102723345
chr19	43215697	43216196	+	28722	PSG3
chrX	31261662	31262161	+	23113	DMD
chr11	77365961	77366460	+	-17359	CLNS1A
chr17	4269697	4270196	+	23	UBE2G1
chr10	115085862	115086361	+	196719	TCF7L2
chr4	28377934	28378433	+	-443021	MIR4275
chr1	65877908	65878407	+	-7974	LEPROT
chr6	87886192	87886691	+	21174	ZNF292
chr2	112240534	112241033	+	11955	MIR4435-2HG
chr2	121156695	121157194	+	53226	INHBB
chr18	55828863	55829362	+	12547	NEDD4L
chr10	11761454	11761953	+	-22653	ECHDC3
chr3	42075202	42075701	+	-53241	TRAK1
chr18	39772750	39773249	+	6366	LINC00907
chr1	151962447	151962946	+	4018	S100A10
chr17	41478655	41479154	+	2551	ARL4D
chr3	32452847	32453346	+	19933	CMTM7
chr8	134686876	134687375	+	9184	LOC105375773
chr1	171757775	171758274	+	7263	METTL13
chr1	1690124	1690623	+	-292	NADK
chr8	10910779	10911278	+	13571	LOC101929269
chr7	50602827	50603326	+	3619	DDC-AS1
chr13	36907045	36907544	+	-13274	SPART-AS1
chr10	25694732	25695231	+	-229776	GPR158-AS1
chr8	107405082	107405581	+	-54821	OXR1
chr4	82536695	82537194	+	-143862	RASGEF1B
chr18	61562640	61563139	+	7950	SERPINB2
chr8	119925210	119925709	+	38924	TNFRSF11B
chr14	44156973	44157472	+	819277	FSCB
chr18	21048864	21049363	+	15928	RIOK3
chr15	51605147	51605646	+	-835	MIR7973-1
chr3	22286580	22287079	+	288198	ZNF385D-AS2
chr9	74605283	74605782	+	69989	C9orf57
chr7	55089560	55090059	+	3084	EGFR
chr11	105458686	105459185	+	-21865	GRIA4
chr19	38505787	38506286	+	108175	SIPA1L3
chr3	57993950	57994449	+	72	FLNB
chr1	93816918	93817417	+	5689	DR1
chr1	119977639	119978138	+	20145	HSD3B2
chr16	2014701	2015200	+	-47	SNHG9
chr12	54616306	54616805	+	8705	MIR3198-2
chr3	143548826	143549325	+	18298	SLC9A9
chr16	58418254	58418753	+	-7795	GINS3
chrX	153236469	153236968	+	101	HCFC1
chr21	38164748	38165247	+	93576	SIM2
chr19	16556041	16556540	+	26533	EPS15L1
chr7	34621232	34621731	+	-76370	NPSR1
chr6	165340957	165341456	+	-105654	MEAT6
chr16	31888697	31889196	+	3867	ZNF267
chr12	116841297	116841796	+	24577	MIR4472-2
chr1	178583817	178584316	+	-62818	MIR4424
chr8	38867622	38868121	+	8333	SNORD38D
chrX	39914010	39914509	+	42460	BCOR
chr9	104863978	104864477	+	-363365	GRIN3A
chr13	80412127	80412626	+	33855	LINC01038
chr8	119123900	119124399	+	-91	EXT1
chr2	47403448	47403947	+	65	CALM2
chr11	10510090	10510589	+	19534	MIR4485
chrX	131728039	131728538	+	-73382	HS6ST2-AS1
chr13	76336634	76337552	+	2296	LMO7
chr2	173944637	173945136	+	4321	MAP3K20
chr4	131316954	131317453	+	19687	LINC02479
chr8	64080892	64081391	+	29	YTHDF3
chr1	166454792	166455291	+	4235	LINC01675
chr8	144031967	144032466	+	-32957	CYP11B2
chr10	68594537	68595036	+	-91006	LRRTM3
chr1	16175711	16176210	+	-1318	FLJ37453
chr5	82264984	82265483	+	94923	SCARNA18
chr4	57457305	57457804	+	60779	THEGL
chr4	100738791	100739290	+	1050	DAPP1
chr1	181625572	181626071	+	173135	CACNA1E
chr3	16187572	16188071	+	-28008	GALNT15
chr6	164262323	164262822	+	-170056	LOC102724152
chr5	36982165	36982664	+	105553	NIPBL
chr6	116587915	116588414	+	12849	DSE
chr11	100647220	100647719	+	-88783	LOC100128386
chr5	77066379	77066878	+	5557	TBCA
chr4	69215574	69216073	+	12	YTHDC1
chr12	29161670	29162169	+	-140017	FAR2
chr19	24171569	24172068	+	-31063	LOC100505851
chr15	49238203	49238702	+	17189	SHC4
chr4	74527231	74527730	+	-41132	RASSF6
chr18	54136797	54137296	+	168874	TXNL1
chrX	114828450	114828949	+	880	PLS3
chr13	42314534	42315033	+	-172252	MIR5006
chr13	50894327	50894826	+	148422	ST13P4
chr3	150329387	150329886	+	8586	SELENOT
chr18	40094405	40094904	+	328021	LINC00907
chr20	39196765	39197264	+	120866	MAFB
chr5	1161241	1161740	+	17230	CTD-3080P12.3
chr1	184087125	184087624	+	66589	TSEN15
chr13	40745049	40745548	+	-10648	LINC00332
chr16	82557391	82557890	+	-102759	CDH13
chr5	16936094	16936593	+	42	MYO10
chr17	17739465	17739964	+	611	SREBF1
chr21	30731983	30732482	+	-12589	BACH1-IT2
chr12	28176732	28177231	+	-52065	PTHLH
chr17	68289657	68290156	+	124230	KCNJ2
chr4	143640944	143641443	+	126495	INPP4B
chr9	5231137	5231636	+	-33	INSL4
chr15	65703716	65704215	+	11445	IGDCC4
chr4	35125616	35126115	+	-854496	LINC02484
chr20	39221484	39221983	+	96147	MAFB
chrX	47005594	47006093	+	1226	RBM10
chr6	12801321	12801820	+	82639	PHACTR1
chr5	74964878	74965377	+	43153	POC5
chr15	59936890	59937389	+	12314	GTF2A2
chr6	159233628	159234127	+	-5134	EZR-AS1
chr19	49469670	49470169	+	1353	FTL
chr14	92470371	92470870	+	35783	TRIP11
chr5	60629145	60629644	+	1294	ZSWIM6
chrX	24285063	24285562	+	46198	SUPT20HL2
chr3	122546637	122547136	+	32985	DIRC2
chr5	118199005	118199504	+	-111027	MIR1244-1
chr7	29609135	29609634	+	4235	PRR15
chr3	194170591	194171090	+	18128	ATP13A3
chr4	11914471	11914970	+	-143628	LINC02360
chrX	38074255	38074754	+	5673	SRPX
chr12	55284072	55284571	+	36022	MUCL1
chr9	110380833	110381332	+	-129081	KLF4
chr3	78682753	78683252	+	385607	ROBO1
chr5	121516748	121517247	+	21126	LOC100505841
chr2	111446357	111446856	+	-10922	BUB1
chr17	74733159	74733658	+	85	SRSF2
chr3	76687159	76687658	+	-401886	ROBO2
chr10	76487934	76488433	+	-97988	KAT6B
chr11	87155948	87156447	+	274106	LOC105369423
chr2	222326609	222327108	+	110220	EPHA4
chr11	42504328	42504827	+	-229337	LOC100507205
chr8	101535269	101535768	+	36421	ANKRD46
chr9	138403245	138403744	+	-5201	LOC101928525
chr11	65337617	65338116	+	18	SSSCA1-AS1
chr12	47691121	47691620	+	9812	LOC105369747
chr14	21229057	21229556	+	-7280	EDDM3B
chr2	176343115	176343614	+	-296874	ATP5MC3
chr11	96571589	96572088	+	330249	LOC105369443
chr16	88745709	88746208	+	6924	SNAI3
chr1	70167708	70168207	+	-57901	LRRC7
chr9	3927831	3928330	+	29434	GLIS3-AS1
chr12	72329275	72329774	+	-3102	TPH2
chr1	151476618	151477117	+	-6995	CGN
chr6	164949502	164950001	+	285801	MEAT6
chr2	198834266	198834765	+	165089	PLCL1
chr8	39089915	39090414	+	-82018	ADAM5
chr3	192852649	192853148	+	-106019	HRASLS
chr7	85217083	85217582	+	166894	LINC00972
chr10	120343109	120343608	+	11802	PRLHR
chr3	111092700	111093199	+	-167977	CD96
chr8	131248511	131249010	+	60019	ASAP1-IT1
chr10	75759331	75759830	+	1708	VCL
chr7	153880569	153881068	+	-121479	DPP6
chr2	171699244	171699743	+	26293	GAD1
chr18	57712988	57713487	+	146045	PMAIP1
chr15	92972607	92973106	+	35716	ST8SIA2
chr2	202704491	202704990	+	33438	CDK15
chr4	98509009	98509508	+	221181	STPG2-AS1
chr7	141144686	141145185	+	-106143	AGK
chr6	4085472	4085971	+	-6264	FAM217A
chr12	99231098	99231597	+	57327	ANKS1B
chr3	146310722	146311669	+	12808	PLSCR5
chr5	114887063	114887562	+	-6721	FEM1C
chr3	121964652	121965151	+	61720	CASR
chr12	32028222	32028721	+	11666	LINC02422
chr8	126698414	126698913	+	254212	TRIB1
chr7	43632578	43633077	+	10135	STK17A
chr3	142877277	142877776	+	38908	CHST2
chr1	64531094	64531593	+	46545	ROR1-AS1
chr1	19811894	19812393	+	-8	CAPZB
chr5	80504668	80505167	+	3454	RNU5D-1
chr3	157077812	157078311	+	-76519	PTX3
chr17	74561237	74561736	+	3771	SNORD1A
chr6	47034090	47034589	+	-24240	ADGRF1
chr22	31237974	31238473	+	19720	OSBP2
chr2	151342206	151342705	+	1754	RND3
chr3	15931246	15931745	+	16217	MIR563
chr4	29068383	29068882	+	70226	LINC02364
chr8	122351114	122351613	+	-300223	HAS2-AS1
chr19	46012444	46012943	+	2005	VASP
chr8	145064032	145064531	+	55	GRINA
chr1	38810285	38810784	+	-130095	LINC01343
chr13	46548586	46549085	+	78078	ZC3H13
chr5	103185630	103186129	+	-287377	NUDT12
chr6	32577535	32578034	+	-20171	HLA-DRB1
chr4	10354659	10355158	+	104124	ZNF518B
chr17	40169255	40169754	+	-90	NKIRAS2
chr12	54674174	54674673	+	-51	HNRNPA1
chr1	155770893	155771392	+	-17519	SCARNA26B
chr17	39087514	39088013	+	6132	KRT23
chr7	104532325	104532824	+	34518	LHFPL3-AS2
chr14	52143205	52143704	+	24878	FRMD6
chr21	43181440	43181939	+	5560	RIPK4
chr17	41392934	41393433	+	-12121	LINC00854
chr19	49850985	49851484	+	12557	CD37
chr8	90265475	90265974	+	504215	LOC101929709
chr17	63023396	63023895	+	28247	GNA13
chr5	114895202	114895701	+	-14860	FEM1C
chr2	237170065	237170564	+	2674	ASB18
chr7	65579611	65580110	+	55	CRCP
chr3	46120263	46120762	+	-51533	XCR1
chr9	121405365	121405864	+	-36335	LINC02578
chr2	31936761	31937260	+	92039	LINC01946
chr7	45475338	45475837	+	-138152	ADCY1
chr22	35274088	35274587	+	119568	ISX-AS1
chr7	106464877	106465376	+	-40597	PIK3CG
chr2	236079454	236079953	+	219075	SH3BP4
chr5	172237955	172238454	+	-23019	ERGIC1
chr5	171729963	171730462	+	17611	LOC100288254
chr17	32915239	32915738	+	7720	TMEM132E
chr21	38748146	38748645	+	8536	DYRK1A
chr2	136866455	136866954	+	7101	CXCR4
chr1	112095734	112096233	+	10642	TMIGD3
chr7	123100668	123101167	+	72085	IQUB
chrX	54566681	54567180	+	10286	GNL3L
chr3	40546061	40546560	+	-1220	ZNF620
chr1	62918578	62919077	+	16444	USP1
chr4	6482222	6482721	+	-8145	PPP2R2C
chr7	78102828	78103327	+	126518	RPL13AP17
chr18	31397087	31397586	+	231240	NOL4
chr5	148929734	148930233	+	-89	CSNK1A1
chr1	101640251	101640750	+	61584	LOC101928370
chr2	172683060	172683559	+	67507	SLC25A12
chr1	66740229	66740728	+	-57313	PDE4B
chr12	77241877	77242376	+	30694	CSRP2
chr2	1548379	1548878	+	130448	TPO
chr6	158178293	158178792	+	-65661	SNX9
chr2	109210998	109211497	+	6325	LIMS1
chr12	51378935	51379434	+	23869	SLC11A2
chr12	103977860	103978359	+	-2960	STAB2
chr5	167066694	167067193	+	-114998	TENM2
chr1	32110296	32110795	+	293	PEF1
chr5	169638528	169639027	+	-12632	LINC01187
chr12	32206877	32207376	+	-52615	BICD1
chr5	137513519	137514018	+	590	BRD8
chr9	4833005	4833504	+	-6515	RCL1
chr9	87119233	87119732	+	-136069	SLC28A3
chr2	197107011	197107510	+	-17488	LOC101927482
chr1	199195282	199195781	+	77805	LOC400800
chr11	120006473	120006972	+	2141	TRIM29
chr1	5671836	5672335	+	47954
chr11	2714951	2715450	+	6028	KCNQ1OT1
chr12	25917280	25917779	+	109483	MIR4302
chr8	126804758	126805257	+	158434	LINC00861
chr10	6790823	6791322	+	11728	LINP1
chr2	58759749	58760248	+	12110	LINC01122
chr3	45867754	45868253	+	15647	LZTFL1
chr5	72744321	72744820	+	-218	FOXD1
chr12	50671038	50671537	+	6066	LIMA1
chr12	15995025	15995524	+	-40014	STRAP
chr4	143159770	143160269	+	602270	IL15
chr8	105249403	105249902	+	14089	RIMS2
chr10	71936135	71936634	+	-6099	SAR1A
chr1	176486509	176487008	+	54451	PAPPA2
chrX	96772707	96773206	+	46578	DIAPH2-AS1
chr12	2378051	2378550	+	-642	CACNA1C-IT3
chr3	48753914	48754413	+	548	IP6K2
chr15	89165358	89165857	+	1080	AEN
chr5	73614756	73615255	+	-3306	LINC01333
chr22	46853312	46853811	+	79506	CELSR1
chr18	70902706	70903205	+	28778	LOC400655
chr20	22721406	22721905	+	-55673	LINC01747
chr6	138077913	138078412	+	-17988	LINC02539
chr1	8086121	8086620	+	23	ERRFI1
chr4	145499794	145500293	+	-67105	HHIP
chr16	68710144	68710643	+	31654	CDH3
chr6	79303533	79304032	+	-273479	IRAK1BP1
chr6	148385832	148386331	+	-207331	SASH1
chr16	58720850	58721349	+	-2418	SLC38A7
chr17	50206030	50206529	+	29853	CA10
chr12	4735758	4736257	+	21978	DYRK4
chr3	158048576	158049075	+	-195672	UC.134
chr10	105120504	105121003	+	-6957	TAF5
chr6	143084235	143084734	+	-125458	LOC153910
chr8	144948433	144948932	+	3950	EPPK1
chr6	139822041	139822540	+	-26557	LINC01625
chr1	31527207	31527706	+	11108	PUM1
chrX	123095159	123095658	+	-148	STAG2
chr5	122401651	122402150	+	-22898	PRDM6
chr9	132787271	132787770	+	17953	FNBP1
chr20	42404481	42404980	+	-49088	GTSF1L
chr7	5508490	5508989	+	26809	MIR589
chr2	232574879	232575378	+	1893	PTMA
chrX	109984398	109984897	+	54429	CHRDL1
chr1	21953480	21953979	+	24619	RAP1GAP
chr8	21285689	21286188	+	130188	LOC101929172
chr3	64863940	64864439	+	-190824	ADAMTS9
chr15	83946857	83947356	+	5103	BNC1
chr1	152006836	152007335	+	2426	S100A11
chr20	25887690	25888189	+	-48509	LINC01733
chrX	53213972	53214471	+	10449	MIR6895
chr1	167735730	167736229	+	44792	MPZL1
chr2	14692888	14693387	+	-79670	FAM84A
chr22	39095753	39096252	+	945	JOSD1
chr1	212658178	212658677	+	52198	NENF
chr1	63289188	63289687	+	39660	ATG4C
chr10	60628705	60629204	+	-130324	LINC00844
chr5	62451031	62451530	+	576718	LRRC70
chrY	6965008	6965507	+	-176756	PRKY
chr5	42064866	42065365	+	110332	LOC101926960
chr8	74371749	74372248	+	39689	STAU2-AS1
chr8	62672534	62673033	+	45436	MIR4470
chr2	122617929	122618428	+	105057	TSN
chr7	69322608	69323571	+	259184	AUTS2
chr8	116981680	116982179	+	-300674	TRPS1
chr14	71107758	71108257	+	8	LOC101928075
chr2	150778378	150778877	+	-62922	LINC01931
chr10	69717287	69717786	+	53104	POU5F1P5
chr10	96751174	96751673	+	53008	CYP2C9
chr4	157936319	157936818	+	-44022	PDGFC
chr11	46141829	46142328	+	292	PHF21A
chr1	238815827	238816326	+	-166759	LINC01139
chr20	19706735	19707234	+	-160181	RIN2
chr12	92279592	92280091	+	255648	LINC01619
chr20	52516922	52517421	+	-24923	SUMO1P1
chr1	24277993	24278492	+	-8059	PNRC2
chr14	23260471	23260970	+	24381	SLC7A7
chr4	38190473	38190972	+	69147	TBC1D1
chr5	71196384	71196883	+	181643	CARTPT
chr4	75328998	75329497	+	18432	AREG
chr10	3804132	3804631	+	23092	KLF6
chr21	31781077	31781576	+	12934	KRTAP13-1
chr2	157888555	157889054	+	-225306	GALNT5
chr13	52289678	52290177	+	88371	DHRS12
chr7	36297983	36298482	+	105396	EEPD1
chr5	72987866	72988365	+	66132	ARHGEF28
chr5	73147587	73148086	+	38493	ARHGEF28
chr13	48282590	48283089	+	223918	LINC00562
chr14	22453280	22453779	+	-314297	OR4E1
chr5	100133480	100133979	+	18540	MIR548P
chr2	219446679	219447178	+	13625	CNOT9
chr5	57111874	57112373	+	82866	LINC02225
chr18	25674961	25675460	+	-58661	CDH2
chr16	71508743	71509242	+	-12837	ZNF23
chr9	107894835	107895334	+	-111802	SLC44A1
chr2	40886033	40886532	+	-146707	SLC8A1
chr3	124789118	124789617	+	-14565	HEG1
chr1	195760929	195761428	+	296667	LINC01724
chr16	77322060	77322559	+	89015	SYCE1L
chr8	103508457	103508956	+	-55142	ODF1
chr5	80802706	80803205	+	-112967	ACOT12
chr10	54074204	54074703	+	510	DKK1
chr19	42278363	42278862	+	19184	CEACAM6
chr4	183047343	183047842	+	18076	LOC90768
chr4	52968732	52969231	+	51484	SPATA18
chr11	103177627	103178126	+	197716	DYNC2H1
chr10	105287145	105287644	+	-10195	NEURL1-AS1
chr2	101681223	101681722	+	62781	RPL31
chr3	156271728	156272227	+	-63	SSR3
chr11	18389704	18390203	+	-25983	LDHA
chr7	2153646	2154145	+	-25208	SNORA114
chr4	157933831	157934330	+	-41534	PDGFC
chr2	201980733	201981232	+	155	CFLAR
chr17	36981356	36981855	+	-2	CWC25
chrX	39914684	39915183	+	41786	BCOR
chr1	30262494	30262993	+	247716	LINC01648
chr1	68166731	68167230	+	16120	GADD45A
chr7	105949794	105950293	+	-24405	NAMPT
chr3	128446710	128447209	+	1980	RAB7A
chr17	31790818	31791317	+	69712	AA06
chr11	118661643	118662142	+	80	DDX6
chr7	55638510	55639009	+	802	VOPP1
chr5	34561659	34562158	+	-94525	RAI14
chr16	89626757	89627256	+	-59	RPL13
chr21	37959638	37960137	+	-11020	CLDN14
chr5	83984319	83984818	+	-303883	EDIL3
chr16	12706421	12706920	+	-107508	MIR4718
chr2	181156244	181156743	+	-284713	CWC22
chr11	110586193	110586692	+	-2530	ARHGAP20
chr19	49122409	49122908	+	17	RPL18
chr2	83307427	83307926	+	223749	DHFRP3
chr8	57631140	57631639	+	-159007	LINC00968
chr7	39660801	39661300	+	-2102	RALA
chr22	39349902	39350401	+	-3376	APOBEC3A
chr12	7736619	7737118	+	-80454	CD163
chr3	76073769	76074268	+	-239284	ZNF717
chr16	84047767	84048266	+	27746	SLC38A8
chr12	25738602	25739101	+	-32634	LMNTD1
chr1	173082420	173082919	+	-62566	TNFSF18
chr5	1130640	1131139	+	-18717	SLC12A7
chr1	202775208	202775707	+	3141	KDM5B
chr6	100960273	100960772	+	-48971	SIM1
chr13	76346768	76347267	+	12220	LMO7
chr4	19713465	19713964	+	-539814	SLIT2
chrX	16178899	16179398	+	-6456	MAGEB17
chr5	147070092	147070591	+	92070	JAKMIP2
chr19	23577266	23577765	+	847	ZNF91
chr4	83315998	83316497	+	-21098	HNRNPD
chr10	108388042	108388541	+	488368	LOC105378470
chr11	62572626	62573125	+	89	NXF1
chr10	52634416	52634915	+	10770	A1CF
chr2	60772508	60773007	+	7876	BCL11A
chr7	5813343	5813842	+	7769	RNF216
chr7	18662952	18663451	+	114305	HDAC9
chr12	104753868	104754367	+	56607	EID3
chr9	22052519	22053018	+	-43456	CDKN2B
chrX	71496826	71497325	+	66	RPS4X
chr2	219509863	219510362	+	14151	ZNF142
chr5	38319581	38320080	+	-28742	EGFLAM-AS4
chr9	16180546	16181045	+	72310	C9orf92
chr17	42013735	42014234	+	-1645	LINC01976
chr17	76030792	76031291	+	30723	TNRC6C
chr14	72265620	72266119	+	-132948	RGS6
chr6	139890382	139890881	+	-94898	LINC01625
chr7	2402294	2402793	+	8069	EIF3B
chrX	62906909	62907408	+	-15776	ARHGEF9-IT1
chr3	190784386	190784885	+	-132395	OSTN
chr7	143078090	143078589	+	-21	ZYX
chr21	30788549	30789048	+	43977	BACH1-IT2
chr10	78160691	78161576	+	-486669	KCNMA1-AS1
chr3	179687281	179687780	+	4478	PEX5L
chr1	224565328	224565827	+	20436	MIR4742
chr8	60691496	60691995	+	502237	CA8
chr10	30971262	30971761	+	-9692	SVILP1
chr11	36411297	36411796	+	-11001	PRR5L
chr4	109132093	109132592	+	39066	LEF1-AS1
chr12	44183784	44184283	+	16145	TWF1
chr12	72393541	72394040	+	61164	TPH2
chr4	74871134	74871633	+	-6937	CXCL5
chr5	83599084	83599583	+	81352	EDIL3
chr1	178614940	178615439	+	-31695	MIR4424
chr19	14936776	14937275	+	2251	OR7A5
chr6	27792028	27792527	+	374	HIST1H4J
chr3	107085927	107086426	+	-10012	CCDC54
chr18	34360602	34361101	+	-48218	KIAA1328
chr8	38844172	38844671	+	9620	TM2D2
chr3	25936905	25937404	+	-21968	LINC00692
chr3	35749354	35749853	+	27174	ARPP21
chr3	114217517	114218016	+	45326	ZBTB20-AS5
chr4	70666329	70666828	+	-40148	SULT1B1
chr18	6009705	6010204	+	-114001	TMEM200C
chr8	40207485	40207984	+	196747	TCIM
chr1	34665494	34665993	+	23190	C1orf94
chr5	72854737	72855236	+	6525	ANKRA2
chr19	23495280	23495779	+	-38476	IPO5P1
chr12	14904905	14905404	+	18911	HIST4H4
chr16	9186756	9187255	+	1468	C16orf72
chr2	141212239	141212738	+	131766	MIR7157
chr2	86922114	86922613	+	-25051	RMND5A
chr7	12053605	12054104	+	-182030	THSD7A
chr9	131644098	131644597	+	7	KYAT1
chr19	39926438	39926937	+	-27	RPS16
chr5	62416265	62416764	+	541952	LRRC70
chr6	151248243	151248742	+	60909	MTHFD1L
chr10	92932071	92932570	+	9551	PCGF5
chr4	55289200	55289699	+	90390	LINC02283
chr5	172412858	172413357	+	2344	ATP6V0E1
chr7	124758441	124758940	+	-65933	LOC101928283
chr11	27792098	27792597	+	-48742	BDNF
chr1	180052206	180052705	+	-71513	QSOX1
chr10	87287696	87288195	+	-49543	GRID1-AS1
chr7	38438283	38438782	+	57354	TRG-AS1
chr5	176216825	176217324	+	-20486	UNC5A
chr13	89645025	89645524	+	-242271	LINC00440
chr18	39029530	39030029	+	70862	KC6
chr12	72565323	72565822	+	-100957	TRHDE
chr7	125596733	125597232	+	-692637	LOC101928254
chr9	89319000	89319499	+	242855	GAS1
chr4	89551853	89552352	+	38528	HERC3
chr6	129508103	129508602	+	304066	LAMA2
chrX	13285095	13285594	+	36227	LINC02154
chrX	41644901	41645400	+	61742	GPR82
chrX	100762926	100763425	+	20144	ARMCX4
chrX	17394335	17394834	+	1041	NHS
chr4	142652496	142652995	+	94996	IL15
chr7	144733705	144734204	+	-200808	TPK1
chr3	114262625	114263124	+	80179	ZBTB20
chr20	60718200	60718699	+	65	PSMA7
chr10	28072535	28073034	+	-38006	MKX
chr10	100900769	100901268	+	94614	HPSE2
chr6	100920604	100921103	+	-9302	SIM1
chr12	125197525	125198024	+	-145764	NCOR2
chr1	160807637	160808136	+	24806	CD244
chr21	39691667	39692166	+	26082	LINC01423
chr17	50142175	50142674	+	93708	CA10
chr6	26204648	26205147	+	24	HIST1H4E
chr18	71098858	71099357	+	106931	LINC02582
chr9	86957940	86958439	+	-2495	SLC28A3
chr1	45267491	45267990	+	1843	PLK3
chr3	107792455	107792954	+	17231	CD47
chr3	69151493	69151992	+	17652	ARL6IP5
chr8	95224714	95225213	+	-4148	CDH17
chr10	13964548	13965047	+	49572	FRMD4A
chr2	199321092	199321591	+	-81520	LINC01923
chr12	1469933	1470432	+	-139475	LINC00942
chr19	2269359	2269858	+	123	OAZ1
chrX	15177169	15177668	+	110875	ASB9
chr4	10213981	10214480	+	-95572	WDR1
chr6	133833483	133833982	+	271095	EYA4
chr18	55930883	55931382	+	42378	NEDD4L
chr20	62466295	62466794	+	-26022	ABHD16B
chr18	71314086	71314585	+	322159	LINC02582
chr12	123003931	123004430	+	7380	RSRC2
chr1	21538556	21539055	+	-35424	EIF4G3
chr1	1005173	1005672	+	4265	RNF223
chr4	78186013	78186512	+	107905	CCNG2
chr15	82233289	82233788	+	104946	MEX3B
chr2	186867180	186867679	+	83615	LINC01473
chr8	82743869	82744368	+	10403	SNX16
chr15	34496013	34496512	+	6035	KATNBL1
chr7	31366661	31367160	+	13628	NEUROD6
chr15	60354928	60355427	+	58756	FOXB1
chr11	36442296	36442795	+	19998	PRR5L
chr12	92079647	92080146	+	455593	LINC01619
chr5	67626973	67627472	+	38826	PIK3R1
chr16	85924920	85925419	+	-7605	IRF8
chr18	159166	159665	+	932	USP14
chr5	33008719	33009218	+	61419	LINC02120
chr14	92830891	92831390	+	40988	SLC24A4
chr11	92090551	92091050	+	5538	FAT3
chr12	109123514	109124013	+	856	CORO1C
chr9	127925134	127925633	+	-19545	SCAI
chr6	49050203	49050702	+	380589	MUT
chr9	123963968	123964467	+	148	RAB14
chr12	49882871	49883370	+	-49820	KCNH3
chr18	22979440	22979939	+	-47475	ZNF521
chr6	115106372	115106871	+	-722580	HS3ST5
chr4	141455150	141455649	+	10087	ELMOD2
chr5	18969024	18969523	+	917108	CDH18
chr11	29936036	29936535	+	67655	LINC01616
chr10	3291002	3291501	+	-69636	LOC105376360
chr12	120672483	120672982	+	15232	PXN
chr4	176872947	176873446	+	50646	GPM6A
chrX	1361633	1362132	+	-25811	CSF2RA
chr17	48474538	48475037	+	127	LRRC59
chr15	60504711	60505210	+	185225	ANXA2
chr3	103821132	103821631	+	124724	MIR548A3
chr10	8097459	8097958	+	1041	GATA3
chr3	97512214	97512713	+	-28421	CRYBG3
chr5	154860221	154860720	+	467155	KIF4B
chr14	97298772	97299271	+	35337	VRK1
chr2	238041406	238041905	+	47571	COPS8
chr9	107715251	107715750	+	-24973	ABCA1
chr2	192477134	192477633	+	-65415	NABP1
chr5	172195999	172196498	+	1955	DUSP1
chr8	104312184	104312683	+	1374	FZD6
chr20	25228572	25229071	+	115	PYGB
chr14	37465738	37466237	+	-44391	MIR4503
chr8	30897396	30897895	+	-6414	PURG
chr4	122077021	122077520	+	8225	TNIP3
chr15	63468453	63468952	+	-13026	RAB8B
chr2	85280897	85281396	+	13324	LINC01964
chr10	72785237	72785736	+	86676	LOC105378349
chr17	69081280	69081779	+	116791	CASC17
chr19	533030	533529	+	1546	CDC34
chr4	2747867	2748366	+	9636	TNIP2
chr2	227200948	227201447	+	193687	LOC646736
chr1	205263413	205263912	+	27257	NUAK2
chr3	170396902	170397401	+	-93288	SLC7A14
chr12	47488537	47489036	+	-15052	AMIGO2
chr3	50010704	50011203	+	33476	RBM6
chr22	31316257	31316756	+	1260	LOC107985544
chr13	37107893	37108392	+	101733	CCNA1
chr20	43150484	43150983	+	24	SERINC3
chr15	31197939	31198438	+	2112	FAN1
chr7	75071660	75072159	+	32304	NSUN5P1
chr16	30106619	30107118	+	653	YPEL3
chr10	120231376	120231875	+	115005	LINC00867
chr6	36736784	36737283	+	-11847	CPNE5
chr5	65898992	65899491	+	7065	MAST4
chr14	53498790	53499289	+	-81224	FERMT2
chr12	30690117	30690616	+	139812	IPO8
chr5	125785975	125786474	+	-14563	GRAMD2B
chr8	2534582	2535081	+	51160	LOC101927815
chr5	93576974	93577473	+	-129819	FAM172A
chr9	109715364	109715863	+	90235	ZNF462
chr8	119219296	119219795	+	-95487	EXT1
chr16	88959548	88960047	+	9874	LOC101927793
chr3	156849550	156850049	+	-9008	LINC00880
chr18	42467073	42467572	+	82809	MIR4319
chr14	59565055	59565554	+	-90077	DAAM1
chr2	171112460	171112959	+	78054	MYO3B
chr1	233336097	233336596	+	95113	PCNX2
chr11	7362727	7363226	+	89795	SYT9
chr17	65214604	65215103	+	-26039	LOC101928021
chr2	113811434	113811933	+	-1239	IL36B
chr1	189180835	189181334	+	1264056	BRINP3
chr8	23018337	23018836	+	2957	TNFRSF10D
chr19	10613187	10613686	+	45	KEAP1
chr1	152513321	152513820	+	25659	LCE3E
chr18	43795885	43796730	+	42319	C18orf25
chr1	27189396	27189895	+	16	SFN
chr10	44525505	44526004	+	117904	LINC00841
chr9	78518842	78519341	+	13531	PCSK5
chr11	124155461	124155960	+	20987	OR8G5
chr8	135785575	135786074	+	27026	MIR30B
chr2	231385434	231385933	+	104212	SP100
chr3	142496710	142497209	+	53693	TRPC1
chr11	58456198	58456697	+	43000	GLYAT
chr5	105594337	105594836	+	752129	LINC01950
chr12	7603200	7603699	+	-6668	CD163L1
chr4	38268222	38268721	+	-100064	LINC02513
chr13	102883764	102884263	+	79023	FGF14
chr6	101080916	101081415	+	-169614	SIM1
chr1	110950116	110950615	+	-66	LAMTOR5-AS1
chr22	25354377	25354876	+	-11964	TMEM211
chr1	234631070	234631569	+	-16470	TARBP1
chr2	106778335	106778834	+	-23247	UXS1
chr2	58711261	58711760	+	-36378	LINC01122
chrX	21604080	21604579	+	72176	KLHL34
chr10	110118538	110119037	+	-289736	LINC01435
chr1	9242068	9242567	+	54	LINC01759
chr4	2664296	2664795	+	37386	FAM193A
chr17	26460495	26460994	+	91056	NLK
chr4	6511211	6511710	+	-37134	PPP2R2C
chrX	123127157	123127656	+	31850	STAG2
chr20	44563491	44563990	+	423	PCIF1
chr8	36763204	36763703	+	121611	KCNU1
chr3	6563325	6563824	+	283562	GRM7-AS3
chr5	95898243	95898742	+	-99249	CAST
chr7	113942872	113943371	+	-111931	FOXP2
chr8	56730288	56730787	+	-44571	TMEM68
chr18	48070823	48071322	+	-15412	MAPK4
chr1	118337876	118338375	+	134177	GDAP2
chr16	11890141	11890640	+	724	ZC3H7A
chr16	77828402	77828901	+	6190	VAT1L
chr9	99867437	99867936	+	-23459	GAS2L1P2
chr10	17130339	17130838	+	41228	CUBN
chr5	175842112	175842611	+	1209	CLTB
chr12	5918145	5918644	+	136031	ANO2
chr9	85497002	85497501	+	180792	RASEF
chrX	53708543	53709042	+	4882	HUWE1
chr5	115466162	115466661	+	45252	COMMD10
chr15	62286336	62286835	+	66079	VPS13C
chr12	43405025	43405524	+	-143844	LINC02461
chr4	24959491	24959990	+	22086	CCDC149
chr11	132011939	132012438	+	-142008	NTM-IT
chr16	3333128	3333627	+	-110	ZNF263
chr14	58407365	58407864	+	-75022	SLC35F4
chr6	127042865	127043364	+	237337	MIR588
chr13	27769331	27769830	+	23184	USP12-AS2
chr3	48081283	48081782	+	49237	MAP4
chr17	46903074	46903573	+	-5027	CALCOCO2
chr7	75933474	75933973	+	1848	HSPB1
chr20	11367786	11368285	+	-114004	LOC339593
chr19	13952176	13952675	+	-4952	MIR23A
chr2	217060207	217060706	+	-21156	LINC01963
chr5	49596656	49597155	+	140329	EMB
chr1	67009069	67009568	+	9679	SGIP1
chr6	87673007	87673506	+	26232	HTR1E
chr6	144452402	144452901	+	-19003	STX11
chr22	31113502	31114001	+	-13793	MIR3200
chr5	99696099	99696598	+	27610	LOC100133050
chr15	41229519	41230018	+	8237	DLL4
chr1	1009047	1009546	+	391	RNF223
chr1	198125881	198126380	+	22	NEK7
chr5	105848604	105849103	+	497862	LINC01950
chr12	66006295	66006794	+	9895	LINC02454
chr1	1510012	1510511	+	1	SSU72
chr12	56107476	56107975	+	-1636	ITGA7
chr3	153007079	153007578	+	127327	RAP2B
chr10	6785250	6785749	+	6155	LINP1
chr21	32049023	32049522	+	34089	KRTAP20-3
chr17	55540468	55540967	+	60241	LOC101927557
chr7	72250555	72251054	+	48009	TYW1B
chr1	226288510	226289009	+	17483	LINC01703
chr19	2671805	2672304	+	30692	GNG7
chr17	62502293	62502792	+	97	DDX5
chr3	23717537	23718036	+	-129598	UBE2E1
chr18	74477536	74478035	+	56466	ZNF236-DT
chr1	183048832	183049331	+	56486	LAMC1
chr2	74055799	74056298	+	10	STAMBP
chr13	98674379	98674878	+	68699	IPO5
chr2	124870491	124870990	+	87876	CNTNAP5
chr18	19971504	19972003	+	26125	CTAGE1
chr15	60671584	60672083	+	18352	ANXA2
chr1	112107631	112108130	+	-1255	TMIGD3
chr6	137969101	137969600	+	-17433	LOC102723649
chr7	90664805	90665304	+	-228729	FZD1
chr6	39497839	39498338	+	-98938	KIF6
chr8	128222575	128223074	+	8689	CCAT1
chr3	31045677	31046176	+	-109773	GADL1
chr17	9274290	9274789	+	-192104	LOC101928266
chr1	38019654	38020153	+	42	SNIP1
chr18	64678120	64678619	+	-70452	MIR5011
chr12	18782738	18783237	+	107456	PLCZ1
chr1	4750913	4751412	+	36057	AJAP1
chr19	488810	489309	+	-7431	MADCAM1
chr12	49524390	49524889	+	665	TUBA1B
chr4	28474878	28475377	+	-346077	MIR4275
chr2	166873725	166874224	+	60046	LOC102724058
chr1	219961364	219961863	+	-85006	RNU5F-1
chr8	121311038	121311537	+	-146351	MTBP
chr10	3932072	3932571	+	56179	LOC105376365
chr20	32366287	32366786	+	32369	ZNF341-AS1
chr15	45003456	45003955	+	20	B2M
chr11	58836520	58837019	+	-10844	LOC283194
chr5	114577928	114578427	+	20392	PGGT1B
chr1	26912595	26913094	+	31811	MIR1976
chr8	131160387	131160886	+	-63622	ASAP1-IT2
chr1	210413113	210413612	+	-5896	SERTAD4-AS1
chr17	79790940	79791439	+	-19	MCRIP1
chr6	25690134	25690633	+	36407	HIST1H2AA
chr4	19132387	19132886	+	-1109138	LCORL
chr1	218916127	218916626	+	175477	LINC01710
chr17	70354067	70354566	+	15364	LINC02003
chr4	37009743	37010242	+	6591	LOC100508631
chr18	3250693	3251192	+	-1269	MYL12A
chr5	28324102	28324601	+	-36579	LINC02103
chr3	6567987	6568486	+	278900	GRM7-AS3
chrX	107639273	107639772	+	42138	COL4A6
chr8	109961509	109962008	+	-137895	TRHR
chr5	143367768	143368267	+	176291	HMHB1
chr3	23201277	23201776	+	42543	UBE2E2-AS1
chr20	25353269	25353768	+	18100	ABHD12
chr11	1131858	1132357	+	-19473	MUC5AC
chr10	30387459	30387958	+	16715	JCAD
chr21	30670984	30671483	+	117	BACH1
chr8	140289445	140289944	+	-363445	COL22A1
chr10	63262745	63263244	+	23195	TMEM26-AS1
chr12	101147614	101148113	+	-40511	ANO4
chr6	92651484	92651983	+	-251587	CASC6
chr16	57102671	57103170	+	-23535	CPNE2
chr2	161763318	161763817	+	-229899	TANK
chr8	120577114	120577613	+	27885	ENPP2
chr10	50369565	50370064	+	26645	TMEM273
chr12	24375894	24376393	+	-62	SOX5-AS1
chr8	37749203	37749702	+	7563	RAB11FIP1
chr7	34013165	34013664	+	68891	BMPER
chr14	74068801	74069300	+	10640	ACOT4
chr6	168684865	168685364	+	35320	DACT2
chr4	23655790	23656289	+	226876	PPARGC1A
chr6	126240122	126240621	+	1	NCOA7
chr11	27340525	27341024	+	44021	CCDC34
chr2	9511315	9511814	+	51225	ITGB1BP1
chr6	116589038	116589537	+	-11939	DSE
chr1	31976758	31977257	+	5168	LINC01225
chr5	245756	246255	+	25634	HRAT5
chr15	59653018	59653517	+	11804	MYO1E
chr1	184229541	184230040	+	-126360	C1orf21
chr3	157000090	157000589	+	-121790	CCNL1
chr2	211228412	211228911	+	39225	LANCL1-AS1
chr17	78112746	78113245	+	7987	EIF4A3
chr10	70091529	70092028	+	10	HNRNPH3
chr7	129906075	129906574	+	-379	CPA2
chr4	60832421	60832920	+	953379	LINC02429
chr9	4224141	4224640	+	-72207	GLIS3
chr16	84861506	84862005	+	8168	CRISPLD2
chr19	42257055	42257554	+	-2124	CEACAM6
chr20	30398019	30398518	+	-8910	MYLK2
chr11	17281014	17281943	+	-16783	NUCB2
chr15	68202051	68202550	+	-69917	RNU6-2
chr9	113368379	113368878	+	-26468	SVEP1
chrX	26068167	26068666	+	-88044	MAGEB18
chr12	106466905	106467404	+	66657	NUAK1
chr7	86729600	86730099	+	-40835	KIAA1324L
chr13	109863902	109864401	+	-44500	MYO16-AS1
chr5	99340613	99341112	+	383096	LOC100133050
chr5	1801873	1802372	+	626	NDUFS6
chr10	10913931	10914430	+	73506	CELF2
chr10	62042519	62043018	+	106974	ANK3
chr15	70053190	70053689	+	-74134	LINC00593
chr3	184023325	184023824	+	5205	PSMD2
chr18	8116294	8116793	+	250489	LOC100192426
chr15	34003640	34004139	+	-256626	CHRM5
chr6	153218893	153219392	+	85075	FBXO5
chr4	69142200	69142699	+	-31037	TMPRSS11B
chr1	207226265	207226764	+	-106	PFKFB2
chr1	169281355	169281854	+	-55513	BLZF1
chrX	47099051	47099550	+	6986	USP11
chr20	6818649	6819148	+	70153	BMP2
chr2	101629087	101629586	+	10645	RPL31
chr13	80009554	80010053	+	29359	RBM26-AS1
chr8	80186367	80186866	+	-336433	STMN2
chr3	15469131	15469630	+	316	EAF1
chr4	122085352	122085851	+	-106	TNIP3
chr1	179858706	179859205	+	7778	TOR1AIP1
chr2	100484079	100484578	+	237717	AFF3
chr20	42086272	42086771	+	17	SRSF6
chr21	40183097	40183596	+	5591	ETS2
chr8	40062496	40062995	+	51758	TCIM
chr10	64024393	64024892	+	3980	RTKN2
chr6	145218679	145219178	+	492137	SNORA98
chr1	25853157	25853656	+	-16670	LDLRAP1
chr9	114664536	114665035	+	5739	UGCG
chr5	55954713	55955212	+	-52903	C5orf67
chr3	34021740	34022239	+	181926	PDCD6IP
chr9	126695661	126696160	+	-3493	DENND1A
chr19	53030618	53031117	+	-42	ZNF808
chr12	74932218	74932717	+	916	ATXN7L3B
chr2	146518368	146518867	+	-826008	PABPC1P2
chrX	9199527	9200026	+	-197608	FAM9B
chr11	41543894	41544393	+	-62957	LRRC4C
chr20	49545833	49546332	+	-1439	ADNP-AS1
chr1	6653052	6653551	+	9657	KLHL21
chr6	134776405	134776904	+	17126	LINC01010
chr10	70106561	70107060	+	-14126	PBLD
chr6	134617015	134617514	+	21932	SGK1
chr9	139838866	139839365	+	91	FBXW5
chr4	5876438	5876937	+	12853	CRMP1
chr4	190124054	190124553	+	426492	LINC02508
chr18	43520743	43521242	+	26313	EPG5
chr5	172197621	172198120	+	333	DUSP1
chrX	115544351	115544850	+	-23147	SLC6A14
chr12	56312784	56313283	+	7876	PYM1
chr19	36673502	36674001	+	-29980	COX7A1
chr4	159456399	159456898	+	13782	RXFP1
chr1	179112033	179112532	+	-58	ABL2
chr8	127339420	127339919	+	1929	LOC101927657
chr13	76867467	76867966	+	-358448	LINC00561
chr2	15939451	15939950	+	108794	LINC01804
chr19	21299742	21300241	+	-24822	ZNF431
chr7	31458489	31458988	+	-78200	NEUROD6
chr10	64150487	64150986	+	-15850	LOC283045
chr9	107713038	107713537	+	-22760	ABCA1
chr2	235988699	235989198	+	128320	SH3BP4
chr4	177108705	177109204	+	7868	SPATA4
chr13	44398745	44399244	+	-37878	ENOX1
chr1	148538031	148538530	+	-19908	NBPF15
chr18	995559	996058	+	-67814	LINC01904
chr13	89197034	89197533	+	4199	LINC00433
chr2	65380598	65381097	+	-23412	RAB1A
chr11	108304650	108305149	+	33359	C11orf65
chrX	19064915	19065414	+	-62684	PHKA2
chr14	98179343	98179842	+	-26597	LINC02291
chr7	150435703	150436202	+	1516	GIMAP5
chr9	139217841	139218340	+	3689	DKFZP434A062
chr16	2587617	2588116	+	-99	PDPK1
chr20	23900668	23901167	+	-40537	CST5
chr8	23747476	23747975	+	-35405	STC1
chr1	61767867	61768366	+	-48926	NFIA-AS1
chr6	90932305	90932804	+	74073	BACH2
chr19	56165574	56166073	+	407	U2AF2
chr19	38511956	38512455	+	114344	SIPA1L3
chr3	31173570	31174069	+	29460	MIR466
chr9	102571832	102572331	+	10090	LOC101928438
chr20	48807209	48807708	+	338	CEBPB
chr10	69915389	69915888	+	46448	MYPN
chr12	117564055	117564554	+	27032	TESC-AS1
chr2	18846999	18847498	+	-76402	NT5C1B
chr16	87245052	87245551	+	-420	LOC101928708
chr15	88359981	88360480	+	240070	LINC00052
chr9	21782160	21782659	+	-20226	MTAP
chr4	71264988	71265487	+	1638	OPRPN
chr4	89840168	89840667	+	-95905	FAM13A
chr19	17378896	17379395	+	960	BABAM1
chr11	26728882	26729381	+	14443	SLC5A12
chr22	26775647	26776146	+	-49384	ASPHD2
chr7	151215184	151215683	+	1577	RHEB
chr13	53325256	53325755	+	-11558	CNMD
chr6	41182539	41183038	+	2897	TREML3P
chr6	38254707	38255206	+	-194416	BTBD9-AS1
chr16	63487764	63488263	+	-1417274	CDH8
chr1	1014749	1015248	+	-5311	RNF223
chr5	78398693	78399192	+	-8662	BHMT
chr16	68793916	68794415	+	17746
chr1	153569529	153570028	+	12053	S100A16
chr2	228776419	228776918	+	40576	DAW1
chr2	234335171	234335670	+	38620	DGKD
chr3	127308331	127308830	+	1038	TPRA1
chr5	17181037	17181536	+	-35646	BASP1
chr3	115300534	115301033	+	-41368	GAP43
chr7	136827050	136827549	+	21789	LOC349160
chr17	75418145	75418644	+	17243	SEPT9
chr1	152519098	152519597	+	19882	LCE3E
chr16	54913531	54914030	+	-31635	LOC101927480
chr14	87809917	87810416	+	311472	LINC02330
chr3	52604049	52604548	+	33677	SMIM4
chr16	80067961	80068746	+	239207	LINC01229
chr12	96570721	96571220	+	-17190	ELK3
chr6	31025953	31026452	+	4975	HCG22
chr1	24151695	24152194	+	5	HMGCL
chr5	106209316	106209815	+	137150	LINC01950
chr2	86837960	86838459	+	12791	RNF103
chr12	111180467	111180966	+	67	PPP1CC
chr5	65878282	65878781	+	-13645	MAST4
chr13	21571761	21572260	+	-48443	LINC00367
chr1	40461990	40462489	+	41455	MFSD2A
chr7	73245348	73245847	+	404	CLDN4
chr1	49628667	49629166	+	-94167	LOC101929721
chr1	241646007	241646506	+	36829	FH
chr8	129561448	129561947	+	15228	LINC00824
chr4	41703887	41704386	+	46851	PHOX2B
chr5	64503904	64504403	+	273594	ADAMTS6
chr16	27486868	27487367	+	-22403	IL21R-AS1
chr6	52431713	52432212	+	9900	TRAM2
chr2	228339068	228339567	+	2429	AGFG1
chr3	128444697	128445196	+	-33	RAB7A
chrY	8141805	8142304	+	-364281	LINC00279
chr5	73081801	73082300	+	-27293	ARHGEF28
chr12	60495334	60495833	+	412465	SLC16A7
chr6	91530094	91530593	+	-233323	MAP3K7
chr5	87042634	87043133	+	85024	LINC02488
chr5	73866066	73866565	+	-33514	LINC01331
chr1	43156075	43156574	+	7666	YBX1
chr21	36284377	36284876	+	-23639	RUNX1
chr1	68972003	68972502	+	-9348	DEPDC1
chr5	54578765	54579264	+	24536	DHX29
chr1	35055669	35056168	+	79377	MIR552
chr4	103475096	103475595	+	-51702	LOC105377621
chr5	65732544	65733043	+	74639	LINC02229
chr12	69220832	69221331	+	18284	MDM2
chr7	155651399	155651898	+	-46681	SHH
chr3	67160043	67160542	+	111565	KBTBD8
chr3	11740478	11740977	+	21515	VGLL4
chr19	18411808	18412307	+	19170	MIR3188
chr17	16283803	16284672	+	126	UBB
chr6	155698157	155698656	+	-62789	TFB1M
chr6	36646245	36646744	+	7	CDKN1A
chr7	66215510	66216009	+	-5110	RABGEF1
chr4	964639	965138	+	2460	DGKQ
chr12	13352886	13353385	+	3533	EMP1
chr10	4255615	4256114	+	30240	LINC00702
chr2	119869120	119869619	+	47102	C1QL2
chr6	137978585	137979084	+	-7949	LOC102723649
chr8	85031171	85031670	+	-63602	RALYL
chr9	124738111	124738610	+	117525	TTLL11
chr6	4487780	4488279	+	-1003	LINC02533
chr12	56551856	56552355	+	60	MYL6
chr17	62222998	62223497	+	-83	SNHG25
chr5	114894218	114894717	+	-13876	FEM1C
chr4	36434095	36434594	+	-6294	MIR1255B1
chr18	6591482	6591981	+	80316	LINC01387
chr2	167274123	167274622	+	-41875	SCN9A
chr7	121822080	121822579	+	-37985	AASS
chr6	32684179	32684678	+	-24735	HLA-DQA2
chr5	74683562	74684061	+	50818	HMGCR
chr3	72080626	72081125	+	68731	LINC00877
chr2	228773205	228773704	+	37362	DAW1
chr20	49365743	49366242	+	17911	PARD6B
chr18	9731289	9731788	+	23310	RAB31
chr4	82085766	82086265	+	-79	LOC101928942
chr3	56374445	56374944	+	127697	ERC2
chr5	168722201	168722700	+	5683	SLIT3
chr7	128236571	128237070	+	-44475	LINC01000
chr10	100348322	100349218	+	-142050	HPS1
chr10	29452642	29453141	+	-125099	LYZL1
chr19	43457632	43458131	+	-16551	PSG7
chr2	187562216	187562715	+	3676	FAM171B
chr21	43187030	43187529	+	-30	RIPK4
chr11	11864703	11865202	+	1982	USP47
chr17	7144983	7145482	+	521	GABARAP
chr6	43633011	43633510	+	20493	RSPH9
chr13	86103087	86103586	+	165598	LINC00351
chr5	53383217	53383716	+	-12053
chr16	64474371	64474870	+	681420	CDH11
chr9	32742226	32742725	+	-41022	TMEM215
chr15	37358993	37359492	+	31320	MEIS2
chr19	41151957	41152456	+	43863	NUMBL
chr11	79866411	79866910	+	607186	LOC101928944
chr18	54098714	54099213	+	206957	TXNL1
chr1	236147707	236148206	+	80525	NID1
chrX	71695194	71695693	+	97510	HDAC8
chr1	183155923	183156422	+	998	LAMC2
chr6	92039818	92040317	+	-191311	MIR4643
chr1	177408371	177408870	+	87898	LINC01645
chr14	90634656	90635155	+	-87989	PSMC1
chr1	1165978	1166477	+	1220	SDF4
chr2	28375723	28376222	+	53856	LOC100505736
chr5	105597711	105598210	+	748755	LINC01950
chr1	209604163	209604662	+	-1066	MIR205
chr14	100970657	100971156	+	63501	BEGAIN
chrX	47015952	47016451	+	11584	RBM10
chr3	142696137	142696636	+	13486	PAQR9-AS1
chr1	194627168	194627667	+	1353542	LINC01031
chr1	66840417	66840916	+	20605	PDE4B
chr22	50218312	50218811	+	-582	BRD1
chr9	109194865	109195364	+	-168095	MIR8081
chr4	34937329	34937828	+	-666209	LINC02484
chr3	195443579	195444078	+	-3925	MUC20
chr19	49834770	49835269	+	-3658	CD37
chr3	80136854	80137353	+	-320044	ROBO1
chr1	56102285	56102784	+	308102	LINC01753
chr12	19343655	19344154	+	-14355	PLEKHA5
chr7	107998966	107999465	+	97626	NRCAM
chr1	1207819	1208318	+	1166	UBE2J2
chr12	109125178	109125677	+	-101	CORO1C
chr10	103446060	103446559	+	8434	FBXW4
chr1	8150169	8150668	+	-64025	ERRFI1
chr1	186535228	186535727	+	-105237	PDC
chr14	55602569	55603398	+	-718	LGALS3
chr2	207160802	207161301	+	21299	ZDBF2
chr11	65430220	65430719	+	-26	RELA
chr2	224180485	224180984	+	264086	KCNE4
chr19	2050999	2051498	+	-5	MKNK2
chr1	154946077	154946576	+	633	SHC1
chr2	108250172	108250671	+	104546	LINC01886
chr10	88395081	88395580	+	-18984	OPN4
chr17	72038836	72039335	+	-160710	RPL38
chr2	16014445	16014944	+	-45827	MYCNUT
chr4	99949267	99949766	+	30978	MIR3684
chr3	78135268	78135767	+	-37403	LINC02077
chr20	25176447	25176946	+	147	ENTPD6
chr3	169697810	169698309	+	13479	SEC62
chr10	69655886	69656385	+	4975	SIRT1
chr2	53108711	53109210	+	-179207	MIR4431
chr1	59250566	59251065	+	-8	LINC01135
chr8	117675076	117675575	+	10986	LOC105375713
chr6	138427358	138427857	+	1053	PERP
chr16	47861324	47861823	+	-30919	LINC02133
chr2	197180042	197180541	+	46655	HECW2
chr6	37547892	37548391	+	-24943	MIR4462
chr6	43140097	43140596	+	218	SRF
chr2	15044389	15044888	+	271831	FAM84A
chr5	11178061	11178560	+	410719	CTNND2
chr1	246891549	246892048	+	4420	SCCPDH
chr6	157849740	157850239	+	47432	ZDHHC14
chr5	38464141	38464640	+	18812	EGFLAM
chr17	5430044	5430543	+	-25974	LOC728392
chr17	59847365	59847864	+	93306	BRIP1
chrX	95702139	95702638	+	-109487	BRDTP1
chr2	84402400	84402899	+	-115157	FUNDC2P2
chr20	59159051	59159550	+	19680	MIR548AG2
chr17	41434294	41434793	+	31723	LINC00910
chr7	73693882	73694381	+	-9674	CLIP2
chr8	128092963	128093462	+	1093	PRNCR1
chr17	63330378	63330877	+	-123032	LINC02563
chr3	69291977	69292476	+	-120480	LMOD3
chr7	77729173	77729672	+	-247137	RPL13AP17
chr4	168021196	168021695	+	134132	SPOCK3
chr1	80975604	80976103	+	-25587	LINC01781
chrX	21430940	21431439	+	38773	CNKSR2
chr8	144947526	144948025	+	4857	EPPK1
chr15	67320174	67320673	+	36097	LOC102723493
chr2	171810420	171810919	+	25633	GORASP2
chr6	40594607	40595463	+	-39832	LRFN2
chr7	34787926	34788425	+	9709	NPSR1-AS1
chrX	129307170	129307669	+	1646	RAB33A
chr8	58563058	58563557	+	-95401	LOC286178
chr5	127265962	127266461	+	152656	LINC01184
chr11	25340666	25341165	+	822399	LUZP2
chr5	179461533	179462032	+	-19385	MIR340
chr17	8047767	8048266	+	373	MIR6883
chr22	33091473	33091972	+	-105080	TIMP3
chr8	117587030	117587529	+	-77060	LOC105375713
chr12	109349155	109349654	+	75547	DAO
chr6	134495771	134496270	+	14	SGK1
chr18	57711416	57711915	+	144473	PMAIP1
chr13	101092917	101093416	+	40103	PCCA-AS1
chr13	113354446	113354945	+	10052	ATP11A
chr3	81357425	81357924	+	314655	LINC02027
chr1	60394601	60395100	+	-2380	CYP2J2
chr1	27618648	27619147	+	-29739	TMEM222
chr9	16247140	16247639	+	5716	C9orf92
chr14	58396925	58397424	+	-64582	SLC35F4
chr18	8673741	8674240	+	33629	GACAT2
chr16	65805539	65806038	+	-195585	LINC00922
chr11	22901081	22901580	+	-19358	CCDC179
chr10	128811839	128812338	+	182334	FAM196A
chr1	22292131	22292630	+	-11007	CELA3B
chr1	224245780	224246279	+	-55760	FBXO28
chr11	88362653	88363152	+	125158	GRM5-AS1
chr19	36630693	36631192	+	-87	CAPNS1
chr12	68810452	68810951	+	34563	LINC02384
chr11	124120459	124120958	+	285	OR8G1
chr3	102202358	102202857	+	48748	ZPLD1
chr20	1384239	1384738	+	-10672	FKBP1A
chr2	108347271	108347770	+	-23048	GACAT1
chr8	136202068	136202567	+	-44057	LINC01591
chr15	54188808	54189307	+	-81320	UNC13C
chr20	61195829	61196328	+	33959	MIR133A2
chr1	157832175	157832674	+	-20790	CD5L
chr2	74069299	74070135	+	13623	STAMBP
chr10	65014636	65015135	+	14098	JMJD1C
chr3	40809993	40810492	+	243873	ZNF621
chr1	28479621	28480120	+	23585	PTAFR
chr15	63290426	63290925	+	-44163	TPM1
chr2	19811513	19812012	+	-253390	OSR1
chr12	49658885	49659384	+	352	TUBA1C
chr8	77442841	77443340	+	124201	LINC01111
chr2	226867096	226867595	+	-140165	LOC646736
chr18	38065234	38065733	+	419233	LINC01477
chr7	51425943	51426442	+	-41634	COBL
chr17	46342036	46342535	+	-29424	THRA1/BTR
chr14	52006163	52006662	+	50573	FRMD6
chr3	139929944	139930443	+	276166	CLSTN2
chr4	175279944	175280443	+	-64753	MIR4276
chr9	127631160	127631659	+	7012	ARPC5L
chr15	52311851	52312350	+	689	MAPK6
chr5	40570453	40570952	+	-109330	PTGER4
chr3	41013088	41013587	+	-227578	CTNNB1
chr4	149867331	149867830	+	-4050	LOC105377480
chr2	148795139	148795638	+	-16215	ORC4
chr7	121155939	121156438	+	-119766	FAM3C
chr11	126893862	126894361	+	21306	KIRREL3-AS3
chr10	74695071	74695570	+	19257	PLA2G12B
chr7	29762687	29763186	+	-37499	ZNRF2P2
chr19	58694484	58694983	+	377	ZNF274
chr15	60683280	60683779	+	6656	ANXA2
chr15	100021999	100022498	+	-83558	MEF2A
chr9	103202266	103202765	+	-1673	MSANTD3-TMEFF1
chr19	52602969	52603468	+	-4200	ZNF841
chr17	5533646	5534145	+	-46063	NLRP1
chr12	113643838	113644337	+	14812	IQCD
chr15	71063107	71063606	+	-7424	UACA
chr2	9368181	9368680	+	21536	ASAP2
chr8	143368073	143368572	+	88605	LINC00051
chr5	158394512	158395011	+	132009	EBF1
chr12	5550545	5551044	+	9514	NTF3
chr17	39297012	39297511	+	-522	KRTAP4-6
chr11	79455916	79456415	+	-304470	TENM4
chr15	77608805	77609304	+	-91308	LINC00597
chr5	158369938	158370437	+	156583	EBF1
chr21	37584219	37584718	+	47629	DOPEY2
chr13	42291410	42291909	+	-149128	MIR5006
chr4	25026028	25026527	+	6137	LGI2
chr12	30556041	30556540	+	273888	IPO8
chr1	176835088	176835587	+	163244	MIR488
chr2	173721250	173721749	+	-3267	RAPGEF4
chr10	63648442	63648941	+	-12322	ARID5B
chr5	121478158	121478657	+	13199	ZNF474
chr1	206858727	206859226	+	611	MAPKAPK2
chr8	126536776	126537275	+	92574	TRIB1
chr5	52285889	52286388	+	982	ITGA2
chr4	6725458	6725957	+	7865	BLOC1S4
chr14	50552670	50553169	+	18842	LINC01599
chr5	57381571	57382070	+	36348	LINC02101
chrX	9630136	9630635	+	103620	GPR143
chr20	22357119	22357618	+	43913	LOC284788
chr4	99853676	99854175	+	-2137	EIF4E
chr8	106741679	106742178	+	330803	ZFPM2-AS1
chr19	39165307	39165806	+	27300	ACTN4
chr14	77167706	77168205	+	-60280	VASH1
chr22	27511667	27512166	+	-55436	LOC284898
chr11	96652031	96652530	+	410691	LOC105369443
chr5	149757404	149757903	+	20451	TCOF1
chr8	117373112	117373611	+	-36064	LINC00536
chr5	143530462	143530961	+	19567	YIPF5
chr3	159355612	159356111	+	130540	IQCJ-SCHIP1-AS1
chr18	37103236	37103735	+	98654	MIR924
chr1	86072115	86072614	+	25920	CYR61
chr16	87194428	87194927	+	-51044	LOC101928708
chr3	95933729	95934228	+	-144830	MIR8060
chr20	14863481	14863980	+	46434	MACROD2-AS1
chr6	106159063	106159562	+	-308313	PREP
chr7	112092099	112092598	+	235	IFRD1
chr2	153550592	153551091	+	23298	PRPF40A
chr11	133704974	133705473	+	10210	SPATA19
chr12	79308640	79309139	+	50440	SYT1
chr6	91473704	91474203	+	-176933	MAP3K7
chr14	76272802	76273301	+	145500	TTLL5
chr12	62202611	62203110	+	383760	FAM19A2
chrX	110342008	110342507	+	2887	PAK3
chr17	39216383	39216882	+	-288	KRTAP2-3
chr13	74761637	74762136	+	-43695	LINC00402
chr22	39714172	39714671	+	697	SNORD43
chr10	7839388	7839887	+	9570	ATP5F1C
chr4	88382272	88382771	+	38772	NUDT9
chr10	310008	310507	+	17769
chr17	45282884	45283383	+	-3295	MYL4
chr12	46845199	46845698	+	67558	LOC100288798
chr3	178136785	178137284	+	45	LINC01014
chr19	24375419	24375918	+	-29419	HAVCR1P1
chr3	36414128	36414627	+	-7602	STAC
chr3	194041504	194042003	+	-11160	LINC00887
chr20	49570316	49570815	+	4536	DPM1
chr9	21017062	21017561	+	14147	HACD4
chr11	123344930	123345429	+	-35408	GRAMD1B
chr20	32481091	32481590	+	82230	CHMP4B
chr5	10691942	10692441	+	69196	DAP
chr11	3695330	3695829	+	-2965	CHRNA10
chr4	33710812	33711311	+	330454	LOC101928622
chr17	17140285	17140784	+	-29	FLCN
chr7	44646218	44646717	+	346	OGDH
chr10	16423071	16423570	+	-55622	PTER
chr17	46343190	46343689	+	-28270	THRA1/BTR
chr10	106097830	106098329	+	172	ITPRIP
chr8	22971885	22972384	+	11807	TNFRSF10C
chrX	17395827	17396326	+	2533	NHS
chr2	71721921	71722420	+	28338	DYSF
chr2	3595467	3595966	+	10245	RNASEH1
chr6	115325322	115325821	+	639428	LINC02534
chr6	82393576	82394075	+	68603	TENT5A
chr3	49425132	49425631	+	24149	RHOA
chr10	103721812	103722311	+	93871	ARMH3
chr5	17190571	17191070	+	-26112	BASP1
chr5	66461939	66462438	+	30429	CD180
chr8	52620602	52621101	+	101154	PXDNL
chr6	138075955	138076454	+	-16030	LINC02539
chr17	51438829	51439328	+	376198	C17orf112
chrX	37371858	37372357	+	-58715	LANCL3
chr1	65848566	65849065	+	-37316	LEPROT
chr14	76500852	76501351	+	49005	IFT43
chr17	64633533	64634032	+	-149408	MIR634
chr1	9760395	9760894	+	9119	PIK3CD
chr8	116773263	116773762	+	-92257	TRPS1
chr12	71137857	71138356	+	10282	PTPRR
chr3	64070269	64070768	+	2521	LINC00994
chr8	118658625	118659124	+	125922	MED30
chr11	123015861	123016360	+	49903	CLMP
chr5	148541894	148542393	+	21133	ABLIM3
chr19	50268719	50269218	+	-1212	AP2A1
chr13	49323770	49324269	+	96172	CYSLTR2
chr2	192529917	192530416	+	-12632	NABP1
chr16	10334658	10335157	+	-58296	GRIN2A
chr12	112740872	112741371	+	78775	HECTD4
chr9	100161291	100161790	+	-2567	LOC286359
chr5	73529302	73529801	+	74599	LINC01335
chr16	56965735	56966234	+	-18	HERPUD1
chr1	151696336	151696835	+	2572	RIIAD1
chr2	185551029	185551528	+	88185	ZNF804A
chr5	150662958	150663457	+	20127	SLC36A3
chr2	67442317	67442816	+	-115	LINC01829
chrX	15815803	15816302	+	7478	ZRSR2
chr5	77826188	77826687	+	118211	LHFPL2
chr7	130792623	130793122	+	-1083	LINC-PINT
chr6	27839778	27840277	+	72	HIST1H3I
chr17	80231234	80231733	+	111	CSNK1D
chr4	137848224	137848723	+	-266437	LINC02510
chr10	126847387	126847886	+	51	CTBP2
chr17	79652090	79652589	+	1377	HGS
chr8	16575554	16576053	+	283871	FGF20
chr13	41266890	41267389	+	-26405	FOXO1
chr10	69651976	69652475	+	1065	SIRT1
chr10	25317535	25318034	+	12276	THNSL1
chr3	149108524	149109023	+	-13205	TM4SF1
chr19	46459029	46459528	+	17379	NOVA2
chr1	178078773	178079272	+	-15894	RASAL2-AS1
chr6	55569184	55569683	+	-125421	HMGCLL1
chr7	129820491	129820990	+	24598	TMEM209
chr17	4261347	4261846	+	8373	UBE2G1
chr7	41208893	41209392	+	67940	LINC01449
chr7	36488324	36488823	+	-58839	KIAA0895
chr1	212250362	212250861	+	-344	MIR3122
chr19	58570360	58570859	+	2	ZNF135
chr6	124623108	124623607	+	19206	NKAIN2
chr1	178095759	178096258	+	-32880	RASAL2-AS1
chr12	21712756	21713255	+	32146	SPX
chr8	57788766	57789265	+	117415	IMPAD1
chr3	55396191	55396690	+	118986	WNT5A
chr4	88510630	88511129	+	-18802	DSPP
chr20	49951922	49952421	+	117343	MIR3194
chr4	47864303	47864802	+	-24429	CORIN
chr7	33920327	33920826	+	-23947	BMPER
chr6	5892332	5892831	+	111696	NRN1
chr22	39286332	39286831	+	-18242	CBX6
chr14	70354278	70354777	+	8413	SMOC1
chr12	15949599	15950098	+	-7338	EPS8
chr3	152134913	152135412	+	-76383	TMEM14EP
chr3	185648136	185648635	+	7539	TRA2B
chr4	57889218	57889717	+	44661	POLR2B
chr1	186927530	186928029	+	129747	PLA2G4A
chr8	54223583	54224082	+	-59575	OPRK1
chrX	79540803	79541302	+	49765	CHMP1B2P
chr6	22613906	22614405	+	44477	HDGFL1
chr14	32479696	32480195	+	65886	LINC02313
chr2	175467951	175468450	+	31107	WIPF1
chr18	61444798	61445297	+	36	SERPINB7
chr18	28572133	28572632	+	50399	DSC3
chr8	42442955	42443454	+	-45848	SLC20A2
chr1	207563379	207563878	+	-64017	CR2
chr10	125926926	125927425	+	-74052	CHST15
chr22	32257383	32257882	+	76808	C22orf24
chr17	7137541	7138040	+	73	DVL2
chr3	125032047	125032546	+	43828	ZNF148
chr8	83480922	83481421	+	-343168	LOC101927141
chr3	193019209	193019708	+	-5575	ATP13A5-AS1
chr1	8135746	8136245	+	-49602	ERRFI1
chr6	140086941	140087440	+	-5020	FILNC1
chr1	201472549	201473048	+	3169	CSRP1
chr7	109604781	109605280	+	-4760	EIF3IP1
chr6	78113087	78113586	+	60403	HTR1B
chr12	23882229	23882728	+	-144932	SOX5
chr18	55102289	55102788	+	-379	ONECUT2
chr1	70904180	70904679	+	27528	CTH
chrX	110283560	110284059	+	-55561	PAK3
chr18	3128630	3129129	+	91227	MYOM1
chr10	28830892	28831890	+	8970	WAC
chr1	6659263	6659762	+	3446	KLHL21
chr7	55478341	55478840	+	45449	LANCL2
chr10	17641047	17641546	+	18077	HACD1
chr3	140206407	140206906	+	20975	CLSTN2-AS1
chr4	164271771	164272270	+	6766	NPY5R
chr5	121456595	121457094	+	-8364	ZNF474
chr14	35147011	35147510	+	35763	CFL2
chr12	99664784	99665283	+	-116165	ANKS1B
chr12	3929255	3929754	+	53110	PARP11
chr4	11499491	11499990	+	-69203	HS3ST1
chr4	6849041	6849540	+	-61881	TBC1D14
chr5	142781971	142782470	+	1034	NR3C1
chr19	53558325	53558824	+	10583	ERVV-2
chr8	60398742	60399241	+	367222	LOC100505501
chr10	118980642	118981141	+	-19693	SLC18A2
chr15	59992059	59992558	+	-10575	BNIP2
chr5	80599314	80599813	+	2161	ZCCHC9
chr1	227413360	227413859	+	92217	CDC42BPA
chr3	151986796	151987295	+	370	MBNL1-AS1
chr9	87374103	87374602	+	89060	NTRK2
chr7	150687792	150688291	+	-103	NOS3
chr8	19819530	19820029	+	23197	LPL
chrX	77782779	77783278	+	131797	RTL3
chr5	167608261	167608760	+	50867	CTB-178M22.2
chr3	60918330	60918829	+	-314976	MIR548BB
chr2	68089330	68089829	+	-36885	LINC01812
chr17	47857022	47857521	+	-8710	KAT7
chr1	40442803	40443302	+	22268	MFSD2A
chr14	38668917	38669416	+	-8038	SSTR1
chr16	31712980	31713479	+	1295	CLUHP3
chr11	62432505	62433004	+	-25	CSKMT
chr16	30645474	30645973	+	-16300	PRR14
chr9	76258231	76258730	+	491833	ANXA1
chr3	40492983	40493482	+	1567	ENTPD3-AS1
chr6	37139981	37140480	+	2308	PIM1
chr5	1489303	1489802	+	21419	MIR6075
chr19	5173137	5173636	+	167428	PTPRS
chr1	1002032	1002531	+	7167	LOC100288175
chr3	195995085	195995584	+	19289	PCYT1A
chr12	57022730	57023621	+	940	BAZ2A
chr10	64314354	64314853	+	34396	ZNF365
chr5	66673412	66673911	+	-181044	CD180
chr1	152004582	152005081	+	4680	S100A11
chr15	63449310	63449809	+	182	RPS27L
chr3	61080225	61080724	+	156661	FHIT
chr11	95421924	95422423	+	100781	FAM76B
chr20	9390564	9391063	+	102366	PLCB4
chr5	27748922	27749421	+	276772	PURPL
chr7	126522732	126523231	+	175257	MIR592
chr1	178062913	178063412	+	-34	RASAL2-AS1
chr15	60688724	60689223	+	1212	ANXA2
chr14	51193374	51193873	+	-58552	SAV1
chr2	9580443	9580942	+	-16994	ITGB1BP1
chr6	12313028	12313527	+	22748	EDN1
chr2	28351232	28351731	+	78347	LOC100505736
chr19	19699298	19699797	+	30178	PBX4
chr10	102607211	102607710	+	-64866	SLF2
chr16	51566420	51566919	+	-229761	LINC01571
chr6	44414606	44415105	+	11477	MIR4642
chr4	182775241	182775740	+	-24364	TEMN3-AS1
chr16	3355202	3355701	+	-12	TIGD7
chr2	20802521	20803020	+	-10462	HS1BP3-IT1
chr19	586900	587399	+	-2744	HCN2
chr16	2398617	2399116	+	7943	ABCA17P
chr11	57387293	57387792	+	-21129	MIR130A
chr2	58603723	58604222	+	100960	LINC01795
chr6	140688064	140688563	+	161924	MIR3668
chr15	88846641	88847140	+	-46928	NTRK3
chrX	118708342	118708841	+	161	UBE2A
chr3	173185236	173185735	+	69247	NLGN1
chr9	75740516	75741015	+	-25882	ANXA1
chr4	118399105	118399604	+	49800	LINC01378
chr11	1060780	1061279	+	11251	LOC101927503
chr12	95099915	95100414	+	-55826	TMCC3
chrX	22813713	22814212	+	-204116	DDX53
chr12	6206447	6206946	+	27145	VWF
chr3	111724090	111724589	+	6332	TAGLN3
chr6	95197037	95197536	+	769265	TSG1
chr7	124632773	124633272	+	-62985	POT1
chrX	135962651	135963150	+	39	RBMX
chr1	96952949	96953906	+	-113746	LINC01787
chr19	23284061	23284560	+	-15467	ZNF730
chr4	129607923	129608422	+	-122606	JADE1
chr14	76352121	76352620	+	95995	TGFB3
chr21	39194056	39194555	+	94436	KCNJ6
chr10	134346189	134346688	+	-4845	INPP5A
chr2	75750572	75751071	+	-373	LOC101927884
chr9	88955830	88956329	+	13286	TUT7
chr17	57841161	57841660	+	-56451	PTRH2
chr12	96177990	96178489	+	5734	NTN4
chrX	113909806	113910305	+	22925	MIR1264
chr11	65769503	65770002	+	-115	EIF1AD
chr3	125642059	125642558	+	6864	FAM86JP
chr18	61089505	61090004	+	-2	VPS4B
chr19	49468283	49468782	+	-34	FTL
chr12	47900988	47901487	+	92446	LINC02156
chr3	45408821	45409320	+	-21005	LARS2
chr1	242768790	242769289	+	-81041	PLD5
chr13	41602126	41602625	+	-8867	ELF1
chrX	76706512	76707011	+	-2886	FGF16
chr9	124032042	124032541	+	88	GSN
chr15	60654859	60655358	+	35077	ANXA2
chr5	139721137	139721636	+	4802	HBEGF
chr3	111918393	111918892	+	-66490	GCSAM
chr16	65229875	65230374	+	-19648	LINC02126
chr7	94506998	94507497	+	-29702	PPP1R9A
chr1	47005605	47006104	+	1486	MKNK1-AS1
chr3	143737627	143738126	+	45709	C3orf58
chr18	61563164	61563663	+	8474	SERPINB2
chr2	108427787	108428286	+	14547	RGPD4-AS1
chr8	122823992	122824491	+	-170611	HAS2
chr3	39174546	39175045	+	-4902	MIR6822
chr19	53535008	53535507	+	-12734	ERVV-2
chr16	56423409	56423908	+	35249	AMFR
chr11	123300005	123300504	+	-917	LOC100128242
chr2	11915349	11915848	+	8028	MIR548S
chr2	119129050	119129549	+	-185337	LOC100506797
chr13	74378053	74378552	+	239921	LINC00392
chr14	60999073	60999572	+	23384	SIX6
chr19	42262696	42263195	+	3517	CEACAM6
chr20	19808873	19809372	+	-58043	RIN2
chr8	100476162	100476661	+	72547	MIR599
chr4	142566686	142567185	+	9186	IL15
chr5	88724355	88724854	+	-524682	MEF2C
chr6	85545943	85546442	+	-72238	TBX18
chr2	141649945	141650444	+	-305940	MIR7157
chr8	7275873	7276372	+	-1768	DEFB4B
chr13	27757129	27757628	+	10982	USP12-AS2
chr2	23496609	23497108	+	-111440	KLHL29
chr8	119635142	119635641	+	-1157	SAMD12
chr1	172667249	172667748	+	39350	FASLG
chr12	104808293	104808792	+	-42150	CHST11
chr10	93370136	93370635	+	832	HECTD2-AS1
chr22	38201064	38201563	+	199	H1F0
chr9	35719177	35719676	+	-8688	MIR6852
chr18	39643991	39644490	+	109077	PIK3C3
chr14	26872911	26873410	+	193800	NOVA1
chr17	68901890	68902389	+	296181	CASC17
chr18	37960953	37961452	+	314952	LINC01477
chr2	119426192	119426691	+	-65899	LOC101927709
chr13	21190181	21190680	+	49475	IFT88
chr14	73503710	73504209	+	-10039	ZFYVE1
chr8	12848233	12848732	+	-21291	TRMT9B
chr7	55650880	55651379	+	-10916	VOPP1
chr2	29336166	29336665	+	-1329	CLIP4
chr9	72513695	72514194	+	78223	C9orf135
chr20	43137073	43137572	+	13435	SERINC3
chr13	59686450	59686949	+	-879448	LINC00374
chr1	31289376	31289875	+	-7874	LINC01778
chr1	95261802	95262301	+	23786	SLC44A3-AS1
chr15	33518745	33519244	+	20762	TMCO5B
chr12	56554180	56554679	+	2384	MYL6
chr11	85586484	85586983	+	20589	CCDC83
chr20	49387879	49388378	+	-23303	BCAS4
chr9	19989203	19989702	+	-202435	SLC24A2
chr20	43530578	43531077	+	-7874	PABPC1L
chr3	174579861	174580360	+	2999	NAALADL2
chr4	161293505	161294004	+	-594818	LINC02233
chr19	45793668	45794167	+	32318	CKM
chr6	126055981	126056480	+	-14502	HEY2
chr2	216549429	216549928	+	-33088	LINC01614
chr7	38912963	38913462	+	35588	VPS41
chr10	50698784	50699283	+	33294	PGBD3
chr5	66125582	66126081	+	1227	MAST4
chr16	67717576	67718075	+	17108	C16orf86
chr9	95040339	95040838	+	14241	MIR3651
chrX	83503191	83503690	+	-22604	MIR548I4
chr5	158960121	158960620	+	-67086	LINC01845
chr5	31365807	31366306	+	166226	DROSHA
chr9	67297434	67297933	+	7232	LOC102724580
chr7	16386086	16386585	+	74612	ISPD
chr3	10590583	10591082	+	-43491	ATP2B2
chr10	48315352	48315851	+	-9286	LOC105378292
chr12	28857573	28858072	+	-444114	FAR2
chr7	75706699	75707198	+	29611	MDH2
chr6	42110162	42110661	+	304	C6orf132
chr1	50436701	50437200	+	52676	AGBL4
chr21	16622634	16623133	+	-185757	NRIP1
chr3	43573290	43573789	+	89879	ANO10
chr6	43546852	43547351	+	3223	POLH
chr18	20019335	20019834	+	-21706	CTAGE1
chr19	37236741	37237240	+	26726	ZNF850
chr3	135897896	135898395	+	15165	MSL2
chr5	138257052	138257551	+	46212	CTNNA1
chr9	121371660	121372159	+	-70040	LINC02578
chr2	103369972	103370471	+	-8269	TMEM182
chr9	108443931	108444430	+	-12626	TMEM38B
chr11	33741058	33741557	+	2966	CD59
chr12	240860	241359	+	17226	LOC574538
chr22	36724981	36725480	+	-42277	MIR6819
chr9	115175973	115176472	+	34033	HSDL2
chr2	10183345	10183844	+	-66	LOC101929882
chr2	84127990	84128489	+	378301	LINC01809
chr1	217593611	217594110	+	210594	GPATCH2
chr3	6846848	6847347	+	39	GRM7-AS3
chr16	71507734	71508233	+	-11828	ZNF23
chr7	33927769	33928268	+	-16505	BMPER
chr1	21508824	21509323	+	-5692	EIF4G3
chr5	115276623	115277122	+	-21279	LVRN
chr12	15933599	15934098	+	8662	EPS8
chrX	138821153	138821652	+	-31021	MCF2
chr1	31885797	31886296	+	83	SERINC2
chr12	133006850	133007349	+	-60058	FBRSL1
chr3	150137182	150137681	+	11309	TSC22D2
chr11	113164723	113165222	+	-20279	TTC12
chr11	63213195	63213694	+	45236	HRASLS5
chr14	66694937	66695436	+	-257903	CCDC196
[truncated: 8,559 more rows]

## Sheet: Sheet2
Supplementary Data 7B. Regions that gain chromatin accessibility in SPT6i cells.
Chr	Start	End	Strand	Distance to TSS	Gene Name
chr18	46891159	46891658	+	95695	DYM
chr4	8169551	8170050	+	-9241	ABLIM2
chr15	92593440	92593939	+	196159	SLCO3A1
chr3	101862345	101862844	+	-19955	LOC101929411
chr2	27775777	27776276	+	-23363	C2orf16
chr3	188622452	188622951	+	42727	TPRG1-AS1
chr3	13344826	13345325	+	116744	NUP210
chr1	174387027	174387526	+	-29936	GPR52
chr10	64591352	64591851	+	-12674	EGR2
chr11	64865795	64866294	+	2457	VPS51
chrY	17017741	17018240	+	-102077	NLGN4Y-AS1
chr10	79768161	79768660	+	20888	POLR3A
chr7	28165149	28165648	+	-54678	JAZF1-AS1
chr20	45603237	45603736	+	80223	EYA2
chr18	45956499	45956998	+	-20955	ZBTB7C
chr13	95335618	95336117	+	24873	LOC101927248
chr22	25341302	25341801	+	1111	TMEM211
chr19	34991092	34991591	+	18461	WTIP
chr4	178541334	178541833	+	-108328	LINC01098
chr7	73794273	73794772	+	-73598	GTF2IRD1
chr7	149400899	149401398	+	-10954	KRBA1
chr10	90979160	90979659	+	-12338	CH25H
chr7	105792655	105793154	+	-39811	SYPL1
chr13	75016868	75017367	+	23807	LINC00381
chr3	100129878	100130377	+	-9885	TOMM70
chr12	105083078	105083577	+	97916	MIR3922
chrX	111977413	111977912	+	46354	MIR4329
chr5	42564811	42565310	+	-503	GHR
chr14	52518996	52519495	+	16701	NID2
chr4	170827878	170828377	+	68926	LINC02275
chr11	129026215	129026714	+	35629	ARHGAP32
chr10	80650334	80650833	+	176622	ZMIZ1-AS1
chr6	121581895	121582394	+	73502	TBC1D32
chr20	44768467	44768966	+	21823	CD40
chr7	30553999	30554498	+	-9791	GGCT
chr2	132152034	132152533	+	-8191	LINC01120
chr20	10964909	10965408	+	-42034	C20orf187
chr5	135038687	135039186	+	-49312	LINC01959
chr8	134337680	134338179	+	-28382	NDRG1
chr1	168988570	168989069	+	67424	LINC00970
chr11	1017253	1017752	+	19204	MUC6
chr6	106860805	106861304	+	44069	LOC105377924
chr16	1575813	1576312	+	-2680	TMEM204
chr5	152825372	152825871	+	-44463	GRIA1
chr2	12501552	12502051	+	162545	MIR3681
chr15	60996337	60996836	+	22818	RORA-AS2
chr20	44502090	44502589	+	-7509	ZSWIM1
chr13	74181566	74182065	+	43434	LINC00392
chr12	94471950	94472449	+	-70300	PLXNC1
chr2	217463439	217463938	+	7973	LINC01280
chr22	47123728	47124227	+	10175	CERK
chr3	71739563	71740062	+	34714	EIF4E3
chr8	102479905	102480404	+	-24513	GRHL2
chr4	156340357	156340856	+	-42484	MAP9
chr16	27657848	27658347	+	72253	LOC100128079
chr10	6649699	6650198	+	-10730	LOC101928150
chrX	122703777	122704276	+	162878	THOC2
chr11	36028756	36029255	+	-2643	MIR3973
chr12	78396620	78397119	+	171800	NAV3
chr13	61496692	61497191	+	249852	LINC00378
chr2	64555870	64556369	+	-11774	MIR4433A
chr5	172094940	172095439	+	6021	MIR5003
chr6	121970078	121970577	+	213604	GJA1
chr12	27372953	27373452	+	-23876	STK38L
chr13	99375179	99375678	+	29501	SLC15A1
chr9	93939825	93940324	+	58730	LINC00484
chr17	19244926	19245425	+	2712	MIR1180
chr2	91803006	91803505	+	44720	LOC654342
chr3	31381626	31382125	+	-178596	MIR466
chrX	31479346	31479845	+	46820	DMD
chr8	74947592	74948493	+	44478	LY96
chr9	94712304	94712803	+	-109	ROR2
chr3	32626101	32626600	+	-13934	DYNC1LI1
chrX	108867941	108868440	+	207	KCNE5
chr11	121442669	121443168	+	120006	SORL1
chr8	30769500	30769999	+	779	TEX15
chr17	60745667	60746166	+	-37651	LOC105371855
chr1	54776899	54777398	+	75032	SSBP3-AS1
chr2	140402804	140403303	+	748159	YY1P2
chr9	87740186	87740685	+	455143	NTRK2
chr16	81380158	81380657	+	31836	GAN
chr4	24897071	24897570	+	17280	CCDC149
chr4	78983331	78983830	+	4856	FRAS1
chr2	230458167	230459073	+	120666	DNER
chr14	24394654	24395153	+	-28041	DHRS4
chr5	53841558	53842057	+	28214	SNX18
chr4	78375005	78375504	+	-57653	CXCL13
chr5	112655266	112655765	+	-24903	MCC
chr12	68683856	68684355	+	-36824	IL22
chr11	75044769	75045268	+	1212	MIR326
chr3	119712535	119713034	+	100480	GSK3B
chr19	11946518	11947017	+	-12781	ZNF439
chr21	35416189	35416688	+	-29385	SLC5A3
chr13	27623137	27623636	+	-76284	USP12-AS1
chr6	135844297	135844796	+	25607	LINC00271
chr10	8598248	8598747	+	37857	LOC105376398
chr11	15821586	15822085	+	156404	LOC102724957
chr15	68441317	68441816	+	56882	CALML4
chr2	100196767	100197266	+	-90498	REV1
chr7	37079882	37080381	+	42730	ELMO1-AS1
chr6	143721415	143722280	+	41967	ADAT2
chr2	134470059	134470558	+	-144277	NCKAP5
chr11	115610530	115611029	+	-5299	LOC101928985
chr18	58039861	58040360	+	-109	MC4R
chr10	105352091	105352590	+	-75141	NEURL1-AS1
chr20	55877824	55878323	+	18574	MIR4325
chr17	51567844	51568343	+	-332146	KIF2B
chr11	113885802	113886301	+	37829	HTR3A
chr9	38762044	38762543	+	141208	FAM201A
chr20	38915705	38916204	+	282851	LINC01370
chr8	82400942	82401441	+	-5718	FABP4
chr2	242429831	242430330	+	12760	MIR3133
chr4	11406092	11406591	+	24196	HS3ST1
chr12	5401755	5402254	+	-49687	LINC02443
chr1	220695037	220695536	+	-6239	MARK1
chr9	89772264	89772763	+	8954	C9orf170
chr6	44150987	44151486	+	24688	CAPN11
chr16	68017514	68018013	+	-3311	DPEP3
chr16	3960841	3961340	+	-30969	CREBBP
chr5	74330106	74330605	+	-3631	GCNT4
chr6	56243599	56244098	+	15078	COL21A1
chr4	86395920	86396419	+	-115	ARHGAP24
chr15	62275230	62275729	+	77185	VPS13C
chr3	98481885	98482384	+	-17	ST3GAL6
chr1	17255976	17256475	+	7780	CROCC
chr19	11391941	11392440	+	-14625	TSPAN16
chr3	101565549	101566048	+	-2560	NFKBIZ
chr6	36423205	36423704	+	-12788	PXT1
chr5	10324870	10325369	+	-16951	CMBL
chr7	29003621	29004120	+	-5841	TRIL
chr4	187855896	187856395	+	-211158	FAT1
chr3	82129398	82129897	+	94354	LINC02008
chr2	237732542	237733041	+	232019	LOC93463
chr8	18860045	18860544	+	10902	PSD3
chr6	1088576	1089075	+	12742	LINC01622
chr17	1484558	1485057	+	-18697	PITPNA
chr14	64344738	64345237	+	25304	SYNE2
chr9	137186830	137187329	+	164	LINC02247
chr10	34451920	34452419	+	-390561	LINC00838
chr14	100919612	100920111	+	77048	WDR25
chr17	199474	199973	+	2910	RPH3AL
chr19	15149092	15149591	+	-10950	CASP14
chr2	134215551	134216050	+	110231	NCKAP5
chr3	122874403	122874902	+	-5989	MIR7110
chr17	15296704	15297203	+	-51995	TEKT3
chr2	98633304	98633803	+	-21199	TMEM131
chr11	94427504	94428003	+	45768	LOC105369438
chr1	35136529	35137028	+	-1483	MIR552
chr8	28446654	28447153	+	58936
chr15	68038326	68039223	+	-73268	SKOR1
chr12	115150237	115150736	+	-28517	TBX3
chr7	98530860	98531359	+	51789	SCARNA28
chr16	31264309	31264808	+	-6730	ITGAM
chr13	48739421	48739920	+	-67604	ITM2B
chr1	84733985	84734484	+	-29815	SAMD13
chr21	43710733	43711232	+	24724	TFF3
chr6	5677657	5678156	+	17599	LOC101927950
chr21	27478010	27478509	+	34449	APP
chr2	85449883	85450382	+	9357	LOC102724579
chrX	43541873	43542372	+	27967	MAOA
chrX	10044761	10045260	+	61215	WWC3
chr11	61809626	61810125	+	-74743	FTH1
chr12	27755438	27755937	+	78642	PPFIBP1
chr6	147516633	147517132	+	-8612	STXBP5
chr7	44029665	44030164	+	-10575	SPDYE1
chr5	127676724	127677223	+	196762	FBN2
chr20	4037426	4037925	+	-41437	RNF24
chr2	216149786	216150285	+	-26644	ATIC
chr12	9011961	9012460	+	14610	A2ML1
chr10	114526309	114526808	+	-56697	LOC103344931
chr10	13608959	13609458	+	-19731	PRPF18
chr18	6483836	6484335	+	-27330	LINC01387
chr1	225896803	225897302	+	-56207	ENAH
chr17	31490979	31491478	+	128778	ASIC2
chr7	12834461	12834960	+	107799	ARL4A
chr2	111963259	111963758	+	85017	BCL2L11
chr16	55689690	55690189	+	397	SLC6A2
chr12	48175709	48176208	+	8991	SLC48A1
chr20	46756771	46757270	+	-138159	LINC01522
chr11	38017428	38017927	+	57526	LOC105376633
chr16	78566635	78567134	+	433574	WWOX
chr2	201593257	201593756	+	6394	LINC01792
chr18	34968974	34969473	+	77244	SNORA111
chr10	20292574	20293073	+	187451	PLXDC2
chr8	133907891	133908390	+	28935	TG
chr1	59235423	59235922	+	14113	JUN
chr20	14756435	14756934	+	153480	MACROD2-AS1
chr2	147808769	147809268	+	464393	PABPC1P2
chr11	132040877	132041376	+	-113070	NTM-IT
chr6	100054586	100055085	+	185	PRDM13
chr11	8308797	8309296	+	-18864	LMO1
chr2	132587187	132587686	+	-28202	C2orf27B
chr1	159842612	159843111	+	-10414	VSIG8
chr9	109405762	109406261	+	27672	LINC01505
chr4	3428183	3428682	+	-15228	HGFAC
chr14	102955365	102955864	+	20529	ANKRD9
chr14	42580549	42581048	+	504739	LRFN5
chr5	73817979	73818478	+	14573	LINC01331
chr5	156696266	156696765	+	163	CYFIP2
chr21	23561960	23562459	+	91273	LINC00308
chr4	85468299	85468798	+	-35509	CDS1
chr1	64013226	64013725	+	-1176	DLEU2L
chr1	65455181	65455680	+	12729	LINC01359
chr15	41604902	41605401	+	19668	OIP5
chr6	134906562	134907061	+	-45668	LOC101928304
chr10	20104778	20105277	+	-345	PLXDC2
chr20	32210680	32211179	+	-39163	C20orf144
chr1	8193248	8193747	+	-75235	LINC01714
chr12	123123553	123124052	+	64102	HCAR2
chr22	44222313	44222812	+	-14345	EFCAB6
chr2	151819681	151820180	+	298459	RBM43
chr6	53505131	53505630	+	12202	LINC01564
chr22	27591029	27591528	+	7800	LOC105372977
chr7	29277060	29277559	+	-28723	LOC102724484
chr1	51746146	51746645	+	17238	TTC39A
chr11	130476528	130477027	+	-59853	MIR8052
chr5	103507852	103508351	+	-609599	NUDT12
chr3	9140291	9140790	+	-93637	SRGAP3-AS2
chr5	15489902	15490401	+	-10154	FBXL7
chr3	15302446	15302945	+	7004	SH3BP5-AS1
chr10	72992013	72992512	+	-14277	UNC5B-AS1
chrX	123768173	123768672	+	288290	SH2D1A
chr12	111212557	111213056	+	-32023	PPP1CC
chr6	25062231	25062730	+	-19964	RIPOR2
chr10	870378	871324	+	106794	LARP4B
chrX	123359897	123360396	+	-106364	TEX13D
chr1	85413553	85414052	+	49003	MCOLN2
chr15	80757583	80758082	+	61140	ARNT2
chr18	56140268	56140767	+	-22133	MIR3591
chr10	90546028	90546527	+	-16210	LIPM
chr4	74101842	74102341	+	-13260	ANKRD17
chr8	128858517	128859016	+	50558	MIR1204
chr5	137805608	137806107	+	4676	EGR1
chr8	48117656	48118155	+	16975	LOC100287846
chr8	119167674	119168173	+	-43865	EXT1
chr12	71237063	71237562	+	-54602	PTPRR
chrX	38917906	38918405	+	-255019	MID1IP1-AS1
chr14	55163684	55164183	+	-57573	SAMD4A
chr4	47289704	47290203	+	175794	COMMD8
chr18	61485458	61485957	+	40696	SERPINB7
chr15	90351660	90352615	+	5935	ANPEP
chr1	152299117	152299616	+	-1687	FLG
chr3	49315881	49316380	+	-1622	C3orf62
chr17	18115699	18116198	+	-12988	LLGL1
chr5	138483375	138483874	+	50441	SIL1
chr5	10675341	10675840	+	85797	DAP
chr2	233074956	233075455	+	-168039	ALPP
chr5	151063157	151063656	+	3209	SPARC
chr22	33746917	33747416	+	85489	MIR4764
chr10	123005242	123005741	+	285337	FGFR2
chr2	151429218	151429717	+	-732	LINC01920
chr14	102281596	102282095	+	5645	PPP2R5C
chr1	208243211	208243710	+	-158777	CD34
chr8	144288794	144289293	+	-6025	GPIHBP1
chr11	113652268	113652767	+	1999	CLDN25
chr8	11559360	11559859	+	-2051	GATA4
chr5	125831947	125832446	+	31409	GRAMD2B
chr19	45216339	45216838	+	14167	CEACAM16
chr14	61436815	61437314	+	10733	TRMT5
chr16	79052649	79053148	+	581724	MAF
chr9	15222337	15222836	+	27612	TTC39B
chr4	132420484	132420983	+	-265260	SNHG27
chr1	43472996	43473495	+	-48398	SLC2A1
chr2	163346757	163347256	+	146115	GCA
chrX	112791553	112792052	+	389704	XACT
chr10	28691963	28692462	+	92530	LOC105376468
chr1	30065567	30066066	+	-389190	LINC01756
chr15	92714113	92714612	+	-222755	ST8SIA2
chr11	17497887	17498386	+	256	ABCC8
chr10	23811234	23811733	+	83285	OTUD1
chr11	82444579	82445078	+	78	FAM181B
chr2	72999275	72999774	+	53647	EXOC6B
chr10	94204971	94205470	+	26802	MARK2P9
chr6	107500127	107500626	+	-64740	BEND3
chr1	46034025	46034524	+	-15386	NASP
chr6	155353148	155353647	+	-58026	TIAM2
chr6	159654639	159655138	+	-63849	LOC101929122
chr14	56355710	56356209	+	-92567	LINC00520
chr13	25744776	25745275	+	1280	AMER2
chr1	215713130	215713629	+	-27343	KCTD3
chrX	139264028	139264527	+	90451	LOC389895
chr10	50976639	50977138	+	-6463	OGDHL
chr12	18980770	18981269	+	89974	CAPZA3
chr1	223492699	223493198	+	44596	SUSD4
chr15	81449509	81450008	+	23170	CFAP161
chr2	64365120	64365619	+	6236	PELI1
chr17	64429200	64429699	+	-16477	PRKCA-AS1
chr8	3623065	3623564	+	-1037323	LOC101927815
chr3	112773312	112773811	+	-34981	NEPRO
chr16	1578438	1578937	+	-55	TMEM204
chr12	5368729	5369228	+	-16661	LINC02443
chr22	28263961	28264460	+	50992	PITPNB
chr11	32880556	32881055	+	29324	PRRG4
chr6	110195213	110196168	+	-103769	GPR6
chr12	25726578	25727077	+	-20610	LMNTD1
chr22	40026701	40027200	+	60192	CACNA1I
chr6	7454370	7454869	+	64557	RIOK1
chr2	216836355	216836854	+	41742	MREG
chr1	229250515	229251014	+	59784	MIR4454
chr18	28640135	28640634	+	-17603	DSC3
chr5	167060052	167060551	+	-121640	TENM2
chr21	40489776	40490275	+	65415	PSMG1
chr3	132846160	132846659	+	2744	TMEM108
chr15	70670528	70671027	+	127490	LINC02205
chr9	83266043	83266542	+	676354	LINC01507
chr13	38984588	38985087	+	60929	UFM1
chrX	122913688	122914187	+	-47033	THOC2
chr7	89950273	89950772	+	-14015	LOC101927446
chr1	85553261	85553760	+	25529	WDR63
chr12	75589474	75589973	+	13805	KCNC2
chr11	120387359	120387858	+	5153	GRIK4
chr7	42086810	42087309	+	189559	GLI3
chr11	101341232	101341731	+	49155	MIR3920
chr3	69616484	69616983	+	-171853	MITF
chr8	31692932	31693431	+	-190071	NRG1-IT1
chr11	74393307	74393806	+	28856	CHRDL2
chr16	23396209	23396708	+	68054	COG7
chr12	25525860	25526359	+	-122244	KRAS
chr13	20979768	20980267	+	27968	MIR4499
chr10	12628673	12629172	+	8170	MIR4480
chr3	4729934	4730433	+	63091	EGOT
chr10	80767640	80768139	+	59316	ZMIZ1-AS1
chr10	125620697	125621196	+	30554	CPXM2
chrY	7581722	7582221	+	-12683	TTTY16
chr18	7617983	7618482	+	50918	PTPRM
chr7	31066784	31067283	+	-25043	ADCYAP1R1
chr19	16163076	16163575	+	-13172	LINC01855
chr16	66663053	66663552	+	24668	CMTM3
chr13	45337671	45338170	+	45846	LINC00330
chr11	61386492	61387477	+	4476	RPLP0P2
chr20	25259960	25260459	+	31503	PYGB
chr13	33476082	33476581	+	9459	LINC00423
chr13	27843368	27843867	+	-847	RASL11A
chr12	122012876	122013375	+	5239	KDM2B
chr6	168181689	168182188	+	-14271	LOC441179
chr12	15092127	15092626	+	-893	ERP27
chr5	180045824	180046323	+	-27586	SCGB3A1
chr10	46968787	46969286	+	1565	SYT15
chr3	187664103	187664602	+	29843	LINC01991
chr11	116183597	116184096	+	-326293	LOC101929011
chr13	100008041	100008540	+	-95	MIR623
chr3	122608947	122609446	+	3836	LINC02035
chr2	26703480	26703979	+	-2819	OTOF
chr7	47442532	47443031	+	61620	SNORD151
chr21	9904001	9904500	+	64344	TEKT4P2
chr12	125585665	125586164	+	36001	AACS
chr7	131749549	131750048	+	154819	LOC101928782
chr11	35546302	35546801	+	1028	PAMR1
chr14	95891640	95892139	+	50284	SYNE3
chr17	71709149	71709648	+	-24595	LOC100134391
chr7	133258276	133258775	+	251116	LOC101928861
chr9	12955669	12956168	+	16714	SNORD137
chr1	69875593	69876092	+	-23096	LINC01758
chr3	55674178	55674677	+	19070	ERC2-IT1
chr21	46308487	46308986	+	-14918	PTTG1IP
chr3	57087078	57087577	+	-7142	SPATA12
chr4	53521659	53522158	+	851	USP46
chr13	50967649	50968148	+	133687	DLEU1-AS1
chr1	156572245	156572744	+	-1215	GPATCH4
chr4	17998628	17999127	+	24621	LCORL
chr4	78392891	78393390	+	-39767	CXCL13
chr10	47004508	47005007	+	11211	GPRIN2
chr15	47676465	47676964	+	200311	SEMA6D
chr21	28847515	28848014	+	-246934	LINC00113
chr8	37930591	37931090	+	-32171	ASH2L
chr11	7477392	7477891	+	9425	LOC100506258
chr2	237483022	237483521	+	4891	ACKR3
chr17	39457643	39458142	+	1211	KRTAP29-1
chr14	90316265	90316764	+	104387	EFCAB11
chr14	52734123	52734622	+	-59	PTGDR
chr1	116353606	116354105	+	29478	NHLH2
chr8	62685190	62685689	+	58092	MIR4470
chr1	112603983	112604482	+	71074	LINC01750
chr7	99551270	99551769	+	22216	AZGP1
chr8	70500531	70501030	+	-4355	SULF1
chr20	34742246	34742745	+	-167	EPB41L1
chr5	67852095	67852594	+	263948	PIK3R1
chrX	150994503	150995002	+	84803	LOC105373368
chr16	27700917	27701416	+	29184	LOC100128079
chr10	14707191	14707690	+	-61023	FAM107B
chr10	74230383	74230882	+	53112	MICU1
chr16	82195583	82196082	+	7997	MPHOSPH6
chr17	38103130	38103629	+	5652	LRRC3C
chr20	644288	644787	+	-10523	SRXN1
chr5	168082213	168082712	+	-51470	LOC101927969
chr14	90528449	90528948	+	589	KCNK13
chr1	27412857	27413356	+	68515	SLC9A1
chr6	3378998	3379497	+	66000	SLC22A23
chr2	70188614	70189113	+	534	ASPRV1
chr6	80627899	80628398	+	29167	ELOVL4
chr14	80777168	80777667	+	-80020	DIO2
chr17	48402672	48403171	+	-20472	XYLT2
chr3	140769889	140770388	+	-106	SPSB4
chr4	6387711	6388210	+	-4363	PPP2R2C
chr15	67191020	67191519	+	57584	LINC02206
chr2	154265158	154265657	+	69915	RPRM
chr22	51167743	51168242	+	8605	LOC105373100
chr17	37519698	37520197	+	37962	FBXL20
chr12	31719569	31720068	+	-23039	DENND5B-AS1
chr11	1720585	1721084	+	2409	KRTAP5-6
chr3	41286521	41287020	+	45828	CTNNB1
chr10	90560460	90560959	+	-1778	LIPM
chr7	42221097	42221596	+	55272	GLI3
chr14	69216163	69216662	+	44219	ZFP36L1
chr3	182182321	182182820	+	21580	LINC01994
chr15	40200320	40200819	+	12524	GPR176
chr22	28212238	28212737	+	-15001	MN1
chr4	170548089	170548588	+	6666	CLCN3
chr21	27809804	27810303	+	31791	CYYR1-AS1
chr9	35349945	35350444	+	-56558	ATP8B5P
chr1	70159610	70160109	+	-65999	LRRC7
chr16	54681365	54681864	+	200531	LOC101927480
chr1	10827125	10827624	+	29359	CASZ1
chr3	139265548	139266047	+	-7126	RBP1
chr3	133496967	133497466	+	-5661	SRPRB
chr10	92576894	92577393	+	40528	HTR7
chr6	134816960	134817459	+	-17174	LOC101928231
chr10	8618210	8618709	+	17895	LOC105376398
chr18	37425579	37426078	+	4155	LINC01902
chr22	33011685	33012184	+	140710	FBXO7
chr15	31445704	31446203	+	7523	TRPM1
chr11	121365277	121365776	+	42614	SORL1
chrX	53162501	53163000	+	39411	KANTR
chr13	27072198	27072697	+	-59393	WASF3
chr20	6849482	6849981	+	100986	BMP2
chr5	67061569	67062068	+	-27223	LOC101928858
chr12	47983902	47984401	+	115693	RPAP3
chr9	18275328	18275827	+	-198502	ADAMTSL1
chr1	64941964	64942463	+	5737	CACHD1
chr7	46714980	46715479	+	21491	LOC730338
chr14	31543677	31544176	+	48077	AP4S1
chr4	185592208	185592707	+	21690	PRIMPOL
chr7	98246298	98246797	+	-50	NPTX2
chr5	53966779	53967278	+	32124	LOC102467080
chr5	122202118	122202617	+	21223	SNX24
chr9	102839724	102840223	+	21361	ERP44
chr1	155121853	155122352	+	-9106	DPM3
chr4	166380975	166381474	+	73830	MIR578
chr20	60593492	60593991	+	-46117	MIR3195
chr2	206869560	206870059	+	81097	INO80D
chr4	15559378	15559877	+	88138	CC2D2A
chr2	187212864	187213363	+	-137772	ZC3H15
chr9	13816793	13817292	+	-110928	LINC00583
chr14	100120506	100121005	+	9308	HHIPL1
chr14	94822627	94823126	+	10163	SERPINA2
chr11	8309681	8310180	+	-19748	LMO1
chr3	32499293	32499792	+	44861	CMTM6
chr10	111655520	111656019	+	27235	XPNPEP1
chr11	86740394	86740893	+	-8243	TMEM135
chr9	89177642	89178141	+	-208489	TUT7
chr5	111674253	111674752	+	80511	EPB41L4A
chr12	92937032	92937531	+	76826	LINC02397
chr15	76405634	76406133	+	53584	TMEM266
chr2	221935397	221935896	+	501432	EPHA4
chr10	941195	941694	+	36201	LARP4B
chr7	36545626	36546125	+	93851	AOAH-IT1
chr20	34352806	34353305	+	-6868	PHF20
chr1	15110425	15110924	+	-139951	KAZN
chr15	69581207	69581706	+	-9838	PAQR5
chr1	52733997	52734496	+	97631	CC2D1B
chr2	67846262	67846761	+	206183	LINC01812
chr22	42713815	42714314	+	-34131	TCF20
chr18	26806081	26806580	+	-1048920	CDH2
chr17	78442091	78442590	+	8064	NPTX1
chr3	32040437	32040936	+	-17344	OSBPL10
chr5	148160768	148161267	+	-45139	ADRB2
chr8	124740061	124740560	+	9356	ANXA13
chr10	52053914	52054413	+	-45793	ASAH2
chr3	32240562	32241061	+	-39360	CMTM8
chr2	128956247	128956746	+	107714	UGGT1
chr7	138718426	138718925	+	2100	ZC3HAV1L
chr5	73335868	73336367	+	226774	ARHGEF28
chr3	81594766	81595265	+	215935	GBE1
chr9	33464208	33464707	+	3476	MIR6851
chr17	26833022	26833521	+	-17688	FOXN1
chr7	135685006	135685505	+	-23051	LUZP6
chr1	198202191	198202690	+	76332	NEK7
chr3	18289145	18289644	+	177435	SATB1
chrX	7380097	7380596	+	209832	STS
chr21	40448621	40449120	+	-99170	LINC01700
chr20	34065022	34065521	+	17468	CEP250
chr2	224330425	224330924	+	136543	SCG2
chr5	172989377	172989876	+	-17011	LOC285593
chr2	20870170	20870669	+	3995	GDF7
chr19	46691733	46692232	+	14337	IGFL2-AS1
chr17	59391672	59392171	+	53144	LOC101927855
chr22	26950033	26950532	+	1007	MIR548J
chr19	23590486	23590985	+	8141	LINC01224
chr2	112383550	112384049	+	-131061	MIR4435-2HG
chr4	141159179	141159678	+	-19012	SCOC
chr2	134911732	134912231	+	27285	MIR3679
chr17	2162419	2162918	+	6825	SMG6
chr9	90129052	90129551	+	15851	DAPK1
chr4	153864659	153865158	+	773	FHDC1
chr17	44050426	44050925	+	-25941	STH
chr10	92160055	92160554	+	140258	LOC101926942
chr1	45868844	45869343	+	-62951	MUTYH
chr14	54088145	54088644	+	326808	MIR5580
chrY	7588954	7589453	+	-19915	TTTY16
chr16	16118999	16119847	+	75989	ABCC1
chr13	73864881	73865380	+	232200	KLF5
chr9	7791538	7792037	+	8019	DMAC1
chr4	148982177	148982676	+	278680	MIR4799
chr17	19260611	19261110	+	5191	B9D1
chr5	149885351	149885850	+	-2074	NDST1
chr16	28074312	28074811	+	269	GSG1L
chr17	14823099	14823598	+	-94774	LOC101928475
chr2	9101863	9102362	+	41767	MBOAT2
chr2	114754268	114754767	+	-16956	LOC100499194
chr7	1709013	1709512	+	-39536	ELFN1
chr6	80373372	80373871	+	32799	SH3BGRL2
chr15	83169468	83169967	+	13256	LOC727751
chr1	174327388	174327887	+	-89575	GPR52
chr4	25657179	25657678	+	-7	SLC34A2
chr13	40807739	40808238	+	-13349	LINC00548
chr12	89705627	89706126	+	40760	DUSP6
chr2	24995156	24995655	+	-20579	CENPO
chr1	100880286	100880785	+	62512	CDC14A
chr7	137186775	137187274	+	-158288	PTN
chr2	219725579	219726078	+	1282	WNT6
chr16	8780632	8781131	+	12437	ABAT
chr12	19373773	19374272	+	15763	PLEKHA5
chr7	44255750	44256249	+	15421	YKT6
chr9	95413026	95413525	+	19272	IPPK
chr15	75151874	75152373	+	13597	SCAMP2
chr16	50661349	50661848	+	-41168	LOC101927272
chr6	138611557	138612056	+	-72179	PBOV1
chr3	64059704	64060203	+	6313	PRICKLE2-AS1
chr17	17886653	17887152	+	10775	DRC3
chr22	27591533	27592032	+	8304	LOC105372977
chr17	45022380	45022879	+	22146	GOSR2
chr14	75942911	75943410	+	44323	JDP2
chr2	151124423	151124922	+	-11151	LINC01817
chr12	42963425	42963924	+	19898	PRICKLE1
chr7	39791036	39791535	+	18118	LINC00265
chr6	137454141	137454640	+	40395	IL22RA2
chr3	141531416	141531915	+	34622	GRK7
chrX	103499109	103499608	+	241	ESX1
chr7	42601357	42601856	+	144440	LINC01448
chr9	101567707	101568206	+	-2025	GALNT12
chr15	35742642	35743141	+	-78326	MIR3942
chr6	159776665	159777164	+	-27649	LINC02529
chr11	61121163	61121662	+	2949	CYB561A3
chr22	30868909	30869408	+	-1124	SEC14L3
chr11	126256447	126256946	+	-16615	ST3GAL4
chr7	63759985	63760484	+	-14017	ZNF736
chr15	70641347	70641846	+	156671	LINC02205
chr22	42829673	42830172	+	-1521	NFAM1
chr11	92734885	92735384	+	32345	MTNR1B
chr2	71127408	71127907	+	-63	VAX2
chr1	14627813	14628312	+	118407	KAZN-AS1
chr11	19306593	19307092	+	-43640	E2F8
chr10	99368955	99369454	+	19754	C10orf62
chr7	75887099	75887598	+	-44527	HSPB1
chr10	115311629	115312128	+	-859	HABP2
chr14	32288292	32288791	+	104766	NUBPL
chr12	106453485	106453984	+	80077	NUAK1
chr15	34786947	34787446	+	33376	MIR1233-2
chr2	85672936	85673435	+	27131	SH2D6
chr8	104919152	104919651	+	87985	RIMS2
chr13	99594681	99595180	+	35408	DOCK9
chr17	53513538	53514037	+	-14446	MMD
chr13	48482300	48482799	+	24208	LINC00562
chr8	117295389	117295888	+	41659	LINC00536
chr6	24490087	24490586	+	-486	GPLD1
chr11	73119031	73119530	+	31567	RELT
chr10	61726760	61727259	+	-6338	LINC01553
chr3	178173004	178173503	+	36264	LINC01014
chr8	49491686	49492185	+	27808	LOC101929268
chr5	118579559	118580058	+	-24579	TNFAIP8
chr20	865600	866099	+	31128	ANGPT4
chr1	184160167	184160666	+	139631	TSEN15
chr1	118142452	118142951	+	5691	LOC100996263
chr1	113695673	113696172	+	52953	LOC643441
chr9	92141525	92142024	+	-47163	SEMA4D
chr6	14416019	14416518	+	-130583	LINC01108
chr2	133157645	133158144	+	-16253	GPR39
chr8	68864409	68864908	+	308	PREX2
chr7	110866998	110867497	+	136185	LRRN3
chr2	223692077	223692576	+	-33326	ACSL3
chr5	56638267	56638766	+	128615	GPBP1
chr4	110890836	110891335	+	57045	EGF
chr16	87557656	87558155	+	30112	LOC101928737
chr12	67223677	67224176	+	-151001	GRIP1
chr5	10036226	10036725	+	-132539	LINC02112
chr10	15826588	15827087	+	-64503	ITGA8
chr4	41867219	41867718	+	17160	LINC00682
chr8	97928059	97928558	+	270853	CPQ
chr9	115995175	115995674	+	11616	SLC31A1
chr9	93195621	93196120	+	-99	LINC01508
chr9	12659173	12659672	+	-33964	TYRP1
chr2	172370160	172370659	+	-8348	CYBRD1
chr2	55122402	55122901	+	114819	RTN4
chr6	1735443	1735942	+	125011	FOXC1
chr3	52754991	52755490	+	-15141	GLT8D1
chr7	118910453	118910952	+	636727	LINC02476
chr7	155155061	155155560	+	5318	BLACE
chr5	35903659	35904158	+	34829	CAPSL
chr6	146159385	146159884	+	23622	LOC100507557
chr1	59013244	59013743	+	-1022	OMA1
chr10	79045421	79045920	+	64849	KCNMA1
chr16	3965354	3965853	+	34842	LOC102724927
chr6	169663920	169664419	+	-9960	THBS2
chr6	152594763	152595262	+	-88499	SYNE1
chr2	149863511	149864010	+	-31221	LYPD6B
chr10	75562293	75562792	+	-1385	ZSWIM8-AS1
chr15	36946013	36946512	+	59192	C15orf41
chr1	90021022	90021521	+	-3001	LRRC8B
chr2	135906740	135907239	+	12791	SNORA40B
chr4	7446485	7446984	+	-10034	PSAPL1
chr15	56093780	56094279	+	-58712	PRTG
chr14	84869764	84870263	+	-868263	SNORD3P3
chr2	193443410	193443909	+	-170912	PCGEM1
chr3	78628720	78629219	+	439640	ROBO1
chr15	66193734	66194233	+	32186	RAB11A
chr19	41031197	41031696	+	-4949	SPTBN4
chrX	10019698	10020197	+	36152	WWC3
chr15	92536092	92536591	+	138811	SLCO3A1
chr5	74112150	74112649	+	-49203	GFM2
chr6	140109350	140109849	+	17389	FILNC1
chr14	81627790	81628289	+	41139	SNORA79
chr1	17914597	17915096	+	7798	ARHGEF10L
chr8	8563584	8564083	+	4167	CLDN23
chr13	111298137	111298636	+	30455	NAXD
chr6	42248905	42249404	+	-63521	MRPS10
chr10	120739464	120739963	+	-49515	NANOS1
chr5	1445436	1445935	+	-142	SLC6A3
chr3	171044844	171045343	+	133104	TNIK
chr4	189203616	189204115	+	143270	TRIML1
chr11	17400892	17401391	+	9065	KCNJ11
chr8	145228485	145228984	+	25186	MROH1
chr1	233873021	233873520	+	113372	MIR4427
chr16	78820521	78821020	+	687460	WWOX
chr16	56783907	56784406	+	20139	NUP93
chr10	24551844	24552343	+	-12521	MIR603
chr11	44311695	44312194	+	19772	ALX4
chr3	44036996	44037495	+	-118459	MIR138-1
chr1	24684410	24684909	+	35129	GRHL3
chr1	47296326	47296825	+	31905	CYP4B1
chr2	148245993	148246492	+	-355844	ACVR2A
chr5	37914779	37915278	+	-33565	LINC02110
chr6	31730604	31731103	+	80	SAPCD1
chr2	210583724	210584223	+	-52744	UNC80
chr9	133027860	133028359	+	-49	HMCN2
chr3	78546100	78546599	+	-448235	LINC02077
chr1	8375510	8376009	+	-2386	SLC45A1
chr17	8403886	8404385	+	64965	NDEL1
chr5	59968707	59969206	+	27037	DEPDC1B
chr17	29871175	29871674	+	9523	MIR4724
chr5	138400231	138400730	+	133585	SIL1
chr15	72017466	72017965	+	-33837	THSD4-AS2
chr3	183947055	183947554	+	-913	VWA5B2
chr17	13504977	13505476	+	33	HS3ST3A1
chr15	26336287	26336786	+	-24424	LINC00929
chr2	225067163	225067662	+	-163376	SERPINE2
chr3	126752010	126752509	+	44822	PLXNA1
chr2	152778359	152778858	+	49958	CACNB4
chr8	99347009	99347508	+	-40637	NIPAL2
chr12	91971556	91972055	+	-394904	DCN
chr3	47340892	47341391	+	-16804	KIF9
chr15	39984888	39985387	+	89902	FSIP1
chr22	46099639	46100138	+	32210	ATXN10
chr20	61853794	61854293	+	-6505	YTHDF1
chr5	172154375	172154874	+	-27882	LOC101928093
chr17	70310665	70311164	+	-28038	LINC02003
chr4	178030085	178030584	+	-200657	NEIL3
chr2	67284959	67285458	+	-28370	LINC01828
chr4	86673021	86673520	+	-26581	ARHGAP24
chr2	173079779	173080278	+	112294	DLX2-DT
chr10	124179331	124180172	+	3270	MIR3941
chr12	121998486	121998985	+	19629	KDM2B
chr1	202805599	202806098	+	16463	MGAT4EP
chrX	77200058	77201013	+	24600	PGAM4
chr11	121343750	121344249	+	21087	SORL1
chr11	120925714	120926213	+	31182	TBCEL
chr2	70548472	70548971	+	-19501	FAM136A
chr18	13217423	13217922	+	-1057	LDLRAD4
chrX	151055199	151055698	+	24107	LOC105373368
chr1	86570695	86571194	+	51210	COL24A1
chr19	55827422	55827921	+	9037	TMEM150B
chr20	33531592	33532091	+	11597	GSS
chr1	79810769	79811268	+	-338523	ADGRL4
chr2	20864651	20865150	+	-1524	GDF7
chr19	55953272	55954251	+	469	SHISA7
chr3	181770065	181770564	+	100162	LINC01206
chr1	153231829	153232328	+	-101	LOR
chr22	39752438	39752937	+	6733	SYNGR1
chr3	131983792	131984734	+	-51948	ACPP
chr1	233995123	233995622	+	-45086	SLC35F3
chr15	74781058	74781557	+	27701	UBL7-AS1
chr2	209165887	209166386	+	35145	PIKFYVE
chr10	73056494	73056993	+	-22267	SLC29A3
chr1	155353093	155353592	+	-37106	MIR555
chr5	144853863	144854362	+	360820	PRELID2
chr12	51318433	51318932	+	148	METTL7A
chr13	85682474	85682973	+	39469	LINC00375
chr18	39430693	39431192	+	-104221	PIK3C3
chr1	204085559	204086058	+	-24728	ERLNC1
chr7	43751036	43751535	+	17855	COA1
chr3	119097183	119097682	+	-55825	ARHGAP31-AS1
chrX	152760672	152761171	+	62	HAUS7
chr9	128732550	128733049	+	222321	PBX3
chr18	21603256	21603755	+	-8081	TTC39C-AS1
chr16	47318843	47319342	+	141113	ITFG1-AS1
chr10	94822337	94822836	+	1565	CYP26C1
chr14	100033281	100033780	+	37197	CCDC85C
chr1	33405179	33405678	+	24986	RNF19B
chr4	7425412	7425911	+	11039	PSAPL1
chr7	111513958	111514457	+	65646	DOCK4-AS1
chr5	109393646	109394145	+	175012	LINC01848
chr11	11232901	11233400	+	141754	CSNK2A3
chr1	116474158	116474657	+	12410	LINC01649
chr19	16837607	16838106	+	-4147	NWD1
chr6	144042734	144043233	+	43881	PHACTR2
chr7	13075809	13076308	+	349147	ARL4A
chr5	153998177	153998676	+	-22794	MIR3141
chr17	48078670	48079169	+	-6331	DLX3
chr12	92913011	92913510	+	52805	LINC02397
chr9	67532092	67532591	+	-192176	BMS1P14
chr2	48756401	48756900	+	-414	STON1-GTF2A1L
chr3	55631645	55632144	+	61603	ERC2-IT1
chr17	31342696	31343195	+	23076	SPACA3
chr3	101514877	101515376	+	16840	NXPE3
chr4	13732492	13732991	+	75938	LINC01182
chr2	152447627	152448126	+	143125	NEB
chr4	14895278	14895777	+	-5734	LINC00504
chr1	15321472	15321971	+	49306	KAZN
chr12	9039796	9040295	+	-27271	PHC1
chr5	23757103	23757602	+	-194105	C5orf17
chr22	20972874	20973373	+	-70720	POM121L4P
chr6	145827656	145828155	+	-228100	LOC100507557
chr13	34935653	34936152	+	13722	LINC02343
chr17	48081277	48081776	+	-8938	DLX3
chr12	89579640	89580139	+	-166420	LINC02458
chr19	45735075	45735574	+	2145	EXOC3L2
chr14	85393885	85394384	+	-344142	SNORD3P3
chr13	46870309	46870808	+	1421	LINC00563
chr1	182097579	182098078	+	-66981	ZNF648
chr12	3258913	3259412	+	72641	TSPAN9
chr13	20838346	20838845	+	-32061	GJB6
chr5	111584360	111584859	+	20629	LOC101927023
chr5	50264916	50265415	+	856	LINC02106
chr11	1517343	1517842	+	-9583	MOB2
chr5	154956021	154956520	+	562955	KIF4B
chr17	26961402	26961901	+	10526	KIAA0100
chrX	22203361	22203860	+	-12510	PHEX-AS1
chr8	29836245	29836744	+	-21630	MIR3148
chr8	143864814	143865313	+	2945	LY6D
chr13	95331847	95332346	+	28644	LOC101927248
chr8	129336862	129337361	+	174749	MIR1208
chr2	183233037	183233536	+	58489	PDE1A
chr2	232999617	233000116	+	173573	DIS3L2
chr14	35137240	35137739	+	-38100	SNX6
chr6	34147669	34148168	+	-24519	GRM4
chr12	41582218	41582717	+	217	PDZRN4
chr9	128091250	128091749	+	67426	GAPVD1
chr15	35611516	35612015	+	52800	MIR3942
chr21	40742133	40742632	+	-9788	WRB
chr12	67771241	67771740	+	64849	LINC02420
chr9	74749632	74750131	+	-14386	GDA
chrX	69624762	69625261	+	-17870	GDPD2
chr16	86759874	86760373	+	4426	LINC02188
chr12	96904056	96904555	+	20956	CFAP54
chr1	152178280	152178779	+	18143	HRNR
chr14	95840624	95841123	+	44952	LINC02292
chr1	116851621	116852120	+	-63925	ATP1A1
chr6	130941600	130942099	+	183587	TMEM200A
chr5	152633441	152633940	+	-236394	GRIA1
chr2	110469300	110469799	+	-80786	RGPD6
chr8	108127130	108127629	+	221364	ANGPT1
chr17	21559240	21559739	+	-104548	C17orf51
chr1	227175867	227176366	+	48178	COQ8A
chr2	206438771	206439270	+	-108204	NRP2
chr2	216831564	216832063	+	46533	MREG
chr6	143929117	143929616	+	49	PHACTR2
chr13	99328486	99328985	+	76194	SLC15A1
chr18	45678795	45679294	+	-15364	ZBTB7C
chr15	70809457	70809956	+	-11439	LINC02205
chr17	65751888	65752387	+	15351	SNORA38B
chr15	101001023	101001522	+	83219	CERS3
chr4	58809775	58810274	+	517986	LINC02380
chr17	21902906	21903405	+	-907	FLJ36000
chr10	102645712	102646211	+	-26365	SLF2
chr3	56110705	56111204	+	-224332	MIR3938
chr9	109248927	109249426	+	-114033	MIR8081
chr18	53089282	53089781	+	192	TCF4
chr22	26981083	26981582	+	4757	TPST2
chr6	6930387	6930886	+	-177194	RREB1
chr1	10980125	10980624	+	61720	C1orf127
chr3	134413294	134413793	+	-43656	KY
chr13	31884802	31885301	+	110939	B3GLCT
chr20	52893091	52893590	+	68838	PFDN4
chr15	57773427	57773926	+	104973	CGNL1
chr16	67451320	67451819	+	-1172	ZDHHC1
chr5	145451153	145451652	+	33726	PLAC8L1
chr14	35435053	35435552	+	16470	SRP54-AS1
chr16	84060171	84060670	+	15342	SLC38A8
chr1	179971562	179972061	+	47903	CEP350
chr13	50970136	50970635	+	131200	DLEU1-AS1
chrX	12287566	12288065	+	131230	FRMPD4
chr15	63173218	63173717	+	57311	MIR190A
chr9	117561073	117561572	+	-6512	TNFSF15
chr12	106598019	106598518	+	43445	CKAP4
chr1	111359540	111360039	+	-54032	CD53
chr12	68671334	68671833	+	-24302	IL22
chr16	70595434	70595933	+	-18115	IL34
chr19	34727407	34727906	+	-17800	KIAA0355
chr9	132072166	132072665	+	-10880	C9orf106
chr7	130874849	130875348	+	80243	MKLN1
chr6	9225588	9226087	+	573395	HULC
chr2	287545	288044	+	514	ALKAL2
chr1	117377596	117378095	+	-74700	PTGFRN
chr6	45803743	45804242	+	101342	CLIC5
chr8	131260716	131261599	+	47622	ASAP1-IT1
chr11	121348893	121349392	+	26230	SORL1
chr15	61129497	61129996	+	155978	RORA-AS2
chrX	109381715	109382214	+	56618	MIR3978
chr7	17981798	17982297	+	-1916	SNX13
chr10	61945084	61945583	+	-44559	ANK3
chr20	17505108	17505607	+	6657	BFSP1
chr6	34595017	34595516	+	-68665	LOC101929243
chr2	119519794	119520293	+	85716	EN1
chr17	44088102	44088601	+	11735	STH
chr17	67704603	67705102	+	114724	LINC01483
chr17	44054416	44054915	+	-21951	STH
chr15	42369820	42370319	+	16683	PLA2G4D
chr7	30349552	30350051	+	-20295	MIR550B1
chr8	71183749	71184248	+	131492	NCOA2
chr7	35888788	35889287	+	48441	SEPT7
chr3	125305995	125306494	+	8137	OSBPL11
chr15	101233645	101234144	+	91139	ASB7
chrX	45976739	45977238	+	210121	LINC01186
chr7	101069873	101070372	+	64021	COL26A1
chr2	8662947	8663446	+	60726	LINC01814
chr10	27789737	27790236	+	-3117	RAB18
chr10	4844850	4845349	+	-23270	AKR1E2
chr16	20930043	20930542	+	17866	LYRM1
chr3	177332749	177333248	+	173289	LINC00578
chr15	60912963	60913462	+	6517	RORA
chr11	129503497	129503996	+	-16582	LINC01395
chr5	159362945	159363444	+	19454	ADRA1B
chr1	172862167	172862666	+	157687	TNFSF18
chr10	112576248	112576747	+	54165	PDCD4-AS1
chr1	171885313	171885812	+	52230	DNM3-IT1
chr11	34160853	34161352	+	33991	NAT10
chr10	30115535	30116034	+	-89854	SVIL
chr3	170844262	170844761	+	-19963	MIR569
chr18	43914858	43915357	+	920	RNF165
chr15	65103810	65104309	+	13808	PIF1
chr9	456352	456851	+	-13690	KANK1
chr2	214094484	214094983	+	54200	LOC100130451
chr16	30493604	30494103	+	9870	ITGAL
chr3	58523417	58523916	+	-737	ACOX2
chr4	8102905	8103404	+	-29411	ABLIM2
chr2	85911437	85911936	+	-9728	GNLY
chr2	218190916	218191415	+	43709	DIRC3-AS1
chrX	36218003	36218502	+	240123	LOC101928627
chr18	45678047	45678546	+	-14616	ZBTB7C
chrX	40398802	40399301	+	-41165	ATP6AP2
chr4	160355679	160356178	+	166930	RAPGEF2
chr15	62427859	62428358	+	29374	C2CD4B
chr13	48082983	48083482	+	423525	LINC00562
chr8	101239059	101239558	+	68745	SPAG1
chr7	27070335	27070834	+	65041	HOXA1
chr7	40899546	40900045	+	119742	LINC01450
chr12	110970394	110970893	+	30495	RAD9B
chr1	152137179	152137678	+	-5724	RPTN
chr6	112437320	112437819	+	-28818	TUBE1
chr20	36117392	36117891	+	31064	BLCAP
chr9	5195390	5195889	+	-10021	INSL6
chr17	55094050	55094549	+	-28540	RNF126P1
chr1	1325081	1325580	+	8392	CCNL2
chr8	17804636	17805135	+	24519	PCM1
chr3	126901698	126902197	+	-10027	C3orf56
chr1	100145781	100146280	+	-8581	MIR548AA1
chrX	9397800	9398299	+	-33286	TBL1X
chr2	65906019	65906518	+	-246612	SPRED2
chr15	91394941	91395440	+	-16632	FURIN
chr3	177374980	177375479	+	-159424	LINC02015
chr1	20879763	20880262	+	1080	FAM43B
chr11	124899295	124899794	+	-33469	SLC37A2
chr16	56953275	56953774	+	-12478	HERPUD1
chr2	111787729	111788228	+	85187	ACOXL-AS1
chr20	2065306	2065805	+	-16973	STK35
chrX	20729388	20729887	+	-444887	RPS6KA3
chr9	132264119	132264618	+	13429	LINC00963
chr1	232457886	232458385	+	193219	SIPA1L2
chr2	233174856	233175355	+	-68139	ALPP
chr1	228987731	228988230	+	117156	RHOU
chr14	52818402	52818901	+	37635	PTGER2
chr14	99371008	99371507	+	193307	C14orf177
chr2	134023976	134024475	+	458	LOC101928161
chr20	43746201	43746700	+	-2637	WFDC5
chr2	218762090	218762589	+	3012	MIR6809
chr12	69776829	69777328	+	23588	YEATS4
chr11	39011641	39012140	+	341482	LINC01493
chr14	84738558	84739057	+	-999469	SNORD3P3
chr7	28123225	28123724	+	-96602	JAZF1-AS1
chr7	42237878	42238377	+	38491	GLI3
chr14	68193359	68193858	+	25005	RDH12
chr12	93631334	93631833	+	63441	LINC02412
chr5	170738180	170738679	+	2141	TLX3
chr10	65424966	65425465	+	-143380	JMJD1C
chr15	95286936	95287435	+	-111407	LOC440311
chr1	186857424	186857923	+	59641	PLA2G4A
chr14	100257290	100257789	+	-2206	EML1
chr4	40935225	40935724	+	-76265	APBB2
chr22	17632043	17632542	+	7877	HDHD5
chr13	92028888	92029387	+	-21736	GPC5
chr1	115880190	115881083	+	221	NGF
chr2	84708842	84709341	+	-22505	SUCLG1
chr1	11852023	11852522	+	11462	MTHFR
chr7	74042376	74042875	+	-29366	GTF2I
chr16	56368621	56369120	+	89438	MIR3935
chr4	175255623	175256122	+	-50470	FBXO8
chr8	131218575	131219074	+	89955	ASAP1-IT1
chr1	242487892	242488391	+	124643	PLD5
chr3	27180034	27180533	+	77731	NEK10
chr5	68495905	68496404	+	10779	CENPH
chr7	30959754	30960253	+	8694	AQP1
chr9	114882392	114882891	+	54936	SUSD1
chr8	8531437	8531936	+	-27980	CLDN23
chr1	4815545	4816044	+	100689	AJAP1
chrX	150975436	150975935	+	72467	CNGA2
chr9	92032979	92033478	+	61383	SEMA4D
chr21	38894989	38895488	+	102637	DYRK1A
chr5	88639476	88639975	+	-439803	MEF2C
chr6	75298120	75298619	+	519202	LOC101928516
chr6	157137570	157138069	+	-36954	MIR4466
chr16	84444064	84444563	+	4119	ATP2C2
chr8	33173343	33173842	+	157072	FUT10
chr4	189908085	189908584	+	210523	LINC02508
chr1	229000244	229000743	+	129669	RHOU
chr17	54366094	54366593	+	135507	ANKFN1
chr16	55794179	55794678	+	-83	CES1P1
chr16	28292544	28293043	+	-11047	SBK1
chr4	170930886	170931385	+	-6192	MFAP3L
chr9	81384555	81385054	+	375777	LOC101927450
chr8	98194034	98194533	+	95893	TSPYL5
chr1	94430304	94430803	+	-55399	GCLM
chr4	100154505	100155004	+	-14351	ADH6
chr22	46020620	46021119	+	-19342	LINC01589
chr12	747067	747566	+	5535	NINJ2
chr15	37089245	37089744	+	21213	CSNK1A1P1
chr10	87423446	87423945	+	86207	GRID1-AS1
chr7	8330516	8331015	+	-28523	ICA1
chr1	169093597	169094096	+	17899	ATP1B1
chr20	43804804	43805303	+	1513	PI3
chr19	33948703	33949202	+	63847	PEPD
chr15	60634764	60635263	+	55172	ANXA2
chr6	16653206	16653705	+	106907	ATXN1
chr4	105817734	105818233	+	-249049	TET2
chr5	57479178	57479677	+	-61259	LINC02101
chr11	75579944	75580443	+	53981	UVRAG
chr2	25346490	25346989	+	44981	POMC
chr6	149453462	149453961	+	-85349	TAB2
chr2	174779187	174779686	+	49511	SP3
chr2	129490656	129491155	+	-131269	LOC101927881
chr16	15974336	15974835	+	7921	FOPNL
chr1	110732884	110733383	+	19476	LINC02586
chr2	179174158	179174657	+	-10564	OSBPL6
chr4	170696008	170696507	+	-17164	HPF1
chr1	59649976	59650475	+	-37746	HSD52
chr5	37539508	37540007	+	160395	WDR70
chrX	63396757	63397256	+	28618	AMER1
chr2	159374593	159375092	+	61450	PKP4
chr1	42657814	42658313	+	-27668	GUCA2A
chr7	41162242	41162741	+	21289	LINC01449
chr7	84428383	84428882	+	266840	LOC101927378
chr2	139367774	139368273	+	108673	SPOPL
chr3	188549913	188550412	+	115266	TPRG1-AS1
chr9	103067195	103067694	+	47409	TEX10
chr7	148268372	148268871	+	-19036	C7orf33
chr12	96380367	96380866	+	9527	HAL
chr3	11826337	11826836	+	61807	TAMM41
chr3	32087020	32087519	+	-60734	GPD1L
chr2	129735666	129736165	+	113741	LOC101927881
chr2	203271266	203271765	+	30465	BMPR2
chr11	111671727	111672226	+	-34807	PPP2R1B
chr15	101872024	101872523	+	-2369	PCSK6-AS1
chr1	232437865	232438364	+	213240	SIPA1L2
chr8	74173836	74174335	+	-2348	C8orf89
chr1	100517356	100517855	+	13816	MFSD14A
chr10	106106601	106107100	+	6483	CFAP58-DT
chr15	76711084	76711583	+	82268	ISL2
chr5	147275041	147275540	+	10811	C5orf46
chrX	115657099	115657598	+	-63154	CT83
chr20	46108337	46108836	+	-22015	NCOA3
chr2	235591028	235591527	+	-35	LINC01173
chr9	33439708	33440207	+	7674	AQP3
chr7	139208147	139208646	+	-278	CLEC2L
chr9	4490056	4490555	+	-122	SLC1A1
chr14	91785249	91785748	+	-65274	GPR68
chr7	95941279	95941778	+	9931	SLC25A13
chr20	19890257	19890756	+	20296	RIN2
chr2	86455651	86456150	+	29344	MRPL35
chr16	81768577	81769076	+	-44037	PLCG2
chr15	48112887	48113386	+	25297	LINC01491
chr3	111904340	111904839	+	-52437	GCSAM
chr16	11151020	11151519	+	112924	CLEC16A
chr3	186790321	186790820	+	34067	ST6GAL1
chr10	4212625	4213124	+	73230	LINC00702
chr13	61659056	61659555	+	114709	MIR3169
chr22	29318768	29319267	+	5640	ZNRF3
chr21	44483029	44483528	+	5236	CBS
chr15	101105702	101106201	+	-6463	PRKXP1
chr18	35132213	35132712	+	13538	CELF4
chr1	235566876	235567375	+	36450	TBCE
chr15	92706702	92707201	+	-230166	ST8SIA2
chr2	151997371	151997870	+	120769	RBM43
chr16	31233039	31233538	+	-4874	PYDC1
chr1	110107885	110108384	+	16948	GNAI3
chr15	42146848	42147347	+	11652	MIR4310
chr7	100247419	100247918	+	6416	ACTL6B
chr22	30183198	30183697	+	20089	UQCR10
chr7	22373173	22373672	+	23111	RAPGEF5
chr5	60642868	60643367	+	15017	ZSWIM6
chr10	45965985	45966484	+	-17665	LOC102724323
chrX	74327935	74328434	+	47991	ABCB7
chr3	59505188	59505687	+	138786	LOC339902
chr4	57551508	57552007	+	-3885	HOPX
chr22	47062647	47063146	+	46597	GRAMD4
chr20	4853748	4854247	+	-49706	RASSF2
chrX	115371454	115371953	+	69745	AGTR2
chr16	66333223	66333722	+	-67038	CDH5
chr5	5064700	5065199	+	13475	LINC02121
chr7	128549782	128550281	+	742	KCP
chr14	87406523	87407022	+	34650	LINC01148
chr3	9113585	9114084	+	-108675	RAD18
chr5	58594712	58595211	+	-23016	PDE4D
chr22	32164354	32164853	+	13755	DEPDC5
chr22	25606133	25606632	+	-9230	CRYBB2
chr7	102271099	102271598	+	11890	UPK3BL1
chr12	116898060	116898559	+	-32186	MIR4472-2
chr3	63617260	63617759	+	-20835	SNTN
chr16	80592670	80593169	+	4113	LOC102724084
chr15	70735205	70735704	+	62813	LINC02205
chr5	107108093	107108592	+	-101746	EFNA5
chr5	145426889	145427388	+	57990	PLAC8L1
chr11	1771659	1772158	+	-84	IFITM10
chr7	153246593	153247092	+	-137523	LINC01287
chr11	6675365	6675864	+	1466	DCHS1
chr7	45075401	45075900	+	8417	CCM2
chr3	171461942	171462441	+	66093	PLD1
chr17	38228303	38228802	+	9484	THRA
chr5	112761577	112762076	+	8902	TSSK1B
chr20	39147802	39148301	+	169829	MAFB
chr13	103696378	103696877	+	22569	SLC10A2
chr15	78345908	78346407	+	23837	TBC1D2B
chr9	113911289	113911788	+	-109999	LPAR1
chr7	156641097	156641596	+	44556	LMBR1
chr20	49241764	49242263	+	-10691	MIR1302-5
chr14	51245394	51245893	+	-42872	LOC105370489
chr10	115319798	115320297	+	7310	HABP2
chr2	16082314	16082813	+	-192	MYCNOS
chr19	18248043	18248542	+	-15696	PIK3R2
chr1	79149	79648	+	10307	OR4F5
chr4	102568187	102568686	+	-143328	BANK1
chr15	34666395	34666894	+	-7249	LPCAT4
chr18	21131588	21132087	+	34744	NPC1
chr4	87453621	87454120	+	9835	MIR4452
chr11	11532398	11532897	+	110914	GALNT18
chr20	50376272	50376771	+	8429	ATP9A
chr8	9872724	9873223	+	-38806	MSRA
chr11	1767639	1768138	+	3936	IFITM10
chr7	50467804	50468303	+	50051	FIGNL1
chr12	114337511	114338010	+	66416	RBM19
chr14	23597475	23597974	+	-8904	CEBPE
chr11	63729089	63729588	+	-12741	COX8A
chr12	102514675	102515174	+	975	PARPBP
chr1	87814168	87814667	+	20266	LMO4
chr5	139531412	139531911	+	-5243	LOC101929719
chrX	55172293	55172792	+	14993	FAM104B
chr4	145504749	145505248	+	-62150	HHIP
chr10	47677612	47678111	+	19628	ANTXRL
chr8	74563754	74564253	+	95159	STAU2
chr7	127812126	127812625	+	-35550	MIR129-1
chr6	122346220	122346719	+	-374227	HSF2
chr8	123426672	123427171	+	153962	SMILR
chr3	194654149	194654648	+	-160919	XXYLT1-AS1
chr7	30664744	30665243	+	30484	GARS
chr7	93491957	93492456	+	-28000	LOC105375401
chr12	90969538	90970037	+	282692	LINC02392
chrX	105936550	105937049	+	-269	RNF128
chr21	45042630	45043129	+	-13009	MIR6070
chr3	187712430	187712929	+	-18484	LINC01991
chr8	104152835	104153334	+	163	BAALC
chr10	105344145	105344644	+	-67195	NEURL1-AS1
chr13	41876840	41877339	+	-8252	NAA16
chr6	128927046	128927545	+	-85476	PTPRK
chr4	61352872	61353371	+	-435216	MIR548AG1
chr12	45269959	45270458	+	39	NELL2
chr1	64940309	64940808	+	4082	CACHD1
chr11	131288601	131289100	+	48479	NTM
chr3	50421176	50421675	+	18660	CYB561D2
chr20	22723993	22724492	+	-58260	LINC01747
chr11	4080572	4081071	+	-35094	RRM1
chr11	32892135	32892634	+	-22340	QSER1
chr1	84097476	84097975	+	185988	LINC01712
chr11	44649419	44649918	+	62527	CD82
chr15	85353247	85353746	+	-6415	ALPK3
chr5	138699577	138700076	+	19213	SLC23A1
chr6	161817656	161818155	+	-74104	LOC105378098
chr4	26129384	26129883	+	-191699	RBPJ
chr18	2147838	2148337	+	423415	METTL4
chr6	25312310	25312809	+	32903	CARMIL1
chr9	127364442	127364941	+	-56024	MIR181A2HG
chr2	70191534	70192033	+	-2386	ASPRV1
chr12	84485389	84485888	+	820970	SLC6A15
chr13	26519842	26520341	+	105107	SHISA2
chr10	34716039	34716538	+	387965	PARD3
chr1	46001928	46002427	+	-13615	PRDX1
chr10	95326141	95326640	+	-32	FFAR4
chr20	18033443	18033942	+	4834	OVOL2
chr20	10056235	10057183	+	41062	ANKEF1
chr15	63643342	63643841	+	30718	CA12
chr20	39172270	39172769	+	145361	MAFB
chr12	67913528	67914027	+	-85	LINC02408
chr12	15678873	15679372	+	-20156	PTPRO
chr3	135962081	135962580	+	-6837	PCCB
chr15	57942656	57943155	+	-55814	POLR2M
chr2	129782332	129782831	+	160407	LOC101927881
chr10	3729747	3730246	+	97477	KLF6
chr19	56728465	56728964	+	11431	ZSCAN5C
chr8	109799576	109800075	+	19	TMEM74
chr15	95831004	95831503	+	39076	LINC01197
chr2	75606865	75607364	+	-144080	LOC101927884
chr8	29355043	29355542	+	-147025	DUSP4
chrX	120957237	120957736	+	452660	MIR3672
chr9	103790836	103791335	+	54	PLPPR1
chr6	48745012	48745511	+	685780	MUT
chr5	150484195	150484694	+	-17223	TNIP1
chr21	43074000	43074499	+	-25213	LINC00111
chr22	19511089	19511588	+	1522	CLDN5
chr7	75279892	75280391	+	88149	HIP1
chr13	43679073	43679572	+	-7979	LINC00400
chr14	51855202	51855701	+	8402	LINC02310
chr17	4503100	4503599	+	-10395	LINC01996
chr16	4947597	4948096	+	39290	PPL
chr4	121603857	121604356	+	239915	PRDM5
chr4	16084909	16085408	+	436	PROM1
chr3	238936	239435	+	-141	CHL1
chr8	130284134	130284633	+	-30897	LINC00977
chr12	27804055	27804554	+	-45148	REP15
chr16	27740006	27740505	+	-9905	LOC100128079
chr20	44239661	44240160	+	-18475	WFDC10A
chr14	68243677	68244176	+	39380	ZFYVE26
chr8	116874327	116874826	+	-193321	TRPS1
chr2	206454105	206454604	+	-92870	NRP2
chr5	65250032	65250531	+	-8880	LOC100303749
chr10	79190360	79190859	+	79979	KCNMA1-AS3
chr3	42291018	42291517	+	14172	CCK
chr12	93474960	93475459	+	-92933	LINC02412
chr12	10055382	10055881	+	21543	KLRF2
chr20	24100011	24100510	+	-80143	LINC01721
chr14	34872720	34873219	+	58499	SPTSSA
chr2	37836840	37837339	+	62253	CDC42EP3
chr20	23211876	23212375	+	-98852	LINC00656
chr4	170922961	170923460	+	1733	MFAP3L
chr11	131808284	131808783	+	27821	NTM
chr3	46146182	46146681	+	-77452	XCR1
chr2	121887436	121887935	+	155093	TFCP2L1
chr10	6605607	6606106	+	16407	PRKCQ
chr10	119813892	119814391	+	-7746	RAB11FIP2
chr12	10050067	10050566	+	16228	KLRF2
chr5	118575477	118575976	+	-28661	TNFAIP8
chr5	71595962	71596461	+	19873	MRPS27
chr1	92329815	92330314	+	21772	TGFBR3
chr8	74005206	74005705	+	52	SBSPON
chrX	102505825	102506324	+	4047	TCEAL8
chrX	30327235	30327734	+	11	NR0B1
chr8	23850977	23851476	+	-138906	STC1
chr11	130799912	130800411	+	-13779	SNX19
chr2	147743675	147744174	+	399299	PABPC1P2
chr11	57464085	57464584	+	15461	MED19
chr3	148680243	148680742	+	-28703	GYG1
chr8	8101912	8102411	+	16069	FAM86B3P
chrX	18980139	18980638	+	22092	PHKA2
chr5	60117418	60117917	+	22434	ELOVL7
chr10	80781009	80781508	+	45947	ZMIZ1-AS1
chr7	6669886	6670385	+	-6818	ZNF316
chr6	16722144	16722643	+	37969	ATXN1
chr4	84249636	84250135	+	6081	HPSE
chrX	128982455	128982954	+	-4794	ZDHHC9
chr1	152907366	152907865	+	26594	IVL
chr16	66329056	66329555	+	-71205	CDH5
chrX	12177844	12178343	+	21508	FRMPD4
chr1	220804749	220805248	+	-58630	C1orf115
chr2	184733360	184733859	+	-510093	MIR548AE1
chr6	53173826	53174325	+	28340	RPS16P5
chr21	33172321	33172820	+	-68139	SCAF4
chr1	222008118	222008617	+	5641	LINC01655
chr18	32992469	32992968	+	-35417	ZNF396
chr7	21811754	21812253	+	173539	CDCA7L
chr18	59319013	59319512	+	-96147	LINC01544
chr18	6561873	6562372	+	50707	LINC01387
chr10	75956993	75957492	+	20995	ADK
chrX	44211938	44212437	+	-9264	EFHC2
chr17	10527138	10527637	+	33239	MYH3
chr20	44889063	44889562	+	47825	CDH22
chr4	175291098	175291597	+	-53599	MIR4276
chr18	56680380	56680879	+	-22282	OACYLP
chr4	153966792	153967291	+	102906	FHDC1
chr9	35138696	35139195	+	-22976	FAM214B
chr6	53330485	53330984	+	79193	GCLC
chr2	99866949	99867448	+	4372	LYG2
chr15	56262443	56262942	+	23252	NEDD4
chr10	23362384	23362883	+	-21794	MSRB2
chr17	66623946	66624445	+	-100	LINC01482
chr20	14849204	14849703	+	60711	MACROD2-AS1
chr14	22591063	22591562	+	310433	LOC105370401
chr10	50875978	50876477	+	-11449	C10orf53
chr5	168253351	168253850	+	-58340	MIR218-2
chr6	129838400	129838899	+	192721	ARHGAP18
chr3	138953275	138953774	+	-1160	PISRT1
chr8	101774675	101775174	+	-40609	PABPC1
chr7	101806654	101807153	+	-121450	SH2B2
chr3	107623463	107623962	+	21660	LINC00636
chr14	69727787	69728286	+	1355	GALNT16
chr5	167799510	167800009	+	80694	WWC1
chr11	116942315	116942814	+	26567	SIK3
chr8	19134953	19135452	+	-32170	LOC100128993
chr4	148460368	148460867	+	58548	EDNRA
chr2	237581177	237581676	+	103046	ACKR3
chr4	114510062	114510561	+	172772	CAMK2D
chr22	30658032	30658531	+	3525	OSM
chr5	83707561	83708060	+	-27125	EDIL3
chr20	60802984	60803483	+	-7910	HRH3
chr9	109583097	109583596	+	-42032	ZNF462
chr1	45974027	45974526	+	8420	MMACHC
chr8	60160693	60161192	+	129173	LOC100505501
chr22	37281524	37282023	+	-15288	NCF4-AS1
chr8	19588202	19588701	+	26143	CSGALNACT1
chrX	73500607	73501106	+	6188	MIR545
chr15	101623750	101624249	+	-164511	LOC101927751
chr6	139773546	139774045	+	21938	LINC01625
chr2	119877272	119877771	+	38950	C1QL2
chr14	91096713	91097212	+	-12011	LOC101928909
chr14	77006691	77007190	+	169250	ESRRB
chr5	86607546	86608045	+	11650	LOC644285
chr6	12033960	12034913	+	21712	HIVEP1
chr8	129354871	129355370	+	192758	MIR1208
chr7	135368469	135368968	+	21497	STMP1
chr7	48008999	48009498	+	9974	HUS1
chr2	13254476	13255282	+	-107741	LOC100506474
chr4	170746506	170747005	+	-67662	HPF1
chr15	98304272	98304771	+	113138	LINC00923
chr4	94749464	94749963	+	-365	ATOH1
chr6	143236311	143236810	+	29778	HIVEP2
chr1	232436961	232437460	+	214144	SIPA1L2
chr2	118932657	118933156	+	11056	LOC100506797
chr5	126339478	126339977	+	26773	MARCH3
chr15	60903806	60904305	+	15674	RORA
chr7	143216517	143217016	+	-7662	OR10AC1
chr2	64092257	64092756	+	23492	UGP2
chr17	39077227	39077726	+	16419	KRT23
chr5	31343989	31344488	+	150476	CDH6
chr2	149897951	149898450	+	3219	LYPD6B
chrX	107121274	107121773	+	52439	MID2
chr9	134876854	134877353	+	78171	MED27
chr2	24499161	24499660	+	83987	ITSN2
chr14	100276148	100276647	+	16652	EML1
chr20	39798290	39798789	+	876	MIR6871
chr5	171367239	171367738	+	66389	FBXW11
chr16	58235049	58235548	+	-3474	CSNK2A2
chr5	53843745	53844244	+	30401	SNX18
chr11	129261606	129262105	+	15974	BARX2
chr9	102127077	102127971	+	10015	NAMA
chr2	158956206	158956705	+	-1927	UPP2
chr10	29887898	29888397	+	3128	MIR938
chr11	78562896	78563395	+	-277236	NARS2
chr4	166265556	166266055	+	16987	MSMO1
chr15	58578727	58579226	+	-145199	LIPC
chr13	111747588	111748087	+	-348	LINC00368
chr16	25290766	25291265	+	-22160	ZKSCAN2
chr17	20755142	20755641	+	-16355	CCDC144NL-AS1
chr2	216489123	216489622	+	-93394	LINC01614
chr12	107779351	107779850	+	65235	BTBD11
chr19	1787026	1787525	+	24961	ATP8B3
chr3	58635349	58635848	+	16963	FAM3D
chr15	56308316	56308815	+	-22621	NEDD4
chr9	112492471	112492970	+	-49857	PALM2
chr4	99532039	99532538	+	47524	TSPAN5
chr12	70385143	70385642	+	166289	MYRFL
chr3	61597770	61598269	+	50776	PTPRG
chr2	221970902	221971401	+	465927	EPHA4
chrX	154997074	154997573	+	-74	SPRY3
chr9	92066703	92067202	+	27659	SEMA4D
chr2	87048919	87049418	+	-13649	CD8A
chr7	105688494	105688993	+	64048	SYPL1
chr12	117845859	117846358	+	-46501	NOS1
chr1	223537548	223538047	+	-253	SUSD4
chr13	95364972	95365471	+	251	SOX21-AS1
chr12	117030411	117030910	+	33474	MAP1LC3B2
chr21	35549570	35550069	+	-3159	LINC00310
chr6	43756044	43756543	+	16571	VEGFA
chr3	14242823	14243322	+	22844	LSM3
chr18	21483891	21484390	+	31156	LAMA3
chr2	56170570	56171069	+	-19521	EFEMP1
chr1	184899004	184899503	+	44465	FAM129A
chr16	51972725	51973224	+	134873	C16orf97
chr14	99392442	99392941	+	214741	C14orf177
chr1	62660263	62660762	+	38	L1TD1
chr20	38454104	38454603	+	-178750	LINC01370
chr11	12500250	12500749	+	101381	PARVA
chr21	9907974	9908473	+	60371	TEKT4P2
chr20	23186224	23186723	+	-73200	LINC00656
chr18	61345009	61345508	+	-16061	SERPINB3
chr8	63952201	63952700	+	-840	GGH
chr1	116070295	116070794	+	-114030	VANGL1
chr6	167069118	167069617	+	-28602	RPS6KA2
chr22	47112844	47113343	+	21059	CERK
chr11	92440279	92440778	+	208266	LOC105369431
chr12	92937698	92938550	+	77669	LINC02397
chr9	91059972	91060471	+	56924	SPIN1
chr13	28882085	28882584	+	-169023	PAN3-AS1
chr7	30317984	30318483	+	-5690	ZNRF2
chr3	169263278	169263777	+	97872	LOC105374205
chr15	80851236	80851735	+	3800	LOC101929586
chr3	153899176	153899675	+	60276	ARHGEF26
chr9	115444527	115445026	+	35653	INIP
chr2	206990580	206991079	+	-9533	GCSHP3
chr16	4655280	4655779	+	9398	UBALD1
chr2	237624294	237624793	+	146163	ACKR3
chr15	101382592	101383091	+	-37056	ALDH1A3
chr12	47674323	47674822	+	26610	LOC105369747
chr14	34825354	34825853	+	105865	SPTSSA
chr16	14274204	14274703	+	109282	MKL2
chr1	86038169	86038668	+	5628	DDAH1
chr16	22558436	22558935	+	1666	LOC653786
chr12	57328009	57328508	+	-69	SDR9C7
chr8	18708885	18709384	+	-42729	PSD3
chr3	58633400	58633899	+	18912	FAM3D
chr2	99386170	99386669	+	1942	LOC101927070
chr15	101921950	101922449	+	47557	PCSK6-AS1
chr18	32288992	32289491	+	-955	DTNA
chrX	68539159	68539658	+	140008	LINC00269
chr1	211886532	211887031	+	37677	LOC91548
chr6	168333010	168333509	+	44360	HGC6.3
chr1	60062160	60062659	+	81108	FGGY
chr7	40855004	40855503	+	164284	LINC01450
chr5	64011093	64011592	+	25207	SHISAL2B
chr16	65999512	66000011	+	-389558	LINC00922
chr1	27297278	27297777	+	-10626	KDF1
chr13	43069350	43069849	+	-67273	TNFSF11
chr1	221931766	221932265	+	-16497	DUSP10
chr9	80049535	80050034	+	-12781	GNA14-AS1
chr7	81288204	81288703	+	32269	LOC100128317
chr20	23205958	23206457	+	-92934	LINC00656
chr6	119815017	119815516	+	-2799	LOC285762
chr4	153910685	153911184	+	46799	FHDC1
chr8	102435889	102436388	+	55017	NACAP1
chr1	61914584	61915083	+	-195643	NFIA-AS1
chr12	69291457	69291956	+	35273	CPM
chr2	46658889	46659388	+	2809	LINC02583
chr17	60980154	60980653	+	-41173	MIR633
chr13	95710839	95711338	+	98793	LINC00557
chr5	180266887	180267386	+	-8518	HEIH
chr11	129775232	129775731	+	-9991	NFRKB
chr18	43253556	43254055	+	-50283	SLC14A1
chr3	155029831	155030330	+	-18591	DWORF
chr12	105974045	105974914	+	-123502	CASC18
chr2	160934353	160934852	+	-15476	PLA2R1
chr3	121698510	121699009	+	42368	ILDR1
chr1	241773327	241773826	+	25656	CHML
chr11	28639892	28640391	+	-141046	MIR8068
chr16	47765027	47765526	+	-127216	LINC02133
chr16	65541794	65542293	+	68160	LINC00922
chr22	33434175	33434674	+	19953	SYN3
chr1	184601769	184602268	+	122023	EDEM3
chr1	32739313	32739812	+	-150	LCK
chr12	51718670	51719169	+	-455	BIN2
chr14	77373025	77373524	+	-52707	LINC01629
chr1	184610136	184610635	+	113656	EDEM3
chr8	30594770	30595269	+	-6663	UBXN8
chr4	79579108	79579607	+	12209	LINC01094
chr1	101469597	101470096	+	21516	DPH5
chr5	524559	525058	+	-259	SLC9A3
chr2	10930217	10930716	+	22499	PDIA6
chr1	60418199	60418698	+	-25978	CYP2J2
chr17	14825246	14825745	+	-92627	LOC101928475
chr1	223486291	223486790	+	51004	SUSD4
chr9	131023213	131023712	+	-14196	SWI5
chr5	176843337	176843836	+	-7009	F12
chr10	8154134	8154633	+	57716	GATA3
chr2	206426102	206426601	+	-120873	NRP2
chr18	6781806	6782305	+	-52194	LOC101927168
chr7	54866305	54866804	+	39548	LOC100996654
chr8	61984273	61984772	+	-104215	LOC100130298
chr21	35915220	35915719	+	-16161	RCAN1
chr13	106657292	106657791	+	298362	LINC00343
chr12	87884916	87885415	+	160649	LOC105369879
chr12	87855363	87855862	+	131096	LOC105369879
chr9	96091861	96092360	+	16586	C9orf129
chr4	57553385	57553884	+	-5762	HOPX
chr11	95002632	95003131	+	-37176	SESN3
chr17	30880848	30881347	+	66992	CDK5R1
chr13	74103866	74104365	+	-34266	LINC00392
chr2	85980721	85981220	+	61	ATOH8
chr12	50742924	50743423	+	47232	FAM186A
chr3	10231223	10231722	+	24909	IRAK2
chr8	78981731	78982230	+	-446356	PKIA
chr6	53702698	53703197	+	43169	LRRC1
chr12	92324861	92325360	+	210379	LINC01619
chr9	114636641	114637140	+	-22156	UGCG
chr13	101200020	101200519	+	-14213	GGACT
chrX	2984564	2985063	+	-27	ARSF
chr1	154548527	154549026	+	8519	CHRNB2
chr3	127894009	127894508	+	-21501	RUVBL1
chr18	19928640	19929139	+	68989	CTAGE1
chr3	59630053	59630552	+	13921	LOC339902
chr3	169101505	169102004	+	-63901	LOC105374205
chr18	77286041	77286540	+	-52992	LOC284240
chr1	56382225	56382724	+	28162	LINC01753
chr3	49694846	49695345	+	-16340	APEH
chr6	18654991	18655490	+	83225	MIR548A1
chr2	119292939	119293438	+	67354	LOC101927709
chr17	34997771	34998270	+	39995	MRM1
chr2	227264146	227264645	+	256885	LOC646736
chr2	214505655	214506154	+	-116887	MIR4438
chr17	73733366	73733865	+	12839	ITGB4
chr4	14882903	14883402	+	6641	LINC00504
chr15	48601858	48602357	+	-21185	DUT
chr2	230566407	230566906	+	12630	DNER
chr1	110432742	110433620	+	-20052	CSF1
chr3	124101866	124102365	+	8936	MIR6083
chr5	78816919	78817418	+	-7509	HOMER1
chr2	3176248	3176747	+	-46699	LINC01250
chr5	2023281	2023780	+	136085	CTD-2194D22.4
chr1	120596599	120597098	+	15469	NOTCH2
chr5	128988003	128988502	+	-95632	KIAA1024L
chr19	56784910	56785409	+	1021	EDDM13
chr1	151436450	151436949	+	-4758	POGZ
chr20	6561179	6561678	+	154049	CASC20
chr7	1759787	1760286	+	11238	ELFN1
chr2	26395251	26395750	+	-460	GAREM2
chr9	20580613	20581112	+	41124	MLLT3
chr15	92684940	92685439	+	-251928	ST8SIA2
chr2	119400846	119401345	+	-40553	LOC101927709
chrX	21211231	21211730	+	-180936	CNKSR2
chr3	182655027	182655526	+	43113	DCUN1D1
chr17	16153919	16154418	+	-31160	MIR1288
chr16	67782672	67783171	+	-29648	GFOD2
chr14	55815449	55815948	+	62878	ATG14
chr11	8276879	8277378	+	8297	LMO1
chr22	28739919	28740418	+	-115689	MIR5739
chr3	50540820	50541319	+	-41	CACNA2D2
chr2	87777500	87777999	+	8280	CYTOR
chr20	58777113	58777612	+	63814	MIR646HG
chr3	128062382	128062881	+	-119806	DNAJB8-AS1
chr3	78417662	78418161	+	-319797	LINC02077
chr6	37726371	37727368	+	-60438	ZFAND3
chr2	218058136	218058635	+	-89071	DIRC3-AS1
chr2	181625882	181626381	+	69300	SCHLAP1
chr3	24263759	24264258	+	71193	LOC101927854
chr2	161485242	161485741	+	-135173	RBMS1
chr1	62566239	62566738	+	-21960	MIR3116-2
chr5	173235360	173235859	+	-17664	LINC01485
chr22	48261272	48261771	+	234098	LOC284930
chr17	72595634	72596133	+	-7461	CD300LD
chr20	18816465	18816964	+	-5867	C20orf78
chr2	209989996	209990495	+	-298526	MAP2
chr8	10500980	10501479	+	11388	RP1L1
chr18	2191323	2191822	+	379930	METTL4
chr2	152763091	152763590	+	65226	CACNB4
chr13	100607927	100608426	+	1243	LOC101927437
chr11	129482090	129482589	+	4825	LINC01395
chr5	71330267	71330766	+	-72579	MAP1B
chr7	109265577	109266076	+	334444	EIF3IP1
chr2	239997478	239997977	+	-7117	MIR4440
chr2	172287465	172287964	+	2905	METTL8
chr8	12603626	12604125	+	9076	LONRF1
chr13	46537079	46537578	+	89585	ZC3H13
chr4	76980855	76981354	+	-14744	ART3
chr7	106229344	106229843	+	72041	CCDC71L
chr11	34791613	34792112	+	137851	EHF
chr3	56988117	56988616	+	14298	ARHGEF3-AS1
chr7	77110938	77111437	+	-55586	PTPN12
chr10	5323997	5324496	+	-11047	LINC02561
chr5	173938699	173939198	+	175591	LINC01411
chr16	1954492	1954991	+	13583	HS3ST6
chr1	120239415	120239914	+	-14755	PHGDH
chr11	108816063	108816562	+	280560	DDX10
chr2	21028062	21028561	+	-5421	LDAH
chr1	172535398	172535897	+	33389	SUCO
chr11	85532627	85533126	+	-10674	SYTL2
chr2	215082264	215082763	+	-193779	VWC2L
chr5	109485824	109486323	+	267190	LINC01848
chr3	195638714	195639213	+	-3083	TNK2
chr3	69258543	69259042	+	-87046	LMOD3
chr6	15370884	15371383	+	122047	JARID2
chr7	70195657	70196156	+	-401617	GALNT17
chr13	100721520	100722019	+	19428	LOC105370333
chr22	29697051	29697550	+	-5685	GAS2L1
chr4	147063012	147063511	+	-20196	LINC01095
chr16	86600646	86601145	+	38	FOXC2
chr12	130564736	130565235	+	9105	LINC02419
chr5	166405782	166406281	+	-52656	LINC01947
chr12	46553944	46554443	+	106085	SLC38A1
chr2	206543369	206543868	+	-3606	NRP2
chr10	125627603	125628102	+	23648	CPXM2
chrX	68197988	68198487	+	149397	EFNB1
chr7	150037360	150037859	+	1154	RARRES2
chr11	72499210	72499709	+	4884	MIR4692
chr16	79677480	79677979	+	-43107	MAF
chr5	173281060	173281559	+	-34022	CPEB4
chr8	131524359	131524858	+	-68702	ASAP1
chr4	38566838	38567337	+	1463	LINC02278
chr5	41858037	41858536	+	-11846	OXCT1-AS1
chr14	20824557	20825056	+	13033	PARP2
chr18	21248687	21249186	+	-6087	ANKRD29
chr11	63626032	63626531	+	19881	MARK2
chr3	192948947	192949446	+	-9721	HRASLS
chr1	36724162	36724661	+	34394	THRAP3
chr3	100659871	100660370	+	52214	ABI3BP
chrX	109485540	109486039	+	-17501	SNORD96B
chr3	158518078	158518577	+	-1388	MFSD1
chr11	122364789	122365288	+	-71459	MIR100HG
chr5	13662666	13663165	+	281674	DNAH5
chr2	65137226	65138086	+	21925	LINC02245
chr22	42643527	42644026	+	-21983	OGFRP1
chr8	96123237	96123736	+	-22463	PLEKHF2
chr15	43340730	43341229	+	57307	UBR1
chr6	37947250	37947749	+	160192	ZFAND3
chr1	170662264	170662763	+	29200	PRRX1
chr16	85626198	85626697	+	-18582	GSE1
chr17	27706424	27706923	+	-11007	MIR4523
chr10	9080254	9080753	+	140551	LOC105755953
chr1	113543128	113543627	+	44340	SLC16A1-AS1
chr18	58642591	58643090	+	-357975	CDH20
chr22	25098977	25099476	+	-44112	POM121L10P
chr8	75250325	75250824	+	-12044	GDAP1
chr4	150656923	150657422	+	-342254	DCLK2
chr2	60109918	60110417	+	500004	MIR4432HG
chr11	111667756	111668255	+	-30836	PPP2R1B
chr13	43148286	43148785	+	244	TNFSF11
chr1	23181007	23181506	+	8463	MIR4253
chr3	181285413	181285912	+	-42460	SOX2-OT
chr8	26281430	26281929	+	33773	BNIP3L
chr4	70639088	70639587	+	-12907	SULT1B1
chr10	79939940	79940439	+	-68193	LINC00856
chr11	67726156	67726655	+	45190	UNC93B1
chr3	78451814	78452313	+	-353949	LINC02077
chr14	99794105	99794604	+	-56304	BCL11B
chr2	151044575	151045074	+	68697	LINC01817
chr14	32818493	32818992	+	20263	AKAP6
chr12	125336743	125337242	+	11527	SCARB1
chr12	89637427	89637926	+	108960	DUSP6
chr6	155804927	155805426	+	-28139	NOX3
chr18	59662825	59663324	+	-102770	RNF152
chr6	151003084	151003583	+	-1406	PLEKHG1
chr10	82171381	82171880	+	-1945	FAM213A
chrX	19858975	19859474	+	-7955	SH3KBP1
chr2	191370668	191371167	+	28551	NEMP2
chr17	60245982	60246481	+	-103588	MED13
chr4	141226159	141226658	+	-38189	SCOC
chr5	106965855	106966354	+	40492	EFNA5
chr20	44098900	44099399	+	755	WFDC2
chr4	186833881	186834380	+	43740	SORBS2
chr20	21086576	21087075	+	174	LINC00237
chr10	124605285	124605784	+	157	CUZD1
chr11	130802189	130802688	+	-16056	SNX19
chr2	161014379	161014878	+	42196	ITGB6
chr11	17517871	17518370	+	-19728	ABCC8
chr12	114507244	114507743	+	-103317	RBM19
chr15	100638907	100639406	+	243054	ADAMTS17
chr22	30971156	30971655	+	-831	GAL3ST1
chr4	57503267	57503766	+	19172	HOPX
chr10	9341886	9342385	+	-4579	LOC101928272
chr9	109648895	109649394	+	23766	ZNF462
chr3	138571672	138572171	+	90941	LINC01391
chr9	89891737	89892692	+	128655	C9orf170
chr5	57228532	57229031	+	-33792	LINC02225
chr4	149147456	149147955	+	215967	NR3C2
chr4	84655664	84656163	+	198443	GPAT3
chr11	2833525	2834024	+	49025	KCNQ1-AS1
chrX	109446574	109447073	+	21465	SNORD96B
chr6	33638221	33638720	+	-27435	MIR3934
chr20	4885114	4885613	+	-81072	RASSF2
chr11	129484027	129484526	+	2888	LINC01395
chr3	55095607	55096106	+	-94741	LRTM1
chr17	77892937	77893436	+	30	LINC01978
chr22	22271574	22272073	+	-20786	LOC100286925
chr22	29214393	29214892	+	-18082	XBP1
chr6	72077363	72077862	+	9122	MIR30C2
chr2	39133227	39133726	+	-13028	ARHGEF33
chr3	11296525	11297024	+	2389	HRH1
chr1	94138607	94139106	+	8070	BCAR3
chr7	55237551	55238050	+	18842	EGFR-AS1
chr3	140276853	140277352	+	-49471	CLSTN2-AS1
chr2	153925728	153926227	+	350826	ARL6IP6
chr5	1889834	1890333	+	2638	CTD-2194D22.4
chr9	97182288	97182787	+	45704	MFSD14B
chr13	105871680	105872179	+	-246287	DAOA
chr2	147934964	147935463	+	590588	PABPC1P2
chr7	39927771	39928270	+	-61939	CDK13
chr8	124585299	124585798	+	-32055	FBXO32
chr20	12957845	12958344	+	-24927	LINC01722
chr8	129440274	129440773	+	136402	LINC00824
chr20	43805610	43806109	+	2319	PI3
chr4	104640428	104640927	+	296	TACR3
chr15	89573529	89574028	+	-57603	ABHD2
chr12	56964915	56965414	+	49555	RBMS2
chr3	62130705	62131204	+	173668	PTPRG-AS1
chr6	139515860	139516359	+	59860	HECA
chr13	84991960	84992459	+	277472	LINC00333
chr10	121965105	121965604	+	247329	MIR4682
chr7	102733875	102734374	+	18796	ARMC10
chr2	217466292	217466791	+	5120	LINC01280
chr1	246231930	246232429	+	348535	SMYD3
chr16	23125799	23126298	+	34543	USP31
chr19	11130411	11130910	+	35832	SMARCA4
chr3	186038535	186039034	+	41239	DGKG
chr20	5624534	5625033	+	-33111	GPCPD1
chr11	93140951	93141450	+	77317	DEUP1
chr13	99521915	99522414	+	37826	DOCK9-AS1
chr1	171236418	171236917	+	9605	FMO1
chr5	66563743	66564242	+	-71375	CD180
chr1	10784090	10784589	+	72394	CASZ1
chr6	37775740	37776239	+	-11318	ZFAND3
chr13	94102526	94103025	+	223714	GPC6
chr3	157155416	157155915	+	1085	PTX3
chr1	191578384	191578883	+	-381005	LINC01680
chrX	31231011	31231510	+	53764	DMD
chr3	121380171	121380670	+	-625	HCLS1
chr3	10922328	10922827	+	64692	SLC6A11
chr9	38628886	38629385	+	8050	FAM201A
chr20	18027518	18028017	+	10759	OVOL2
chr5	153367160	153367659	+	51089	FAM114A2
chr11	6322303	6322802	+	19188	CAVIN3
chr12	110700497	110700996	+	-18286	ATP2A2
chr1	95028377	95028876	+	-21213	F3
chr21	17059416	17059915	+	-42588	USP25
chr16	17131316	17131815	+	-96796	LOC102723692
chr2	240066510	240067009	+	50394	MGC16025
chr4	8171935	8172434	+	-11625	ABLIM2
chr12	114917556	114918055	+	-71558	TBX5
chr2	10533642	10534141	+	25001	HPCAL1
chr12	31271212	31271711	+	-44680	DDX11-AS1
chr5	7903215	7903714	+	34247	MTRR
chr3	40140805	40141304	+	-448	MYRIP
chr1	92366028	92366527	+	5282	TGFBR3
chr4	972783	973282	+	-5684	DGKQ
chr1	62632273	62632772	+	-27952	L1TD1
chr13	44772898	44773397	+	-2811	MIR8079
chr13	44740049	44740548	+	-4905	SMIM2
chr21	28111438	28111937	+	106041	ADAMTS1
chr15	58331765	58332751	+	-25165	LOC283665
chr9	140917504	140918003	+	21770	LOC101928786
chr18	61431114	61431613	+	11082	SERPINB7
chr1	59268528	59269027	+	17954	LINC01135
chr12	89259273	89259772	+	153947	LINC02458
chr3	165157442	165157941	+	232943	LINC01322
chr1	232266518	232267017	+	205187	DISC1-IT1
chr17	72884601	72885100	+	5059	FADS6
chr9	95902124	95902623	+	-5803	NINJ1
chr13	47259136	47259635	+	111982	ESD
chr1	22326088	22326587	+	-1812	CELA3A
chr3	56649257	56649756	+	48568	FAM208A
chr4	6310852	6311351	+	39524	WFS1
chr2	205628803	205629302	+	218536	PARD3B
chr2	83244527	83245026	+	160849	DHFRP3
chr7	49918195	49918694	+	103515	VWC2
chr4	173907193	173907692	+	-182462	GALNT7
chr11	86269191	86269690	+	113800	ME3
chr13	111892026	111892525	+	-1217	ARHGEF7
chr5	167326417	167326916	+	144725	TENM2
chr13	113943134	113943633	+	-8086	LAMP1
chr17	44978582	44979081	+	-21652	GOSR2
chr10	94302718	94303217	+	30296	IDE
chr7	6055361	6055860	+	-898	SNORA80D
chr5	22679785	22680284	+	173697	CDH12
chr1	221794021	221794520	+	115972	DUSP10
chr1	111217053	111217552	+	353	KCNA3
chr7	40381368	40381867	+	207042	SUGCT
chr6	152957764	152958263	+	-27	SYNE1
chr6	16045438	16045937	+	-83630	MYLIP
chr7	36158860	36159359	+	24189	LOC101928618
chr7	5383666	5384165	+	61354	SLC29A4
chr2	138194928	138195427	+	490325	LOC101928273
chr21	30617424	30617923	+	51858	LINC00189
chr3	122688962	122689461	+	5770	SEMA5B
chr16	68758659	68759158	+	-12285	CDH1
chr16	50746341	50746840	+	13329	NOD2
chr12	104949267	104949766	+	-35895	MIR3922
chr19	50278910	50279409	+	8979	AP2A1
chr7	121388530	121389029	+	-124380	PTPRZ1
chr4	166707190	166707689	+	-43216	LOC101928131
chr10	12254409	12254908	+	-16515	NUDT5
chr5	34487357	34487856	+	-168827	RAI14
chr2	72179912	72180411	+	194830	CYP26B1
chr11	72453167	72453666	+	10018	ARAP1
chr10	79613629	79614128	+	72470	DLG5
chr21	27204749	27205248	+	-97033	ATP5PF
chr13	47116045	47116544	+	-11002	LRCH1
chr4	11704513	11705012	+	66330	LINC02360
chr10	99275360	99275859	+	16970	UBTD1
chr18	4789444	4789943	+	-291488	LINC01892
chr20	14691553	14692052	+	156772	MACROD2-IT1
chr5	1480037	1480536	+	30685	MIR6075
chr15	62853326	62853825	+	83805	MGC15885
chr9	90881331	90881830	+	-121717	SPIN1
chr13	41178206	41178705	+	62279	FOXO1
chr1	177953895	177954394	+	-706	SEC16B
chr5	145219605	145220104	+	-4922	PRELID2
chr21	15729067	15729566	+	26193	HSPA13
chr16	28118564	28119063	+	-43983	GSG1L
chr17	73736600	73737099	+	16073	ITGB4
chr15	58154925	58155424	+	151121	ALDH1A2
chr11	107657926	107658425	+	71739	SLC35F2
chr4	7679541	7680040	+	-76027	AFAP1-AS1
chr3	65479142	65479641	+	-400100	MAGI1-AS1
chr2	66102021	66102520	+	-442614	SPRED2
chr3	195364651	195365150	+	14130	LOC105374297
chr2	43073573	43074072	+	-54071	HAAO
chr14	89669619	89670118	+	213586	FOXN3
chr18	58520904	58521403	+	-479662	CDH20
chr10	7279647	7280146	+	-51150	SNORD129
chr6	132709364	132709863	+	13060	MOXD1
chr5	101930980	101931479	+	14157	LINC00492
chr8	38718082	38718581	+	-40422	PLEKHA2
chr21	37000451	37000950	+	-47638	LOC100506403
chr2	214040535	214041034	+	-8350	LINC01953
chr3	187087770	187088269	+	1851	RTP4
chr6	84019015	84019514	+	-115609	PGM3
chr15	58242439	58242938	+	63607	ALDH1A2
chr1	226061124	226061623	+	9047	TMEM63A
chr2	8742867	8743366	+	-19194	LINC01814
chr10	54655482	54655981	+	-124271	MBL2
chr10	98059589	98060088	+	-4247	DNTT
chr2	113422970	113423469	+	19785	SLC20A1
chr19	41892287	41892786	+	9367	TMEM91
chr6	111561627	111562126	+	-18606	MFSD4B
chr1	170671175	170671674	+	38111	PRRX1
chrX	123762416	123762915	+	282533	SH2D1A
chr14	50846013	50846512	+	16380	CDKL1
chr15	83589863	83590362	+	31364	HOMER2
chr12	121485154	121485653	+	-8358	OASL
chr14	91145172	91145671	+	-18256	LOC105370622
chr1	51801577	51802076	+	-5590	TTC39A
chr20	49975877	49976376	+	93388	MIR3194
chr10	112377122	112377621	+	-26784	RBM20
chr5	78874653	78875152	+	-33338	TENT2
chr11	95855839	95856338	+	-198717	MTMR2
chr3	138649441	138649940	+	13172	LINC01391
chr17	12877144	12877643	+	43988	ELAC2
chr1	119901284	119901783	+	-9866	HAO2
chr22	27364741	27365240	+	65735	LINC01422
chr12	53127799	53128298	+	-30801	KRT77
chr1	5952252	5952751	+	-29700	MIR4689
chr4	40334908	40335407	+	-2189	CHRNA9
chr3	156819213	156819712	+	11792	LINC00881
chr6	131893981	131894480	+	-114	ARG1
chrX	39716941	39717440	+	196720	MIR3937
chr16	84938920	84939419	+	85582	CRISPLD2
chr5	169930898	169931397	+	107	KCNIP1
chr1	32098360	32098859	+	11609	PEF1
chr20	46768126	46768625	+	-149514	LINC01522
chr2	221362794	221363293	+	-591757	MIR4268
chr12	31540236	31540735	+	-18250	LINC02387
chr16	168780	169279	+	19668	NPRL3
chr2	70210435	70210934	+	-21287	ASPRV1
chr3	104265135	104265634	+	-319279	MIR548A3
chr8	110632800	110633299	+	-12758	SYBU
chrX	107121843	107122342	+	53008	MID2
chr5	132671768	132672267	+	91381	MIR1289-2
chr17	55113283	55113782	+	-9307	RNF126P1
chr9	124281237	124281736	+	-19180	GGTA1P
chr10	80691592	80692091	+	135364	ZMIZ1-AS1
chr1	46640132	46640631	+	192	PIK3R3
chr17	66598362	66598861	+	-1516	FAM20A
chr6	84743253	84743752	+	124	MRAP2
chr2	3751083	3751582	+	150	DCDC2C
chr4	125358955	125359454	+	120385	LINC02516
chr9	95354800	95355299	+	-7490	CENPP
chr2	220539863	220540362	+	47820	SLC4A3
chr10	77012997	77013765	+	-17557	COMTD1
chr2	228608953	228609452	+	-26457	SLC19A3
chr16	4410646	4411145	+	-9495	PAM16
chr5	86602040	86602539	+	17156	LOC644285
chr10	105571739	105572238	+	43176	SH3PXD2A
chr12	120531794	120532293	+	22600	RAB35
chr6	56101806	56102305	+	10323	COL21A1
chr6	88044297	88044796	+	-5550	GJB7
chr14	23103342	23103841	+	158	OR6J1
chr3	23150091	23150590	+	93729	UBE2E2-AS1
chr2	62766933	62767432	+	-33578	TMEM17
chr11	69517947	69518446	+	910	FGF19
chr2	124877988	124878487	+	95373	CNTNAP5
chr2	11013807	11014306	+	-4337	LINC01954
chr1	117434009	117434508	+	-18287	PTGFRN
chrX	68412111	68412610	+	12960	LINC00269
chr8	37447989	37448869	+	-69525	LINC01605
chr11	26215206	26215705	+	4785	ANO3
chr12	89965195	89965694	+	-45405	POC1B
chr3	64184176	64184675	+	11205	PRICKLE2-AS3
chr10	126256969	126257468	+	106877	LHPP
chr6	97355364	97355863	+	9654	KLHL32
chr4	7213779	7214761	+	19896	SORCS2
chr19	19372224	19372723	+	1123	HAPLN4
chr14	87206079	87206578	+	-165794	LINC01148
chr2	229586959	229587458	+	-111097	LINC01807
chr11	75282595	75283094	+	9743	SERPINH1
chr7	20460946	20461445	+	-89810	LOC101927811
chr6	1099574	1100073	+	1744	LINC01622
chr10	74030237	74030736	+	-3191	DDIT4
chr5	110104924	110105423	+	30500	SLC25A46
chr1	218541948	218542447	+	-23177	TGFB2-AS1
chr3	171671078	171671577	+	-52797	TMEM212-AS1
chr2	54078103	54078602	+	-2010	MIR3682
chr4	181383260	181383759	+	696793	LINC00290
chr4	87140059	87140558	+	99349	LOC101929064
chr11	42351449	42351948	+	-76458	LOC100507205
chr5	169926590	169927089	+	-4201	KCNIP1
chr20	49876390	49876889	+	192875	MIR3194
chr1	120587418	120587917	+	24650	NOTCH2
chr9	81474966	81475465	+	285366	LOC101927450
chr12	50161095	50161594	+	25752	TMBIM6
chr15	81456505	81457004	+	30166	CFAP161
chr9	14782627	14783126	+	-3345	FREM1
chr3	55670854	55671353	+	22394	ERC2-IT1
chr1	236704238	236704737	+	-16679	LGALS8-AS1
chr15	42316526	42317025	+	26126	PLA2G4E
chr1	233009006	233009505	+	68617	MAP10
chr15	52158289	52158788	+	36713	TMOD3
chr11	28561119	28561618	+	-62273	MIR8068
chrX	48693298	48693797	+	493	PCSK1N
chr17	20859170	20859669	+	17586	LOC339260
chr6	136832380	136832879	+	14722	MAP7
chr3	55765882	55766381	+	-72634	ERC2-IT1
chr2	28290891	28291390	+	71906	MIR4263
chrX	12437687	12438186	+	281351	FRMPD4
chr7	46149491	46149990	+	-188869	IGFBP3
chr6	125574995	125575494	+	48038	HDDC2
chrX	73468616	73469115	+	-30412	MIR374B
chr17	19899887	19900386	+	-12513	SPECC1
chr6	40351025	40351524	+	5198	TDRG1
chr3	136625664	136626163	+	-23404	NCK1
chr15	42304399	42304898	+	38253	PLA2G4E
chr16	89172083	89172582	+	12115	ACSF3
chr2	234121627	234122126	+	-38341	ATG16L1
chr8	8269157	8269656	+	-30062	PRAG1
chr4	32216809	32217308	+	-135602	LINC02353
chr5	35890633	35891132	+	33931	IL7R
chr5	9337968	9338467	+	-173228	SEMA5A-AS1
chr22	23982309	23982808	+	-8050	DRICH1
chrX	106692120	106692619	+	-73311	FRMPD3
chr1	15750581	15751080	+	-14108	CTRC
chr9	26174546	26175045	+	108122	LOC100506422
chr12	65230586	65231574	+	12728	TBC1D30
chr13	33307789	33308288	+	147474	PDS5B
chr17	43716576	43717075	+	17551	LINC02210-CRHR1
chr1	213123582	213124081	+	-31	VASH2
chr6	25972613	25973112	+	9945	TRIM38
chr22	46994057	46994556	+	-21993	GRAMD4
chr20	14175083	14175582	+	142981	FLRT3
chr10	12573344	12573843	+	-47159	MIR4480
chr7	126999001	126999500	+	33528	ZNF800
chr1	53416276	53416775	+	10539
chr6	36684206	36684705	+	18827	RAB44
chr16	67456604	67457103	+	-6456	ZDHHC1
chr14	64130387	64130886	+	-21995	WDR89
chr2	176972293	176972792	+	458	HOXD11
chrX	38909221	38910130	+	-246539	MID1IP1-AS1
chr12	106425848	106426347	+	107714	NUAK1
chr6	29783805	29784304	+	-10702	HLA-G
chr4	166266742	166267241	+	18173	MSMO1
chr9	92713207	92713706	+	-18242	LOC101927847
chr8	25932604	25933103	+	-30213	EBF2
chr1	156216966	156217465	+	693	PAQR6
chr15	70281948	70282447	+	89610	MIR629
chr6	18350422	18350921	+	-36910	RNF144B
chr14	77556313	77556812	+	-8016	CIPC
chr3	169027897	169028761	+	-137326	LOC105374205
chr1	159909335	159909834	+	5802	IGSF9
chr12	29067917	29068416	+	-233770	FAR2
chr1	58057466	58057965	+	-167122	DAB1
chr11	101585965	101586464	+	-131555	TRPC6
chr8	81607227	81607726	+	179540	ZNF704
chr6	3708879	3709378	+	43118	PXDC1
chr2	118670248	118670747	+	98242	DDX18
chr9	78571039	78571538	+	65728	PCSK5
chr8	123706214	123706713	+	-118	LINC01151
chr4	108273049	108273548	+	-315845	DKK2
chrX	121353545	121354044	+	848968	MIR3672
chr3	161138482	161138981	+	-5484	LINC02067
chr9	4364958	4365457	+	-65172	GLIS3
chr2	134473623	134474122	+	-147841	NCKAP5
chr5	36066514	36067013	+	260	UGT3A2
chr1	39302752	39303251	+	22494	RRAGC
chr10	104578856	104579355	+	18185	CYP17A1
chr3	169039152	169039651	+	-126254	LOC105374205
chr7	65771112	65771611	+	94034	LINC00174
chr4	111030789	111031288	+	88733	ELOVL6
chr2	224269279	224269778	+	197689	SCG2
chr1	176956122	176956621	+	42210	MIR488
chr6	88875587	88876086	+	-69	CNR1
chr2	54747009	54747508	+	-9101	RPL23AP32
chr11	22698844	22699343	+	2774	GAS2
chr12	23657524	23658023	+	79773	SOX5
chr2	46546128	46546627	+	21836	EPAS1
chr4	152376387	152376886	+	46268	FAM160A1
chr1	208715575	208716074	+	-186209	LINC01717
chr7	143953118	143953617	+	3354	OR2A7
chr13	66980171	66980670	+	188038	MIR4704
chr20	48856568	48857067	+	-27206	SMIM25
chr1	44232367	44232866	+	-39602	LOC101929592
chr3	11602792	11603291	+	7357	VGLL4
chr9	97960001	97960500	+	-111874	MIR3074
chr12	8413550	8414049	+	-18257	FAM86FP
chr12	104769119	104769618	+	71858	EID3
chr2	235178471	235178970	+	184519	LINC01891
chr11	82833085	82833584	+	-34803	PCF11
chr1	19991101	19991600	+	-430	HTR6
chr17	4292296	4292795	+	-22576	UBE2G1
chr10	23679707	23680206	+	-2378
chr12	15520464	15520963	+	45522	PTPRO
chr3	171372567	171373066	+	155468	PLD1
chr10	52118078	52118577	+	-109957	ASAH2
chr20	14240885	14241384	+	77179	FLRT3
chr19	46760053	46760552	+	27293	IGFL1
chr6	161055697	161056196	+	31461	LPA
chr1	64312882	64313381	+	73441	ROR1
chr18	3424191	3424690	+	11586	TGIF1
chr1	70114091	70114590	+	79903	LRRC7
chr1	245768976	245769475	+	-371406	KIF26B-AS1
chr15	94988937	94989436	+	90022	MCTP2
chr2	38323301	38323800	+	-20227	CYP1B1
chr10	70556357	70556856	+	-30688	STOX1
chr1	229361132	229361631	+	-45428	RAB4A
chr4	88999032	88999531	+	70482	PKD2
chr22	24940418	24940917	+	10608	GUCD1
chr21	17032033	17032532	+	-69971	USP25
chr12	21680621	21681120	+	11	SPX
chr10	123523963	123524462	+	163366	ATE1
chr2	175547208	175547707	+	170	WIPF1
chr18	61242861	61243360	+	-11424	SERPINB13
chr16	17453597	17454096	+	110892	XYLT1
chr2	160043430	160043929	+	333	MIR6888
chr4	48049832	48050331	+	31292	NIPAL1
chr4	84005153	84005652	+	25610	PLAC8
chr2	168934646	168935145	+	-137241	LOC105616981
chr9	976758	977257	+	39	DMRT3
chr2	114608336	114608835	+	-38926	ACTR3
chr8	125902448	125902947	+	-51553	LINC00964
chr3	184500058	184500557	+	-9364	LINC02069
chr6	155535016	155535515	+	-2832	TIAM2
chr20	34591893	34592392	+	35639	CNBD2
chr9	96050575	96051074	+	57872	C9orf129
chr3	100252025	100252524	+	40811	TMEM45A
chr1	54763531	54764030	+	61664	SSBP3-AS1
chr17	198773	199272	+	3611	RPH3AL
chr1	30845786	30846285	+	-335576	LINC01648
chr4	180979837	180980336	+	1100216	LINC00290
chr16	12191411	12191910	+	121069	SNX29
chr17	57415833	57416332	+	7029	YPEL2
chr13	22237291	22237790	+	-7675	FGF9
chr12	111127139	111127638	+	229	HVCN1
chr5	124276317	124276816	+	-95958	LOC101927421
chr17	59481245	59481744	+	4237	TBX2
chr10	121004717	121005216	+	37769	GRK5
chr5	133390248	133390747	+	-49673	VDAC1
chr15	52361716	52362215	+	43007	BCL2L10
chr10	98265102	98265601	+	8332	TLL2
chr14	21187941	21188440	+	-25909	EDDM3A
chrX	31237234	31237733	+	47541	DMD
chr14	85524466	85524965	+	-213561	SNORD3P3
chr5	71483311	71483810	+	8105	MAP1B
chr13	24160605	24161104	+	7368	TNFRSF19
chr11	121410836	121411745	+	88378	SORL1
chr3	159509881	159510380	+	-23729	IQCJ-SCHIP1-AS1
chr12	19240833	19241332	+	-41544	PLEKHA5
chr3	66096517	66097016	+	-22519	SLC25A26
chr6	138347445	138347944	+	-80757	LINC02528
chr9	38583708	38584207	+	36700	ANKRD18A
chr9	110839861	110840360	+	-588109	KLF4
chr18	56172441	56172940	+	-54306	MIR3591
chr11	47937899	47938398	+	-63962	PTPRJ
chr7	29579055	29579554	+	-24123	PRR15
chr2	237510464	237510963	+	32333	ACKR3
chr17	2047951	2048450	+	-56145	SMG6
chr9	110913425	110913924	+	-661673	KLF4
chr12	111257439	111257938	+	-27076	CCDC63
chr5	97367524	97368023	+	129170	LINC01846
chr15	45730564	45731063	+	5565	MIR147B
chr6	143703586	143704085	+	59979	ADAT2
chr1	54830853	54831352	+	40966	SSBP3
chr6	1630607	1631106	+	20175	FOXC1
chr8	10414367	10414866	+	31560	PRSS55
chr7	39930395	39930894	+	-59315	CDK13
chr22	42296982	42297481	+	283	MIR33A
chr1	87252513	87253012	+	82509	SH3GLB1
chr10	123484586	123485085	+	-126863	FGFR2
chr20	48210821	48211320	+	-26363	PTGIS
chr17	2043945	2044444	+	-52139	SMG6
chr5	78407919	78408418	+	564	BHMT
chr1	9920842	9921341	+	-36507	CLSTN1
chr22	46150603	46151102	+	-5552	MIR4762
[truncated: 17,788 more rows]
