# Supplementary material for: SPT6 promotes epidermal differentiation and blockade of an intestinal-like phenotype through control of transcriptional elongation
Source: Nat Commun. 2021 Feb 4;12:784. doi: 10.1038/s41467-021-21067-w (PMC7862286; doi:10.1038/s41467-021-21067-w)
Supplement: Supplementary file 12 — Supplementary Data 8 [file 41467_2021_21067_MOESM12_ESM.xlsx]

## Sheet: Sheet1
RT-qPCR Primers	Forward	Reverse
SPT6	ccgtgtccaccctgagac	catagccctgcctctcca
FLG	ggcaaatcctgaagaatcca	tgctttctgtgcttgtgtcc
LOR	CCGGTGGGAGCGTCAAGT	AGGAGCCGCCGCTAGAGAC
HOPX	accacgctgtgcctcatc	caatgcctgccatctcct
ABCA12	cccggttcaggatgacac	cacacccaaatcgctcct
DSG3	caggggcatctgtggaac	gccccacagtcacaggtc
OVOL1	GCTCCCGGCTTCAGTTA	GGGCTGTGGTGGGCAGAA
TGM1	tcagacgctggggagttc	ggtccgctcaccaatctg
GRHL1	acaacaaccgcagcaaca	cgcttgtgagagggaagc
SPT5	ggggtgatgttgcctctg	ccacctccaggtcaatgc
SSRP1	cccctcagcaatgtgtcc	tccgcctttgacaacaca
SPT16	tgccctgttcattggtga	taatgctgcccgagaacc
ELL	gcagcaagcccaagaaga	acgtggacgtgggaacac
ELL2	gcctccatggaaccttca	ggcgctttctttgtgcat
AFF1	atgcgttgccagtccatt	aggcattggggaaagagg
AFF4	actccgggacgagactcc	tcttcaggcctccacgag
HNF1A	cagggagggctgattgaa	cattccgccctattgcac
MUC2	cctctgcgggaacttcaa	agtgctcggcgtagttgg
LGR5	gcttgatggctggctgat	agcacggcactggagact
VIL1	cactggggctaggcttga	gccgtagtccccattgatt
FOXA1	tccagcctcctcaactgc	gctccgaggaggacatga
KRT1	TACCTCCACTAGAACCCAT	GCTGCAAGTTGTCAAGTT
KRT10	CGCCTGGCTTCCTACTTGG	CTGGCGCAGAGCTACCTCA
CDX2	cctcctccccagctcttc	ctttggcttccgcagtgt
CLDN3	tgctctgctgctcgtgtc	ggtggtggtgttggtggt
AGR2	ctagccgccgactcacac	gagggtctggggcagttt
TSPAN1	tgccacatgggaactgtg	tccacccaccaatggaag
EPCAM	aaggccaagcagtgcaac	tgaagtgcagtccgcaaa
CDHR2	gcttccaggcctacagca	acgccattgttccctgaa
L32	AGGCATTGACAACAGGGTTC	GTTGCACATCAGCAGCACTT
KRT80	aggcacagtccaggcaag	tgcaagcctcagcattga
PAF1	gggaccaggaggaggaga	ctaaggcggaccctggtt
P63 TSS	CCTGTCTGTCTCCTGGGTTT	CAACTTCCACCTGGACTCCT
P63 Exon 1	CAGATTCAGAACGGCTCCTC	CTGGGTAGTCGGTGTTGGAG
P63 Exon 6	TTGCCCCTCCTAGTCATTTG	CTGGGGTGGCTCATAAGGTA
P63 Intron 8	CGTGGCGCTAAATAGACCAT	ACACTCTTGGCCCTTTTGTG
P63 last exon	ACATGAAAGGTCCCCACAGA	CCAGAATGCATGGGAAGATT
ChIP-qPCR primers	Forward	Reverse
P63	AAAATGCTTGCAGGTGAGTG	ACTCTTCCTCTTGCGGTCTG
ABCA12	GTATTGCCCCATGACCCATA	GAAGGATGGCTTCCCTGTTT
TGM1	CATTCCCAAGTCAGGGAAGA	CCCAACACCAAGACTCTGCT
GRHL1	GGACAGGTGGACTTCTCCAG	AGAAAACGCCCGGACATC
DSG3	CCCACAAACAAGAACACAGG	AAGCGTGTCAGGTATCAAGC
HOPX	CTGCCACGTTGAAGGTTTTT	TCCACGGACCTAAATGAAGC
CDHR2	GGAGAACACAGAGGCTCAGG	ATGTGGCATCAAGTGCTTTG
EPCAM	GGCAAGCTGGTCTTGAACTC	GGGGATCCAAAATTACCTGA
HNF1A	TGCCTGTTCTGGACATTTCA	ACAACATGCATGAGCCTTGA
AGR2	TTCCCTGGGTTAAAGAGTTCC	CCCATCGTTTCAAAACCTCT
FOXA1	TGTGACCATAAAGGGAAGCA	CAATGGGGAGGTGTGAGTCT
KLF4	CGTACTCACCGCCATTGTC	ATAATCGCGCTCTTCTCCAG
siRNA sequences
SPT6-1	GAGCUGAGCUGUCGAUAUA
SPT6-2	GCCUAUUCCUUCAAGUAUU
SPT5	GAACUGGGCGAGUAUUACA
SPT16	GGUUUGGGAUGGGAAUUGA
SSRP1	CGUUGACUCUGAACAUGAA
ELL	GCUAAGGACGGCACGUGUA
ELL2	GAAAGCACCUCAAGCUGUU
AFF1	CCACAAAGCUUGAUGGUGA
AFF4	GGGAAUAGCUACACUGAUA
P63	CGACAGUCUUGUACAAUUU
PAF1	CUGUAGAAGAGACGUUGAA
