# Supplementary material for: SPT6 promotes epidermal differentiation and blockade of an intestinal-like phenotype through control of transcriptional elongation
Source: Nat Commun. 2021 Feb 4;12:784. doi: 10.1038/s41467-021-21067-w (PMC7862286; doi:10.1038/s41467-021-21067-w)
Supplement: Supplementary file 13 — Source Data [file 41467_2021_21067_MOESM13_ESM.xls]

## Sheet: Figure 2
Figure 2a
CTLi			SPT5i			SPT16i			SSRP1			SPT6-1			SPT6-2			ELL			ELL2			AFF1			AFF4
100	100	100	9.2	7.5	10	14	8.5	4.2	13	15.8	10.4	6.5	12.4	8.1	8	14	11.3	14.6	10.4	7.5	8.5	11.8	13	17	13	15.2	14.2	16.5	12
Figure 2c
	CTLi			SPT5i			SPT16i			SSRP1			SPT6-1			SPT6-2			ELL			ELL2			AFF1			AFF4
TGM1	100	100	100	85	92	100	104	96.9	88	100	93.8	90	4.2	5.9	2	7.5	5.3	3.1	99	102	105	82	108	92	104	95	84	90	98	102
Figure 2d
	CTLi			SPT5i			SPT16i			SSRP1			SPT6-1			SPT6-2			ELL			ELL2			AFF1			AFF4
GRHL1	100	100	100	102	110	84	105	108	100	90	95.2	92	24	15	26	18	21	15	81	88	91	106	100	103	93	98	100	105	102	90
Figure 2g
	CTL			SPT6-1i			SPT6-2i
%KI67 positive	30	25	22	2.6	1.5	0.5	1.8	3	1.3
Figure 2i
	CTL			SPT6-1i			SPT6-2i
Tissue Thickness	180	150	162	59	52	48	35	61	44
Figure 2j
	CTL			SPT6-1i			SPT6-2i
K1	100	100	100	0.51	1.2	0.8	4	1	2
K10	100	100	100	2	1.5	1.1	2.2	1.7	1.3
FLG	100	100	100	12	18	8	5.8	10.2	6.7
LOR	100	100	100	9	11.3	5	7	2.5	12.7
HOPX	100	100	100	10	13	12.2	15	5	8.44
ABCA12	100	100	100	24	20	18.6	25.4	22	27
DSG3	100	100	100	16	23.2	26.1	11	7.2	19
OVOL1	100	100	100	40	36	42	33	48	39

## Sheet: Figure 6g
					Figure 6g
Figure 6g					Western blot for SPT6					Figure 6g
Western blot for P63					Lane 1:CTLi					Western blot for Beta actin
Lane 1: MW ladder					Lane 2: SPT6-1i					Lane 1:CTLi
Lane 2:CTLi					Lane 3: SPT6-2i					Lane 2: SPT6-1i
Lane 3: SPT6-1i					Lane 4: P63i					Lane 3: SPT6-2i
Lane 4: SPT6-2i										Lane 4: P63i
Lane 5: P63i

## Sheet: Supplementary Figure 1
Supplementary Figure 1f
	Proliferation			Differentiation
% K1 positive	1	0	1.6	70	65	73

## Sheet: Supplementary Figure 4
Supplementary Figure 4a
	CTL			SPT6i
HNF1A	1	1	1	120	65	155
MUC2	1	1	1	9.5	6.2	7
LGR5	1	1	1	12	8.8	6.1
VIL1	1	1	1	5.2	11.6	7.4
FOXA1	1	1	1	110	140	125
CDX2	1	1	1	10	4	12
CLDN3	1	1	1	54	31	39
AGR2	1	1	1	41	36	42
TSPAN1	1	1	1	15	18.4	10.3
EPCAM	1	1	1	24	34.2	38
CDHR2	1	1	1	420	404	391
Supplementary Figure 4i
	CTL			P63i
HNF1A	1	1	1	41	58	35
MUC2	1	1	1	13.8	10	14.6
LGR5	1	1	1	38	21	18
VIL1	1	1	1	46	31	28
FOXA1	1	1	1	180	100	137
CDX2	1	1	1	18	45	29
CLDN3	1	1	1	21	34	25
AGR2	1	1	1	31	36	45
TSPAN1	1	1	1	20	22.8	25
EPCAM	1	1	1	36	44	48
CDHR2	1	1	1	58	39	38
Supplementary Figure 4h
	CTLi-P63ChIP			SPT6i-P63ChIP			CTLi-IGG	SPT6i-IGG
CDHR2	0.997	0.944	1.029	0.199	0.167	0.167	0	0
EPCAM	0.425	0.348	0.425	0.11	0.127	0.122	0.003	0
HNF1A	0.759	0.781	0.796	0.183	0.177	0.182	0.001	0
AGR2	0.169	0.17	0.152	0.044	0.041	0.039	0	0
FOXA1	1.17	1.09	1.19	0.12	0.14	0.18	0	0

## Sheet: Figure 4
Figure 4c
	CTL			PAF1i
KRT1	100	100	100	7	25	32
KRT10	100	100	100	25	19	10
FLG	100	100	100	12	34	28
LOR	100	100	100	2	15	5
HOPX	100	100	100	24	39	35
DSG3	100	100	100	10	28	20
LCE3D	100	100	100	15	4	18
KRT80	100	100	100	32	36	27
PAF1	100	100	100	5	8	14
Figure 4d
	PAF1 ChIP (% of input)
TP63	0.185	0.177	0.162
ABCA12	0.184	0.182	0.13
TGM1	0.337	0.407	0.303
GRHL1	0.286	0.226	0.204
DSG3	0.44	0.421	0.332
HOPX	0.269	0.33	0.238
Figure 4e
	ABCA12	GRHL1	DSG3	TGM1	KLF4	HOPX
CTLi-Pol2 ChIP-1	0.304	0.427	0.593	0.291	0.22	0.12
CTLi-Pol2 ChIP-2	0.383	0.435	0.723	0.404	0.23	0.12
PAFi-Pol2 ChIP-1	0.523	0.694	1.194	0.59	0.43	0.16
PAFi-Pol2 ChIP-2	0.619	0.75	1.283	0.649	0.45	0.18
	% of input	% of input	% of input	% of input	% of input	% of input

## Sheet: Figure 6f,i-j
Figure 6f
		CTLi				SPT6i
TSS	1	0.17	0.22		11.47	5.2	10.39
EXON1	1	1.03	0.99		0.65	0.77	0.82
EXON6	1	0.98	0.99		0.72	0.81	0.78
INTRON 8	1	1.27	1.06		0.81	0.66	0.91
Last exon	1	1	0.9		0.74	0.74	0.72
Figure 6i
	CTLi + LACZ overexpression				SPT6i + LACZ overexpression				SPT6i + P63 overexpression
AGR2	1	1.05	1	3.12	17.73	15.21	20.81	29.09	1.04	1.62	3.14	5.64
CDHR2	1	0.41	1	0.92	77.98	167.49	114.08	266.01	5.64	7.25	25.54	29.49
CDX2	1	1.01	1	2.23	6.2	5.42	4.32	5.13	0.32	0.6	0.66	0.63
CLDN3	1	1.44	1	2.5	42.73	52.62	9.13	26.94	4.94	6.12	3.13	3.55
EPCAM	1	1.14	1	3.25	36.55	56.57	24	34.23	12.05	12.84	5.65	9.12
FOXA1	1	1.41	1	9.7	20.5	41.08	19.81	43.61	1.23	1.83	3.08	4.21
HNF1A	1	1.17	1	0.15	122.53	242.04	34.49	48.24	4.62	7.43	1.28	4.29
LGR5	1	1.13	1	2.06	7.08	5.17	4.55	4.76	0.41	0.8	1.02	0.68
MUC2	1	1.18	1	2.53	6.34	6.19	4.34	6.57	0.28	0.7	0.78	0.88
TSPAN1	1	1.64	1	3.77	27.28	41.79	16.64	14.67	1.35	2.09	1.28	2.39
VIL1	1	0.86	1	1.68	5.55	4.77	3.41	4.53	0.34	0.63	0.69	0.69
Figure 6j
	CTLi + LACZ			SPT6i + LACZ			SPT6i + P63 overexpression
TGM1	1	0.71	1	0.27	0.08	0.56	0.32	0.52	0.38
LCE3D	1	0.61	1	0.08	0.02	0.03	0.14	0.07	0.09
IVL	1	1.14	1	0.28	0.18	0.9	0.13	0.2	0.18
HOPX	1	0.82	1	0.08	0.02	0.16	0.14	0.12	0.2
SPRR1A	1	1.05	1	0.11	0.04	0.27	0.15	0.2	0.22
KRT80	1	0.87	1	0.23	0.26	0.42	0.16	0.14	0.21
K10	1	0.38	1	0.29	0.07	0.19	0.15	0.05	0.13
FLG	1	0.23	1	0.12	0.08	0.07	0.06	0.04	0.05

## Sheet: Supplementary Figure 3
Supplementary Figure 3d
	CTLi-SPT6ChIP			SPT6i-SPT6ChIP			CTLi-IGG	SPT6i-IGG
TP63	0.046	0.083	0.049	0.004	0.002	0.004	0.001	0
ABCA12	0.023	0.029	0.02	0.013	0.012	0.005	0	0.001
TGM1	0.044	0.039	0.047	0.006	0.006	0.002	0.003	0
GRHL1	0.046	0.035	0.033	0.008	0.02	0.022	0.004	0
DSG3	0.085	0.102	0.084	0.008	0.007	0.009	0.006	0
HOPX	0.047	0.033	0.036	0.01	0.014	0.011	0	0.003

## Sheet: Figure 7
Figure 7e
	Centered Lumen				Budding				Solid Lumen				Multi-Lumen				Incomplete Lumen				Apoptotic
Proliferation SPT6i	10.402	4.60859	6.80217	2.65487	6.19469	6.94118	10.2904	9.27742	59.292	67.3137	55.9028	49.6668	20.354	0.980392	3.06187	3.91756	0	4.46078	15.9091	17.1554	11.5044	9.90196	10.2273	13.1807
Proliferation CTLi	2.44146	3.865	2.45098	5	0	0	0	0	90.2437	89.8706	89.3838	80	7	0.980392	0.952381	1.42857	5.3636	4.34119	4.78992	8	0.970874	0.970874	1.94678	0
Differentiation SPT6i	7.31654	3.5202	8.68347	0	5.45455	15.5232	20.1061	14.958	40.7078	39.697	39.2017	55.4545	28.1818	15.6535	13.5657	8.16527	3.10465	8.04545	10.1401	1.81818	9.09091	17.6943	15.0657	18.8515
Differentiation CTLi	2.43241	2.45098	3.90502	0	0	0	0	0	89.7325	88.3578	85.1943	93	7	0.990099	1.44231	3.51256	5.37414	5.31674	5.37677	0	0	1.47087	2.43213	2.01138
Figure 7f
	Solid Lumen
Proliferation SPT6i	59.292	67.3137	55.9028	49.6668
Proliferation CTLi	90.2437	89.8706	89.3838	80
Differentiation SPT6i	40.7078	39.697	39.2017	55.4545
Differentiation CTLi	89.7325	88.3578	85.1943	93
Figure 7g
	Budding
Proliferation SPT6i	6.19469	6.94118	10.2904	9.27742
Proliferation CTLi	0	0	0	0
Differentiation SPT6i	5.45455	15.5232	20.1061	14.958
Differentiation CTLi	0	0	0	0
Figure 7h
	CTL			SPT6i
HNF1A	1	1	1	185	229	156
FOXA1	1	1	1	23.89	35.64	42.49
LGR5	1	1	1	23.58	28.77	12.65
KRT20	1	1	1	17	20	6.18
CDX2	1	1	1	3.09	18.21	26
MUC2	1	1	1	53.65	83	159
CDHR2	1	1		56.09	61.75
